# Supplementary material for: Chromosomal Inversion Associated With Diet Differences in Common Quails Sharing Wintering Grounds
Source: Ecol Evol. 2025 Aug 20;15(8):e71792. doi: 10.1002/ece3.71792 (PMC12365396; doi:10.1002/ece3.71792)
Supplement: Supplementary file 1 — Data S1: [file ECE3-15-e71792-s001.zip]

Archive with 74 entries (53 files):
- Data-Analyses-Plots_Vinagre-Izquierdo et al_2025_MolEcol.rar
- Data-Analyses-Plots_Vinagre-Izquierdo et al_2025_MolEcol/
- Data-Analyses-Plots_Vinagre-Izquierdo et al_2025_MolEcol/.Rhistory
- Data-Analyses-Plots_Vinagre-Izquierdo et al_2025_MolEcol/.Rproj.user/
- Data-Analyses-Plots_Vinagre-Izquierdo et al_2025_MolEcol/.Rproj.user/CBE2CF57/
- Data-Analyses-Plots_Vinagre-Izquierdo et al_2025_MolEcol/.Rproj.user/CBE2CF57/bibliography-index/
- Data-Analyses-Plots_Vinagre-Izquierdo et al_2025_MolEcol/.Rproj.user/CBE2CF57/build_options
- Data-Analyses-Plots_Vinagre-Izquierdo et al_2025_MolEcol/.Rproj.user/CBE2CF57/copilot_options
- Data-Analyses-Plots_Vinagre-Izquierdo et al_2025_MolEcol/.Rproj.user/CBE2CF57/ctx/
- Data-Analyses-Plots_Vinagre-Izquierdo et al_2025_MolEcol/.Rproj.user/CBE2CF57/explorer-cache/
- Data-Analyses-Plots_Vinagre-Izquierdo et al_2025_MolEcol/.Rproj.user/CBE2CF57/pcs/
- Data-Analyses-Plots_Vinagre-Izquierdo et al_2025_MolEcol/.Rproj.user/CBE2CF57/pcs/files-pane.pper
- Data-Analyses-Plots_Vinagre-Izquierdo et al_2025_MolEcol/.Rproj.user/CBE2CF57/pcs/source-pane.pper
- Data-Analyses-Plots_Vinagre-Izquierdo et al_2025_MolEcol/.Rproj.user/CBE2CF57/pcs/windowlayoutstate.pper
- Data-Analyses-Plots_Vinagre-Izquierdo et al_2025_MolEcol/.Rproj.user/CBE2CF57/pcs/workbench-pane.pper
- Data-Analyses-Plots_Vinagre-Izquierdo et al_2025_MolEcol/.Rproj.user/CBE2CF57/presentation/
- Data-Analyses-Plots_Vinagre-Izquierdo et al_2025_MolEcol/.Rproj.user/CBE2CF57/profiles-cache/
- Data-Analyses-Plots_Vinagre-Izquierdo et al_2025_MolEcol/.Rproj.user/CBE2CF57/rmd-outputs
- Data-Analyses-Plots_Vinagre-Izquierdo et al_2025_MolEcol/.Rproj.user/CBE2CF57/saved_source_markers
- Data-Analyses-Plots_Vinagre-Izquierdo et al_2025_MolEcol/.Rproj.user/CBE2CF57/sources/
- Data-Analyses-Plots_Vinagre-Izquierdo et al_2025_MolEcol/.Rproj.user/CBE2CF57/sources/per/
- Data-Analyses-Plots_Vinagre-Izquierdo et al_2025_MolEcol/.Rproj.user/CBE2CF57/sources/per/t/
- Data-Analyses-Plots_Vinagre-Izquierdo et al_2025_MolEcol/.Rproj.user/CBE2CF57/sources/per/t/96FC7760
- Data-Analyses-Plots_Vinagre-Izquierdo et al_2025_MolEcol/.Rproj.user/CBE2CF57/sources/per/t/96FC7760-contents
- Data-Analyses-Plots_Vinagre-Izquierdo et al_2025_MolEcol/.Rproj.user/CBE2CF57/sources/per/u/
- Data-Analyses-Plots_Vinagre-Izquierdo et al_2025_MolEcol/.Rproj.user/CBE2CF57/sources/prop/
- Data-Analyses-Plots_Vinagre-Izquierdo et al_2025_MolEcol/.Rproj.user/CBE2CF57/sources/prop/1119913C
- Data-Analyses-Plots_Vinagre-Izquierdo et al_2025_MolEcol/.Rproj.user/CBE2CF57/sources/prop/6D6B44E7
- Data-Analyses-Plots_Vinagre-Izquierdo et al_2025_MolEcol/.Rproj.user/CBE2CF57/sources/prop/9AB46D63
- Data-Analyses-Plots_Vinagre-Izquierdo et al_2025_MolEcol/.Rproj.user/CBE2CF57/sources/prop/BC619098
- Data-Analyses-Plots_Vinagre-Izquierdo et al_2025_MolEcol/.Rproj.user/CBE2CF57/sources/prop/BE201D77
- Data-Analyses-Plots_Vinagre-Izquierdo et al_2025_MolEcol/.Rproj.user/CBE2CF57/sources/prop/DCF07A14
- Data-Analyses-Plots_Vinagre-Izquierdo et al_2025_MolEcol/.Rproj.user/CBE2CF57/sources/prop/INDEX
- Data-Analyses-Plots_Vinagre-Izquierdo et al_2025_MolEcol/.Rproj.user/CBE2CF57/tutorial/
- Data-Analyses-Plots_Vinagre-Izquierdo et al_2025_MolEcol/.Rproj.user/CBE2CF57/viewer-cache/
- Data-Analyses-Plots_Vinagre-Izquierdo et al_2025_MolEcol/.Rproj.user/shared/
- Data-Analyses-Plots_Vinagre-Izquierdo et al_2025_MolEcol/.Rproj.user/shared/notebooks/
- Data-Analyses-Plots_Vinagre-Izquierdo et al_2025_MolEcol/.Rproj.user/shared/notebooks/patch-chunk-names
- Data-Analyses-Plots_Vinagre-Izquierdo et al_2025_MolEcol/.Rproj.user/shared/notebooks/paths
- Data-Analyses-Plots_Vinagre-Izquierdo et al_2025_MolEcol/0_README.txt
- Data-Analyses-Plots_Vinagre-Izquierdo et al_2025_MolEcol/1_Figure1_script.R
- Data-Analyses-Plots_Vinagre-Izquierdo et al_2025_MolEcol/1_Genomic_Analyses/
- Data-Analyses-Plots_Vinagre-Izquierdo et al_2025_MolEcol/1_Genomic_Analyses/.Rhistory
- Data-Analyses-Plots_Vinagre-Izquierdo et al_2025_MolEcol/1_Genomic_Analyses/4096-2731-max_bonita.jpg
- Data-Analyses-Plots_Vinagre-Izquierdo et al_2025_MolEcol/1_Genomic_Analyses/inv1_samples_control.eigenval
- Data-Analyses-Plots_Vinagre-Izquierdo et al_2025_MolEcol/1_Genomic_Analyses/inv1_samples_control.eigenvec
- Data-Analyses-Plots_Vinagre-Izquierdo et al_2025_MolEcol/1_Genomic_Analyses/mapa_invCaracoles.png
- Data-Analyses-Plots_Vinagre-Izquierdo et al_2025_MolEcol/1_Genomic_Analyses/script_SNPCalling.sh
- Data-Analyses-Plots_Vinagre-Izquierdo et al_2025_MolEcol/1_Genomic_Analyses/snp_wintering.txt
- Data-Analyses-Plots_Vinagre-Izquierdo et al_2025_MolEcol/1_Genomic_Analyses/wintering_maf003_miss075.eigenval
- Data-Analyses-Plots_Vinagre-Izquierdo et al_2025_MolEcol/1_Genomic_Analyses/wintering_maf003_miss075.eigenvec
- Data-Analyses-Plots_Vinagre-Izquierdo et al_2025_MolEcol/1_Genomic_Analyses/wintering_maf003_miss075.recode.vcf
- Data-Analyses-Plots_Vinagre-Izquierdo et al_2025_MolEcol/2_StableIsotopes_script.R
- Data-Analyses-Plots_Vinagre-Izquierdo et al_2025_MolEcol/3_Morfometry_script.R
- Data-Analyses-Plots_Vinagre-Izquierdo et al_2025_MolEcol/Data-StatAnalyses-Plots_Vinagre-Izquierdo_2025_MolEcol.Rproj
- Data-Analyses-Plots_Vinagre-Izquierdo et al_2025_MolEcol/DATA_Isotopes-Morfo_Vinagre-Izquierdo_2025_MolEcol.xlsx
- Data-Analyses-Plots_Vinagre-Izquierdo et al_2025_MolEcol/FolderCONproject/
- Data-Analyses-Plots_Vinagre-Izquierdo et al_2025_MolEcol/FolderCONproject/0_README.txt
- Data-Analyses-Plots_Vinagre-Izquierdo et al_2025_MolEcol/FolderCONproject/1_Genomic_Analyses_Scripts_Plots/
- Data-Analyses-Plots_Vinagre-Izquierdo et al_2025_MolEcol/FolderCONproject/1_Genomic_Analyses_Scripts_Plots/.Rhistory
- Data-Analyses-Plots_Vinagre-Izquierdo et al_2025_MolEcol/FolderCONproject/1_Genomic_Analyses_Scripts_Plots/4096-2731-max_bonita.jpg
- Data-Analyses-Plots_Vinagre-Izquierdo et al_2025_MolEcol/FolderCONproject/1_Genomic_Analyses_Scripts_Plots/figure1.svg
- Data-Analyses-Plots_Vinagre-Izquierdo et al_2025_MolEcol/FolderCONproject/1_Genomic_Analyses_Scripts_Plots/Figure1_script.R
- Data-Analyses-Plots_Vinagre-Izquierdo et al_2025_MolEcol/FolderCONproject/1_Genomic_Analyses_Scripts_Plots/inv1_samples_control.eigenval
- Data-Analyses-Plots_Vinagre-Izquierdo et al_2025_MolEcol/FolderCONproject/1_Genomic_Analyses_Scripts_Plots/inv1_samples_control.eigenvec
- Data-Analyses-Plots_Vinagre-Izquierdo et al_2025_MolEcol/FolderCONproject/1_Genomic_Analyses_Scripts_Plots/mapa_invCaracoles.png
- Data-Analyses-Plots_Vinagre-Izquierdo et al_2025_MolEcol/FolderCONproject/1_Genomic_Analyses_Scripts_Plots/script_SNPCalling.sh
- Data-Analyses-Plots_Vinagre-Izquierdo et al_2025_MolEcol/FolderCONproject/1_Genomic_Analyses_Scripts_Plots/snp_wintering.txt
- Data-Analyses-Plots_Vinagre-Izquierdo et al_2025_MolEcol/FolderCONproject/1_Genomic_Analyses_Scripts_Plots/wintering_maf003_miss075.eigenval
- Data-Analyses-Plots_Vinagre-Izquierdo et al_2025_MolEcol/FolderCONproject/1_Genomic_Analyses_Scripts_Plots/wintering_maf003_miss075.eigenvec
- Data-Analyses-Plots_Vinagre-Izquierdo et al_2025_MolEcol/FolderCONproject/2_StableIsotopes_script.R
- Data-Analyses-Plots_Vinagre-Izquierdo et al_2025_MolEcol/FolderCONproject/3_Morfometry_script.R
- Data-Analyses-Plots_Vinagre-Izquierdo et al_2025_MolEcol/FolderCONproject/Data-StatAnalyses-Plots_Vinagre-Izquierdo_2025_MolEcol.Rproj
- Data-Analyses-Plots_Vinagre-Izquierdo et al_2025_MolEcol/FolderCONproject/DATA_Isotopes-Morfo_Vinagre-Izquierdo_2025_MolEcol.xlsx
