# Supplementary material for: Chromosomal Inversion Associated With Diet Differences in Common Quails Sharing Wintering Grounds
Source: Ecol Evol. 2025 Aug 20;15(8):e71792. doi: 10.1002/ece3.71792 (PMC12365396; doi:10.1002/ece3.71792)
Supplement: Supplementary file 1 — Data S1: [file ECE3-15-e71792-s001.zip › Data-Analyses-Plots_Vinagre-Izquierdo et al_2025_MolEcol/0_README.txt]

README file:

Steps to be followed to analyze the data from Vinagre-Izquierdo et al. (2025) Chromosomal inversion associated with 
dietary niche differences in common quails sharing wintering grounds. Molecular Ecology.

1- Analysis of genomic data:
-. Go to the "1_Genomic_Analyses" folder.
-. Download there the GBS data wintering_maf003_miss075.recode.vcf file from Dryad.
-. Run the script "script_SNPCalling.sh" over it to call SNPs, apply filters and calculate PCAs
-. Go to the main folder and run the "1_Figure1_script.R" in R to plot PCAs and Figure 1.

2- Analysis of stable isotope data:
-. Run the R script "2_StableIsotopes_script.R"

3- Analysis of morfometry data:
-. Run the R script "3_Morfometry_script.R"
