# Supplementary material for: Chromosomal Inversion Associated With Diet Differences in Common Quails Sharing Wintering Grounds
Source: Ecol Evol. 2025 Aug 20;15(8):e71792. doi: 10.1002/ece3.71792 (PMC12365396; doi:10.1002/ece3.71792)
Supplement: Supplementary file 1 — Data S1: [file ECE3-15-e71792-s001.zip › Data-Analyses-Plots_Vinagre-Izquierdo et al_2025_MolEcol/1_Genomic_Analyses/inv1_samples_control.eigenval]

5.21912
1.7561
1.62254
1.60721
1.58658
1.53562
1.51672
1.49549
1.45456
1.41861
1.30807
1.27029
1.23937
1.21997
1.18
1.16112
1.10115
1.07445
1.04807
1.00613
