# Supplementary material for: Chromosomal Inversion Associated With Diet Differences in Common Quails Sharing Wintering Grounds
Source: Ecol Evol. 2025 Aug 20;15(8):e71792. doi: 10.1002/ece3.71792 (PMC12365396; doi:10.1002/ece3.71792)
Supplement: Supplementary file 1 — Data S1: [file ECE3-15-e71792-s001.zip › Data-Analyses-Plots_Vinagre-Izquierdo et al_2025_MolEcol/1_Genomic_Analyses/inv1_samples_control.eigenvec]

1047PS 1047PS -0.205919 -0.0668655 0.0765192 -0.045555 -0.282477 0.703573 -0.22287 0.0318358 -0.298466 -0.14081 -0.0565405 -0.133554 -0.103066 -0.185431 0.0843202 -0.167883 0.0808452 0.0352576 0.0312309 0.128647
1048PS 1048PS 0.034161 -0.0307283 -0.0104022 -0.0688075 0.149928 0.0206168 0.0120343 -0.0273846 -0.0908471 0.0721791 -0.0483196 -0.0558535 0.0734948 0.155021 0.286174 -0.128602 0.104703 -0.142187 -0.0221106 -0.5584
1057PS 1057PS 0.0504107 -0.0177968 0.0659878 0.0397371 -0.0453083 0.0948737 0.0152343 0.00233095 -0.0443701 -0.0298551 0.061515 0.0533809 -0.248106 0.143629 -0.096394 0.0950679 0.294358 -0.315865 -0.086931 -0.111702
1045PS 1045PS 0.239004 -0.0491143 -0.0117184 0.019196 0.00876774 0.00347982 -0.0122758 -0.0406658 0.000644453 -0.00245764 0.0214535 -0.0482183 -0.0142918 -0.00495231 0.0798215 0.00350695 -0.0642024 0.105656 0.0633932 0.17342
1068PS 1068PS -0.217722 0.0945435 -0.09379 0.165793 0.384381 0.101315 -0.183204 -0.709539 -0.130295 0.195895 -0.154472 0.0877395 -0.0388065 0.213358 -0.0814992 0.0599231 0.025637 -0.0206923 -0.00948621 0.109028
1058PS 1058PS 0.242315 -0.0563194 -0.00661978 0.0435479 -0.030003 -0.0168808 -0.0245785 -0.0163449 0.0595161 -0.0210611 0.00444511 -0.019331 -0.0682403 -0.0380174 -0.0869407 -0.0402427 0.0192558 -0.035441 -0.00885928 0.131961
1069PS 1069PS -0.199811 -0.0350795 0.00815284 -0.109473 0.00312457 -0.0163522 0.205898 0.290095 -0.073346 -0.079084 -0.605162 0.538547 -0.143267 0.174678 0.0834035 0.0115754 -0.0132036 0.0686831 0.0572508 0.0259031
1043PS 1043PS 0.249538 -0.0360878 0.00680747 0.0143869 0.0206952 0.00131144 0.0253619 0.0116829 0.000410057 -0.00315702 0.00552413 -0.0147381 0.0467873 0.027366 -0.0154966 -0.017497 -0.0322348 0.00212647 0.0351381 0.0223863
1056PS 1056PS 0.065506 -0.0308529 -0.0446065 -0.127179 -0.00380324 -0.152577 0.0352735 0.00339745 0.0985758 0.0675676 -0.0825585 -0.00688228 0.011715 -0.0254029 0.198578 -0.250778 0.240884 -0.384839 -0.503817 0.225197
1067PS 1067PS -0.222767 -0.0186358 0.0274201 -0.00942104 0.241396 -0.298862 0.281513 0.089493 -0.602552 -0.16286 0.351972 0.0806202 0.067442 -0.182731 -0.0163797 -0.104211 0.0760684 -0.150489 0.149458 0.154977
1041PS 1041PS 0.08765 -0.103518 -0.0599387 0.0425859 0.0640426 -0.0289857 0.0319482 0.013337 -0.0613058 0.00772476 0.0368982 -0.0644622 0.125745 0.165062 0.211683 0.00134428 0.0193249 0.356312 0.144057 0.267432
63PS 63PS 0.0728955 -0.09638 0.026535 0.130915 0.0862726 0.106644 -0.0518863 0.124783 -0.0865782 0.234674 -0.0275743 0.138528 0.413647 -0.356094 -0.0758058 0.503615 0.280619 0.128071 -0.199115 -0.177563
1053PS 1053PS 0.0575145 -0.130608 -0.0403262 -0.0299394 -0.0246295 -0.0906924 0.0381691 0.0140958 -0.101997 -0.195926 0.0830176 -0.0534295 -0.20012 0.255805 -0.581017 -0.131701 0.176015 0.441444 -0.253805 -0.223212
1064PS 1064PS 0.087491 -0.151315 0.00991467 0.0317054 0.0669439 0.0215414 0.000151068 -0.0495906 -0.0484806 -0.0136366 -0.0706569 -0.135646 0.0162371 -0.25191 -0.0402584 -0.333835 0.0763631 -0.00118584 0.027424 -0.0767298
1054PS 1054PS 0.251377 -0.0544937 -0.011997 0.0122742 -0.0314294 -0.0252863 -0.00678793 -0.0223539 0.0516806 -0.0636562 -0.0177524 -0.00844172 -0.000137815 -0.0181152 -0.0859279 -0.000316593 -0.0621714 -0.0843916 0.0218641 0.106823
1065PS 1065PS 0.0643403 0.0881909 0.0180262 -0.047078 -0.0287484 0.0063822 -0.0380192 0.0324875 0.0146469 -0.0573432 -0.070782 -0.102678 -0.0682651 -0.00283815 -0.267822 0.168988 -0.0547279 -0.387412 0.553179 -0.268402
1042PS 1042PS 0.0758957 -0.0913656 -0.0473157 0.0218151 0.0622465 -0.0268013 -0.0542662 -0.0312848 -0.0406545 0.0196539 -0.203249 0.106035 -0.0239309 -0.304494 -0.281071 -0.0831329 -0.630752 -0.112603 -0.205862 0.0218966
1073PS 1073PS -0.230772 0.0314684 0.181868 0.74649 -0.404595 -0.275814 -0.0418483 -0.056043 0.103731 -0.145767 -0.0801995 -0.0147206 0.065425 -0.0293948 0.05771 -0.0899494 0.0431187 -0.0136366 0.018711 -0.0412089
1050PS 1050PS 0.0574208 0.635043 0.190967 -0.0532353 -0.0410943 0.00449916 0.0781599 0.0509512 -0.0282309 0.144834 0.0327353 0.010118 -0.0135313 -0.0338054 -0.0485785 -0.0451775 -0.0155117 0.132549 -0.0388578 0.0373389
1063PS 1063PS -0.216481 -0.0939943 -0.278256 -0.0394336 -0.154611 0.12769 0.69253 -0.201167 0.28895 0.248573 0.0597876 -0.140193 -0.177201 -0.223806 -0.00513837 0.0267319 0.0239128 0.0775995 0.0745407 -0.0365495
1040PS 1040PS 0.0682087 0.0214624 0.00112967 0.0293201 0.0118476 -0.0993465 -0.0222216 -0.0680105 0.0107098 0.0547347 0.0586809 0.00545144 0.0693159 0.0881608 0.247465 -0.189911 -0.214421 0.0876898 0.0694409 -0.198782
1074PS 1074PS -0.201676 0.0622919 -0.123405 -0.191023 -0.204542 -0.158139 0.0253519 0.0348178 -0.217919 -0.110597 -0.200303 -0.56496 0.161081 0.223264 0.0253308 0.35904 -0.220916 -0.0877291 -0.244318 0.0331762
1060PS 1060PS -0.212497 -0.250691 0.231398 -0.35755 -0.38631 -0.252174 -0.284331 -0.0700795 -0.00664905 0.509586 0.191152 0.178202 0.0205762 0.0322514 -0.0985113 -0.0418444 -0.0313814 0.0206532 0.117804 0.0518614
1061PS 1061PS 0.0290573 -0.0394424 -0.02541 0.110843 -0.0268117 0.11056 -0.0335865 0.031078 -0.0165854 -0.112645 0.464074 0.238847 -0.417839 0.0993062 0.266277 0.358014 -0.291897 -0.0246836 -0.188147 -0.0316213
80PS 80PS -0.243694 -0.163691 0.442138 0.155212 0.464348 0.143521 0.0303172 0.384043 0.274436 0.217619 0.0484269 -0.28047 -0.0643286 0.152043 -0.072992 -0.0280346 -0.10559 -0.0353456 -0.0363162 0.0849918
1059PS 1059PS 0.066275 -0.0151314 0.0174801 -0.0477973 -0.143489 0.0220712 0.00900909 -0.0311138 0.0579082 -0.00937514 0.0170242 0.0744039 -0.00298282 0.144391 0.0914609 0.0570861 0.0938246 0.00763177 -0.0794891 -0.146866
1046PS 1046PS 0.0886235 -0.0721231 -0.026603 -0.0313647 0.0102935 -0.0746862 -0.0142762 -0.00570597 0.129631 -0.102132 -0.101596 -0.03722 -0.0180007 0.110955 -0.0181854 0.26656 0.213556 -0.01688 0.25087 0.386718
1066PS 1066PS -0.195642 0.0358801 0.0413716 -0.182286 -0.0191416 0.21802 0.0895094 -0.112077 0.339126 -0.400278 0.255722 0.24101 0.56708 0.182177 -0.134712 -0.0962313 -0.0943357 -0.105477 -0.0269797 0.0198723
41PS 41PS 0.255056 0.0406802 0.00290757 -0.0187946 -0.0332228 0.0146419 -0.0166708 -0.0117587 0.0475246 0.00229292 0.00381435 -0.0159336 -0.0429972 0.00215719 0.0538819 -0.0413793 0.0464887 -0.1243 0.0338137 0.0136696
1044PS 1044PS 0.0579455 -0.0936886 -0.0238963 -0.0796468 0.0347789 -0.0194849 -0.0302882 0.0229194 -0.0445909 -0.00404369 -0.0445247 -0.122986 0.0716609 0.0885034 0.264836 -0.108496 -0.0938429 0.24667 0.164729 -0.147154
1052PS 1052PS -0.223209 0.0860237 0.1009 -0.284009 0.193462 -0.258877 -0.275528 -0.121528 0.307218 -0.380521 -0.0508844 -0.0709278 -0.242141 -0.437322 0.147212 0.10646 0.132224 0.181365 0.000929388 -0.0930294
1062PS 1062PS 0.251388 -0.0519848 -0.000832173 0.000887795 0.00435605 0.0202012 -0.00315164 0.000230528 0.0322398 -0.0237495 -0.0142517 -0.00152416 0.048266 -0.00511444 -0.0134741 -0.0392394 0.0405874 -0.00318453 0.0769809 0.104471
1051PS 1051PS -0.205167 0.14753 -0.724936 0.120187 0.0735355 -0.0186679 -0.345918 0.376093 0.131575 0.140835 0.128658 0.0259271 0.00953636 0.0190437 -0.0708473 -0.132826 0.0494263 -0.0264249 0.0622787 0.0247659
1070PS 1070PS 0.0526572 0.581032 0.128244 -0.0604071 -0.0455911 0.0504968 0.0604662 0.0611574 -0.0216729 0.146414 0.0309277 0.00833625 -0.0132597 -0.0213132 -0.0407713 -0.0517151 0.00793259 0.102629 -0.0318234 0.04549
1049PS 1049PS 0.0808778 -0.0400108 -0.0421788 0.0674816 0.0274596 0.0402858 0.0477166 -0.00473634 -0.0506237 -0.0101132 -0.0394066 0.0986488 0.142479 -0.150523 0.0664067 0.110259 -0.119736 0.0947602 -0.00851002 -0.0981325
