# Supplementary material for: Chromosomal Inversion Associated With Diet Differences in Common Quails Sharing Wintering Grounds
Source: Ecol Evol. 2025 Aug 20;15(8):e71792. doi: 10.1002/ece3.71792 (PMC12365396; doi:10.1002/ece3.71792)
Supplement: Supplementary file 1 — Data S1: [file ECE3-15-e71792-s001.zip › Data-Analyses-Plots_Vinagre-Izquierdo et al_2025_MolEcol/1_Genomic_Analyses/snp_wintering.txt]

Flowcell	Lane	Barcode	FullSampleName	ind	Well	Ring	ID	Plate.Name	new_filenames	original_sample	Species	Region	Country
C8B56ANXX63	3	CGATTTAGA	453	453	F12	granja x-4	granja x-4	40555-1	C8B56ANXX63_3_fastq.fastq	40555-1_F12_trimmed.fq	japonica	Granja	Granja
C8B56ANXX3	3	TCATAAGCT	639	639	A12	9106	9106	40555-1	C8B56ANXX3_3_fastq.fastq	40555-1_A12_trimmed.fq	japonica	Granja	Granja
C8B56ANXX6	3	AAAACTACA	1040PS	1040PS	A4	BC06401	21110901	40555-1	C8B56ANXX6_3_fastq.fastq	40555-1_A4_trimmed.fq	common	Caracoles	Spain
C8B56ANXX18	3	TGGTGAAAG	1041PS	1041PS	B4	BC06403	21110903	40555-1	C8B56ANXX18_3_fastq.fastq	40555-1_B4_trimmed.fq	common	Caracoles	Spain
C8B56ANXX30	3	TTGCAAGAG	1042PS	1042PS	C4	BC06404	21110904	40555-1	C8B56ANXX30_3_fastq.fastq	40555-1_C4_trimmed.fq	common	Caracoles	Spain
C8B56ANXX42	3	AAGCAAGGG	1043PS	1043PS	D4	BC06405	21110905	40555-1	C8B56ANXX42_3_fastq.fastq	40555-1_D4_trimmed.fq	common	Caracoles	Spain
C8B56ANXX54	3	GTCCCCTCG	1044PS	1044PS	E4	BC06406	21110906	40555-1	C8B56ANXX54_3_fastq.fastq	40555-1_E4_trimmed.fq	common	Caracoles	Spain
C8B56ANXX78	3	AGCACCAAG	1045PS	1045PS	G4	BC06407	21110907	40555-1	C8B56ANXX78_3_fastq.fastq	40555-1_G4_trimmed.fq	common	Caracoles	Spain
C8B56ANXX90	3	CCTTTTGGC	1046PS	1046PS	H4	BC06408	21110908	40555-1	C8B56ANXX90_3_fastq.fastq	40555-1_H4_trimmed.fq	common	Caracoles	Spain
C8B56ANXX7	3	CTGGAAGCG	1047PS	1047PS	A5	BC06409	21112601	40555-1	C8B56ANXX7_3_fastq.fastq	40555-1_A5_trimmed.fq	common	Caracoles	Spain
C8B56ANXX19	3	GTCGTGAAA	1048PS	1048PS	B5	BC06410	21120301	40555-1	C8B56ANXX19_3_fastq.fastq	40555-1_B5_trimmed.fq	common	Caracoles	Spain
C8B56ANXX31	3	CGGGACGTA	1049PS	1049PS	C5	BC06411	21120302	40555-1	C8B56ANXX31_3_fastq.fastq	40555-1_C5_trimmed.fq	common	Caracoles	Spain
C8B56ANXX43	3	TGTCGTAAG	1050PS	1050PS	D5	BC06412	21120303	40555-1	C8B56ANXX43_3_fastq.fastq	40555-1_D5_trimmed.fq	common	Caracoles	Spain
C8B56ANXX55	3	CCGTTACAA	1051PS	1051PS	E5	BC06413	21120304	40555-1	C8B56ANXX55_3_fastq.fastq	40555-1_E5_trimmed.fq	common	Caracoles	Spain
C8B56ANXX67	3	TAGCTCAGA	1052PS	1052PS	F5	BC06515	21121601	40555-1	C8B56ANXX67_3_fastq.fastq	40555-1_F5_trimmed.fq	common	Caracoles	Spain
C8B56ANXX79	3	TCGCCATAT	1053PS	1053PS	G5	BC06421	21121704	40555-1	C8B56ANXX79_3_fastq.fastq	40555-1_G5_trimmed.fq	common	Caracoles	Spain
C8B56ANXX91	3	ATCACCCCA	1054PS	1054PS	H5	BC06416	21121602	40555-1	C8B56ANXX91_3_fastq.fastq	40555-1_H5_trimmed.fq	common	Caracoles	Spain
C8B56ANXX8	3	AAGACCTCT	1056PS	1056PS	A6	BC06419	21121702	40555-1	C8B56ANXX8_3_fastq.fastq	40555-1_A6_trimmed.fq	common	Caracoles	Spain
C8B56ANXX20	3	ATTTGTATA	1057PS	1057PS	B6	BC06417	21121603	40555-1	C8B56ANXX20_3_fastq.fastq	40555-1_B6_trimmed.fq	common	Caracoles	Spain
C8B56ANXX32	3	ATTAGTGGC	1058PS	1058PS	C6	BC06420	21121703	40555-1	C8B56ANXX32_3_fastq.fastq	40555-1_C6_trimmed.fq	common	Caracoles	Spain
C8B56ANXX44	3	CTGTGGCAG	1059PS	1059PS	D6	BC06418	21121701	40555-1	C8B56ANXX44_3_fastq.fastq	40555-1_D6_trimmed.fq	common	Caracoles	Spain
C8B56ANXX56	3	GTTAGCTCT	1060PS	1060PS	E6	BC06422	22011301	40555-1	C8B56ANXX56_3_fastq.fastq	40555-1_E6_trimmed.fq	common	Caracoles	Spain
C8B56ANXX68	3	TCTGCCGGC	1061PS	1061PS	F6	BC06423	22011302	40555-1	C8B56ANXX68_3_fastq.fastq	40555-1_F6_trimmed.fq	common	Caracoles	Spain
C8B56ANXX80	3	CCGGAAAGG	1062PS	1062PS	G6	BC06424	22012001	40555-1	C8B56ANXX80_3_fastq.fastq	40555-1_G6_trimmed.fq	common	Caracoles	Spain
C8B56ANXX92	3	TGATAACAG	1063PS	1063PS	H6	BC06425	22012002	40555-1	C8B56ANXX92_3_fastq.fastq	40555-1_H6_trimmed.fq	common	Caracoles	Spain
C8B56ANXX9	3	GTGGCTGGC	1064PS	1064PS	A7	BC06426	22012101	40555-1	C8B56ANXX9_3_fastq.fastq	40555-1_A7_trimmed.fq	common	Caracoles	Spain
C8B56ANXX21	3	CGCGAGAAC	1065PS	1065PS	B7	BC06427	22021001	40555-1	C8B56ANXX21_3_fastq.fastq	40555-1_B7_trimmed.fq	common	Caracoles	Spain
C8B56ANXX33	3	AATTCCTCC	1066PS	1066PS	C7	BC06428	22021002	40555-1	C8B56ANXX33_3_fastq.fastq	40555-1_C7_trimmed.fq	common	Caracoles	Spain
C8B56ANXX45	3	TCTCTTTTA	1067PS	1067PS	D7	BC06429	22021003	40555-1	C8B56ANXX45_3_fastq.fastq	40555-1_D7_trimmed.fq	common	Caracoles	Spain
C8B56ANXX57	3	GACGCTTGT	1068PS	1068PS	E7	BC06430	22021101	40555-1	C8B56ANXX57_3_fastq.fastq	40555-1_E7_trimmed.fq	common	Caracoles	Spain
C8B56ANXX69	3	TCATGTCAC	1069PS	1069PS	F7	BC06431	22021801	40555-1	C8B56ANXX69_3_fastq.fastq	40555-1_F7_trimmed.fq	common	Caracoles	Spain
C8B56ANXX81	3	ATTTGACAC	1070PS	1070PS	G7	BC06432	22022401	40555-1	C8B56ANXX81_3_fastq.fastq	40555-1_G7_trimmed.fq	common	Caracoles	Spain
C8B56ANXX93	3	TTCATGGAC	1072PS	1072PS	H7	BC06433	22022405	40555-1	C8B56ANXX93_3_fastq.fastq	40555-1_H7_trimmed.fq	common	Escacena	Spain
C8B56ANXX10	3	AATGGTTCC	1073PS	1073PS	A8	BC06434	22022501	40555-1	C8B56ANXX10_3_fastq.fastq	40555-1_A8_trimmed.fq	common	Caracoles	Spain
C8B56ANXX22	3	TATGGCACA	1074PS	1074PS	B8	BC06435	22022502	40555-1	C8B56ANXX22_3_fastq.fastq	40555-1_B8_trimmed.fq	common	Caracoles	Spain
C8B56ANXX15	3	CAGTCTAGA	1094PS	1094PS	B12	9140	9140	40555-1	C8B56ANXX15_3_fastq.fastq	40555-1_B12_trimmed.fq	japonica	Granja	Granja
C8B56ANXX75	3	TGTGACAGA	1124PS	1124PS	G12	urgasa-2	urgasa-2	40555-1	C8B56ANXX75_3_fastq.fastq	40555-1_G12_trimmed.fq	japonica	Granja	Granja
C8B56ANXX77	3	CAAGGGGCC	41PS	41PS	G3	421465	421465	40555-1	C8B56ANXX77_3_fastq.fastq	40555-1_G3_trimmed.fq	common	Marruecos	Marruecos
C8B56ANXX27	3	CTACCAGTC	49_CE	49_CE	C12	49_CE	49_CE	40555-1	C8B56ANXX27_3_fastq.fastq	40555-1_C12_trimmed.fq	japonica	Granja	Granja
C8B56ANXX4	3	TGGTCTTAA	63PS	63PS	A2	15051608	15051608	40555-1	C8B56ANXX4_3_fastq.fastq	40555-1_A2_trimmed.fq	common	Sevilla	Spain
C8B56ANXX16	3	CTATCATGC	80PS	80PS	B2	3394098	14042515	40555-1	C8B56ANXX16_3_fastq.fastq	40555-1_B2_trimmed.fq	common	Catalunya	Spain
C8B56ANXW83	3	TTCTCAG	86PS	86PS				gbs1	C8B56ANXW83_3_fastq.fastq	86PS_trimmed.fq	japonica	Granja	Granja
C8B56ANXW84	3	CATTCAT	87PS	87PS				gbs1	C8B56ANXW84_3_fastq.fastq	87PS_trimmed.fq	japonica	Granja	Granja
C8B56ANXW85	3	CCTAGGC	88PS	88PS				gbs1	C8B56ANXW85_3_fastq.fastq	88PS_trimmed.fq	japonica	Granja Avicola Grau	Granja
C8B56ANXX39	3	AGCATTCCT	91PS	91PS	D12	sagra - 1	sagra - 1	40555-1	C8B56ANXX39_3_fastq.fastq	40555-1_D12_trimmed.fq	japonica	Granja	Granja
C8B56ANXX51	3	TAGAATGCT	93PS	93PS	E12	coren -1	coren -1	40555-1	C8B56ANXX51_3_fastq.fastq	40555-1_E12_trimmed.fq	japonica	Granja	Granja
