# Supplementary material for: Chromosomal Inversion Associated With Diet Differences in Common Quails Sharing Wintering Grounds
Source: Ecol Evol. 2025 Aug 20;15(8):e71792. doi: 10.1002/ece3.71792 (PMC12365396; doi:10.1002/ece3.71792)
Supplement: Supplementary file 1 — Data S1: [file ECE3-15-e71792-s001.zip › Data-Analyses-Plots_Vinagre-Izquierdo et al_2025_MolEcol/1_Genomic_Analyses/wintering_maf003_miss075.eigenval]

9.526
2.593
2.26781
1.87309
1.77224
1.76242
1.63636
1.56671
1.51971
1.47002
1.44964
1.40827
1.40451
1.3794
1.3654
1.36422
1.34496
1.33244
1.32862
1.32341
