# Supplementary material for: Chromosomal Inversion Associated With Diet Differences in Common Quails Sharing Wintering Grounds
Source: Ecol Evol. 2025 Aug 20;15(8):e71792. doi: 10.1002/ece3.71792 (PMC12365396; doi:10.1002/ece3.71792)
Supplement: Supplementary file 1 — Data S1: [file ECE3-15-e71792-s001.zip › Data-Analyses-Plots_Vinagre-Izquierdo et al_2025_MolEcol/1_Genomic_Analyses/wintering_maf003_miss075.eigenvec]

1047PS 1047PS -0.0654183 -0.0486221 -0.0770379 -0.219728 0.0188025 0.0581712 0.0598422 0.217267 0.544082 -0.228734 0.0769672 0.0398026 -0.0489965 -0.0582495 -0.130716 -0.0254754 -0.00301265 -0.0400492 0.120825 -0.0290518
1048PS 1048PS -0.0731402 0.0402236 0.00643778 0.0360293 0.00421314 0.0150043 -0.00872586 -0.067158 -0.0507446 0.000873063 -0.0460568 0.148436 0.101824 -0.137699 -0.0303741 -0.14002 -0.278348 -0.00778699 -0.0151306 -0.0412165
1057PS 1057PS -0.0606887 0.0230676 -0.0406462 0.0481248 -0.0171881 -0.0384905 0.0069298 -0.0345341 -0.0147847 0.134192 0.141497 -0.00484174 0.0362741 -0.0672217 -0.218705 0.0408627 -0.370073 -0.041096 -0.0370969 -0.0688813
1045PS 1045PS -0.0791686 0.0456578 -0.0762639 0.245805 -0.0156246 -0.0332185 -0.0465807 -0.0190926 -0.00738415 -0.00255961 0.0262589 -0.0268715 -0.00785701 0.0646746 -0.114869 0.113972 0.0547665 -0.256901 -0.0436782 -0.045309
1068PS 1068PS -0.067895 0.00190184 -0.00203125 -0.180322 0.0398317 -0.00621082 0.0724867 0.0201425 -0.28938 -0.0147168 -0.209112 -0.127966 -0.0837789 -0.0389191 0.101502 0.0690353 -0.140942 0.107174 -0.0532435 0.0180014
1058PS 1058PS -0.0825234 0.0458149 -0.0702314 0.270666 0.0264326 -0.0384666 0.0139428 0.0032297 0.213268 0.0509272 0.0703611 0.116784 -0.0231078 0.0265558 0.0775581 -0.0989981 -0.0291186 -0.0945745 0.0635299 -0.0291682
1069PS 1069PS -0.0650981 -0.0269296 -0.0272084 -0.189112 -0.0438731 0.00615729 -0.00235743 0.033253 -0.0649359 0.10233 0.0950749 0.0275981 0.0460683 -0.0241834 -0.0431121 -0.0591003 0.0594392 0.118277 0.338587 -0.296782
639 639 0.198868 -0.394551 0.106872 0.125666 0.483692 0.340585 -0.174812 0.50349 -0.240518 -0.158722 0.0976797 0.0286972 0.0758741 -0.022829 0.0238076 -0.0330685 -0.0514763 -0.0186178 -0.00605454 -0.0738848
1043PS 1043PS -0.0816295 0.0637663 -0.00345762 0.246529 0.00554365 -0.0137831 -0.0170703 -0.046777 -0.100881 -0.000387664 -0.153224 0.0228007 0.0531305 -0.0590353 -0.0955853 -0.061962 -0.14207 0.136951 -0.0283357 -0.122787
1056PS 1056PS -0.0805566 0.0314386 -0.0714347 0.0538827 0.0165377 -0.0270365 0.0218844 -0.0789976 -0.235397 -0.0163843 -0.0261508 0.0624153 0.0498574 0.143694 -0.323807 -0.000145572 0.230499 0.245756 0.191376 -0.201011
1067PS 1067PS -0.067701 -0.0304764 -0.0566466 -0.242373 -0.023391 0.00694263 0.0323729 -0.0661661 -0.234172 0.203225 0.151118 -0.191079 -0.0191253 0.450404 0.0521515 -0.303867 -0.210897 -0.093926 0.181433 0.0588539
1041PS 1041PS -0.0712897 0.0220535 -0.0498733 0.087016 0.00686792 -0.0163846 -0.0129048 -0.0204424 -0.182882 -0.0867423 -0.120251 -0.144433 -0.0313471 0.142642 -0.161184 0.00117704 -0.212998 -0.24808 -0.0494682 0.0259276
63PS 63PS -0.0733385 0.00524983 -0.0405958 0.0490221 0.0157636 -0.0317145 -0.00336761 -0.00060393 0.118342 0.112677 0.21345 -0.0857831 0.0603308 0.0171696 -0.112776 -0.120048 0.00444979 -0.102273 -0.157238 -0.0909153
1053PS 1053PS -0.0765146 0.0216767 -0.0549599 0.0770383 0.0187238 -0.00235177 -0.00909804 0.0231759 0.0115624 0.135277 0.0451282 -0.0485859 0.0793756 -0.00371877 0.274814 0.720624 -0.237312 0.279969 0.232155 0.0861804
86PS 86PS 0.180355 -0.209967 0.0500906 0.00248853 0.0275371 -0.100613 -0.10611 0.0970375 0.118935 0.620071 -0.243195 0.429933 -0.297668 0.235757 -0.0219161 0.0737404 0.0942004 -0.0654976 -0.0974435 0.0383613
1064PS 1064PS -0.0767796 0.0243125 -0.0721076 0.0461476 0.0218716 -0.00537919 0.0382856 0.057247 0.211389 -0.117216 -0.0670778 0.0166484 -0.0237773 0.103916 0.00888939 0.0157149 -0.0368098 0.0558242 0.0365978 -0.0188711
1054PS 1054PS -0.0850107 0.045334 -0.0811256 0.282058 0.0803671 -0.0460351 -0.0296147 0.0201209 -0.0440602 0.133486 0.0608196 -0.103982 -0.0300799 -0.0265692 -0.0358631 -0.15424 0.247742 0.448616 -0.0903342 0.294215
1065PS 1065PS -0.0763312 0.0260532 -0.0314644 0.0510439 0.0133164 -0.0169926 0.00543102 0.03462 0.00728175 -0.0796367 -0.0851887 0.0658567 -0.00124873 -0.198038 0.266873 -0.211105 -0.0648464 0.0739453 -0.102428 0.342213
1042PS 1042PS -0.0759467 0.0221761 -0.0698851 0.0659948 0.0185608 -0.0314301 0.0129946 0.076114 0.107745 -0.0405317 0.0107942 -0.10174 -0.0426715 0.137914 -0.0410433 -0.11175 0.181863 0.202209 0.265408 -0.231042
1073PS 1073PS -0.0677562 -0.0319718 -0.0415196 -0.21897 -0.0192153 0.0666006 0.00574199 -0.0378765 -0.0203812 0.0558036 -0.024346 -0.18536 0.0121345 -0.0848415 -0.0383157 0.16805 0.212941 0.151506 -0.620863 -0.40926
1050PS 1050PS -0.0879329 0.184722 0.650185 -0.0178169 -0.00658135 0.00479179 -0.00366744 0.0074476 0.0192235 -0.000490053 0.0350229 0.00781712 -0.0115614 0.0252111 -0.0315283 0.0104464 0.0215853 0.00560312 0.00480355 0.00243195
1063PS 1063PS -0.0654948 -0.0288766 -0.0694963 -0.217127 -0.0125689 0.0688327 0.00148925 -0.142796 -0.163974 -0.163947 -0.185329 0.490538 -0.0806178 -0.291591 -0.376124 0.00471929 -0.00922148 0.0169865 0.0543547 0.120778
1040PS 1040PS -0.0688097 0.000381246 -0.0513253 0.0480183 -0.0212409 -0.0545489 -0.0250603 0.0101785 0.00454707 0.0660455 0.172418 0.0426996 0.0910183 -0.00529305 0.116724 0.0505049 -0.047918 -0.236391 -0.253363 -0.162405
1074PS 1074PS -0.0654335 -0.0197515 -0.0357834 -0.194068 -0.0036539 0.087804 0.049488 -0.0395261 0.124044 0.120826 0.00603014 0.186403 0.141214 -0.118199 0.246626 -0.131115 -0.294189 0.0998425 -0.0158304 -0.201946
93PS 93PS 0.384368 0.249054 -0.0602788 0.0601652 0.0192216 0.694222 -0.10506 -0.399577 0.130216 0.0624883 -0.000249234 -0.134785 -0.205193 -0.0113005 -0.00639835 -0.0077279 -0.0136807 -0.00143551 0.0453297 0.0205468
1060PS 1060PS -0.0615404 -0.0375363 -0.0522735 -0.205192 -0.0322019 0.0550412 0.0151033 0.0251826 -0.0238677 0.223979 0.50694 0.0438858 0.150799 -0.27625 -0.0613439 -0.0126348 0.184266 0.0193707 0.0164151 0.303778
49 CE 0.202669 -0.349927 0.0956288 0.00542841 0.368989 -0.386995 0.0559452 -0.556514 0.0541224 -0.236518 0.254798 0.00166333 -0.188026 0.00250628 0.0392649 0.0614837 -0.0464343 0.0322412 -0.00136774 -0.0162368
1061PS 1061PS -0.0704519 0.0102426 -0.0583526 0.049642 0.0260969 0.0313883 0.0209787 0.00443389 -0.0561526 0.00569852 0.110191 -0.0416592 0.0146522 0.00465796 -0.161572 0.31533 0.24905 -0.377931 0.114929 0.115876
80PS 80PS -0.0659339 -0.0242484 -0.046273 -0.225749 0.00351203 0.0306234 0.0174736 0.0935744 0.117202 -0.159152 -0.0439255 -0.094937 -0.0271552 0.3553 -0.275105 0.119935 -0.176053 0.173195 -0.262098 0.38531
91PS 91PS 0.410654 0.21356 -0.029371 -0.013491 0.148139 -0.0664707 0.3293 -0.0497297 0.0364078 -0.0377606 -0.112087 0.208722 0.673702 0.23982 0.0193142 0.0159484 0.110585 0.00256 -0.0704142 0.0369018
1124PS 1124PS 0.402591 0.314367 -0.0679254 -0.041115 0.0428778 -0.230442 0.490015 0.327777 -0.125838 0.0588888 0.0801798 -0.132527 -0.402043 -0.224624 -0.0392131 -0.0216847 -0.0663815 -0.0163705 0.0138791 -0.0388568
1059PS 1059PS -0.0705124 0.024058 -0.0416416 0.0481874 -0.0395337 0.00805683 0.00287685 -0.0248493 0.00633263 0.0236965 0.0455574 0.0142498 -0.0216931 -0.121218 0.146347 -0.0436078 0.0275353 -0.0184345 -0.0625705 -0.0527574
1046PS 1046PS -0.0747185 0.0277176 -0.036352 0.0617598 -0.0128001 -0.0237508 0.0143914 0.000958667 0.0129944 -0.0192552 -0.0738088 0.0282295 0.00945601 0.00873162 0.0985981 -0.0430454 -0.0240857 -0.0024 0.0198592 -0.00426195
88PS 88PS 0.185569 -0.258823 0.0617895 0.00333381 -0.11395 -0.108516 -0.0708042 -0.0698252 0.0949439 0.0297972 -0.116806 -0.153405 0.02267 -0.0129362 0.0975869 -0.181983 0.0500347 0.12313 0.00572297 0.00974079
1066PS 1066PS -0.0691111 -0.0144469 -0.0387639 -0.17385 0.0159826 0.013774 0.0208413 0.0695487 0.14679 -0.179209 -0.161259 -0.0474601 -0.163225 0.157445 0.135783 0.0151362 0.135714 0.0178231 -0.0285762 0.0189633
41PS 41PS -0.0859242 0.0469447 -0.066883 0.206699 0.0433184 -0.0354641 0.0479383 0.0887281 0.223185 -0.0883133 -0.0754114 0.0236748 -0.0434195 0.0228087 0.0158715 -0.0218675 -0.0224223 -0.0775453 0.0391757 -0.0549428
87PS 87PS 0.145999 -0.230579 0.0861592 -0.0613879 -0.0428763 -0.127927 -0.0921781 -0.00671819 0.168089 0.224515 -0.384279 -0.46095 0.265675 -0.341747 -0.225819 0.00328911 -0.018871 -0.12217 0.173046 0.0798043
1044PS 1044PS -0.0772435 0.036047 -0.0288833 0.0327281 0.000505397 -0.0448119 0.0219897 -0.0186285 -0.0828845 -0.030509 -0.0832687 -0.0596861 0.0154245 0.00490772 0.0839325 -0.0514453 0.015072 -0.186772 -0.0013973 0.0602334
1052PS 1052PS -0.0581795 -0.0264578 -0.049113 -0.183692 -0.0202176 0.0393555 -0.017917 -0.0146352 -0.0883577 0.0450176 0.0286066 -0.0377488 0.0646643 0.0530193 0.234828 -0.0683893 0.228054 -0.147596 0.0361277 0.134427
453 453 0.359554 0.274078 -0.0762103 -0.0984734 -0.251643 -0.303058 -0.69221 0.13137 -0.0699879 -0.20913 0.112593 0.0664575 0.0186893 0.0165783 0.0438752 0.0240909 -0.0225645 0.0263957 0.0023934 -0.0324886
1062PS 1062PS -0.0835143 0.050866 -0.0495449 0.25044 0.00986685 -0.0337305 -0.0206447 -0.0355733 -0.0818769 -0.0205616 -0.0633476 0.00256356 -0.00412875 -0.0643911 0.0366572 -0.0468484 0.0969963 0.0367952 -0.0606044 0.035905
1051PS 1051PS -0.067779 -0.0176602 -0.0193393 -0.1826 0.0137435 0.0248496 0.0654961 -0.0698341 -0.134764 -0.130686 -0.20415 0.0522433 -0.0692331 -0.0420753 0.273886 0.10246 0.21739 -0.151043 0.147676 -0.0790765
1094PS 1094PS 0.18368 -0.416131 0.0989438 0.203413 -0.710889 0.136824 0.272419 0.0433254 -0.0945923 -0.188112 0.11976 0.0776222 -0.000133828 0.0657429 0.0217369 0.0475043 -0.0114211 0.0370128 -0.0227372 0.00309721
1070PS 1070PS -0.0863151 0.185127 0.656735 -0.010826 -0.00503111 0.00853714 0.00668 0.0169599 0.0362622 -0.0116929 0.0404493 0.0183467 -0.0150444 0.0236509 -0.0118125 0.00584895 0.0377681 0.00373201 0.0113348 0.0118542
1049PS 1049PS -0.0762129 0.0357989 -0.0286988 0.0447758 0.00667402 -0.0148865 -0.00472466 -0.0352054 -0.0909326 -0.0774005 -0.12916 0.000699923 -0.0163469 -0.0644946 0.132996 -0.0488272 0.111827 -0.13849 -0.0514706 0.108124
