# Supplementary material for: Chromosomal Inversion Associated With Diet Differences in Common Quails Sharing Wintering Grounds
Source: Ecol Evol. 2025 Aug 20;15(8):e71792. doi: 10.1002/ece3.71792 (PMC12365396; doi:10.1002/ece3.71792)
Supplement: Supplementary file 1 — Data S1: [file ECE3-15-e71792-s001.zip › Data-Analyses-Plots_Vinagre-Izquierdo et al_2025_MolEcol/1_Genomic_Analyses/wintering_maf003_miss075.recode.vcf]

##fileformat=VCFv4.0
##Tassel=<ID=GenotypeTable,Version=5,Description="Reference allele is not known. The major allele was used as reference allele">
##FORMAT=<ID=GT,Number=1,Type=String,Description="Genotype">
##FORMAT=<ID=AD,Number=.,Type=Integer,Description="Allelic depths for the reference and alternate alleles in the order listed">
##FORMAT=<ID=DP,Number=1,Type=Integer,Description="Read Depth (only filtered reads used for calling)">
##FORMAT=<ID=GQ,Number=1,Type=Float,Description="Genotype Quality">
##FORMAT=<ID=PL,Number=.,Type=Float,Description="Normalized, Phred-scaled likelihoods for AA,AB,BB genotypes where A=ref and B=alt; not applicable if site is not biallelic">
##INFO=<ID=NS,Number=1,Type=Integer,Description="Number of Samples With Data">
##INFO=<ID=DP,Number=1,Type=Integer,Description="Total Depth">
##INFO=<ID=AF,Number=.,Type=Float,Description="Allele Frequency">
#CHROM	POS	ID	REF	ALT	QUAL	FILTER	INFO	FORMAT	1047PS	1048PS	1057PS	1045PS	1068PS	1058PS	1069PS	639	1043PS	1056PS	1067PS	1041PS	63PS	1053PS	86PS	1064PS	1054PS	1065PS	1042PS	1073PS	1050PS	1063PS	1040PS	1074PS	93PS	1060PS	49_CE	1061PS	80PS	91PS	1124PS	1059PS	1046PS	88PS	1066PS	41PS	87PS	1044PS	1052PS	453	1062PS	1051PS	1094PS	1070PS	1049PS
NC_029516.1	766877	SNC_029516.1_766877	A	G	.	PASS	QualityScore=0.0;DP=2833	GT:AD:DP:GQ:PL	0/0:81,0:81:99:0,244,255	./.:184,0:184:99:0,255,255	./.:142,0:142:99:0,255,255	0/0:43,0:43:99:0,129,255	./.:0,0:0:.:.	0/0:18,0:18:99:0,54,255	0/0:22,0:22:99:0,66,255	0/0:8,0:8:99:0,24,255	0/0:77,0:77:99:0,231,255	0/0:69,0:69:99:0,207,255	0/0:84,0:84:99:0,253,255	0/0:16,0:16:99:0,48,255	0/0:60,0:60:99:0,180,255	0/0:27,0:27:99:0,81,255	0/0:43,0:43:99:0,129,255	1/0:10,37:47:99:255,0,219	0/0:32,0:32:99:0,96,255	./.:129,0:129:99:0,255,255	0/0:6,0:6:98:0,18,216	0/0:70,0:70:99:0,210,255	0/0:60,0:60:99:0,180,255	0/0:75,0:75:99:0,225,255	1/1:0,47:47:99:255,141,0	./.:166,0:166:99:0,255,255	./.:123,0:123:99:0,255,255	0/0:52,0:52:99:0,156,255	./.:117,0:117:99:0,255,255	0/0:27,0:27:99:0,81,255	./.:106,0:106:99:0,255,255	0/0:80,0:80:99:0,240,255	0/0:14,0:14:99:0,42,255	0/0:52,0:52:99:0,156,255	0/0:86,0:86:99:0,255,255	0/0:35,0:35:99:0,105,255	./.:112,0:112:99:0,255,255	0/0:53,0:53:99:0,159,255	0/0:26,0:26:99:0,78,255	0/0:86,0:86:99:0,255,255	0/0:12,0:12:99:0,36,255	0/0:7,0:7:99:0,21,252	0/0:60,0:60:99:0,180,255	0/0:7,0:7:99:0,21,252	./.:122,0:122:99:0,255,255	0/0:34,0:34:99:0,102,255	./.:116,0:116:99:0,255,255
NC_029516.1	766884	SNC_029516.1_766884	C	T	.	PASS	QualityScore=0.0;DP=2834	GT:AD:DP:GQ:PL	0/0:81,0:81:99:0,244,255	./.:133,52:185:99:255,0,255	./.:142,0:142:99:0,255,255	0/0:43,0:43:99:0,129,255	./.:0,0:0:.:.	0/0:18,0:18:99:0,54,255	0/0:22,0:22:99:0,66,255	0/0:8,0:8:99:0,24,255	0/0:77,0:77:99:0,231,255	0/0:69,0:69:99:0,207,255	1/1:11,73:84:99:255,0,143	0/0:16,0:16:99:0,48,255	0/0:60,0:60:99:0,180,255	0/0:27,0:27:99:0,81,255	0/0:43,0:43:99:0,129,255	1/0:10,37:47:99:255,0,219	0/0:32,0:32:99:0,96,255	./.:76,53:129:99:255,0,255	0/0:6,0:6:98:0,18,216	0/0:70,0:70:99:0,210,255	0/0:60,0:60:99:0,180,255	0/0:75,0:75:99:0,225,255	1/1:0,47:47:99:255,141,0	./.:166,0:166:99:0,255,255	./.:123,0:123:99:0,255,255	0/0:52,0:52:99:0,156,255	./.:117,0:117:99:0,255,255	0/0:27,0:27:99:0,81,255	./.:106,0:106:99:0,255,255	0/0:79,1:80:99:0,204,255	0/0:14,0:14:99:0,42,255	0/0:52,0:52:99:0,156,255	0/0:86,0:86:99:0,255,255	0/0:35,0:35:99:0,105,255	./.:112,0:112:99:0,255,255	0/0:53,0:53:99:0,159,255	0/0:26,0:26:99:0,78,255	0/0:86,0:86:99:0,255,255	0/0:12,0:12:99:0,36,255	0/0:7,0:7:99:0,21,252	0/0:60,0:60:99:0,180,255	0/0:7,0:7:99:0,21,252	./.:122,0:122:99:0,255,255	0/0:34,0:34:99:0,102,255	./.:116,0:116:99:0,255,255
NC_029516.1	805333	SNC_029516.1_805333	C	T	.	PASS	QualityScore=0.0;DP=1679	GT:AD:DP:GQ:PL	1/0:10,39:49:99:255,0,213	0/0:34,0:34:99:0,102,255	1/1:0,41:41:99:255,123,0	./.:0,0:0:.:.	0/0:50,0:50:99:0,150,255	0/0:15,0:15:99:0,45,255	0/0:68,0:68:99:0,204,255	0/0:43,0:43:99:0,129,255	./.:4,0:4:94:0,12,144	1/0:10,38:48:99:255,0,216	0/0:38,0:38:99:0,114,255	1/1:0,23:23:99:255,69,0	0/0:31,0:31:99:0,93,255	0/0:46,0:46:99:0,138,255	0/1:14,10:24:99:255,0,255	0/0:62,0:62:99:0,186,255	0/0:39,0:39:99:0,117,255	1/0:17,22:39:99:255,0,255	0/1:50,19:69:99:255,0,255	0/1:23,11:34:99:255,0,255	0/0:34,0:34:99:0,102,255	0/0:37,0:37:99:0,111,255	1/1:0,39:39:99:255,117,0	0/1:18,10:28:99:255,0,255	./.:0,0:0:.:.	1/1:0,29:29:99:255,87,0	1/1:0,42:42:99:255,126,0	0/0:84,0:84:99:0,253,255	0/0:76,0:76:99:0,228,255	0/1:19,8:27:99:207,0,255	./.:0,0:0:.:.	1/0:20,37:57:99:255,0,255	0/0:60,0:60:99:0,180,255	0/0:23,0:23:99:0,69,255	0/0:13,0:13:99:0,39,255	0/0:5,0:5:96:0,15,180	0/1:13,13:26:99:255,0,255	0/0:77,0:77:99:0,231,255	0/0:57,0:57:99:0,171,255	./.:0,0:0:.:.	1/0:9,21:30:99:255,0,234	0/0:15,0:15:99:0,45,255	0/0:34,0:34:99:0,102,255	0/0:41,0:41:99:0,123,255	1/1:0,88:88:99:255,255,0
NC_029516.1	805361	SNC_029516.1_805361	C	T	.	PASS	QualityScore=0.0;DP=1679	GT:AD:DP:GQ:PL	1/1:0,49:49:99:255,147,0	0/0:34,0:34:99:0,102,255	1/1:0,41:41:99:255,123,0	./.:0,0:0:.:.	0/0:50,0:50:99:0,150,255	1/1:0,15:15:99:255,45,0	0/0:68,0:68:99:0,204,255	1/1:6,37:43:99:255,0,87	./.:0,4:4:94:144,12,0	1/0:10,38:48:99:255,0,216	1/0:17,21:38:99:255,0,255	1/1:0,23:23:99:255,69,0	0/0:31,0:31:99:0,93,255	1/0:16,30:46:99:255,0,255	0/1:13,11:24:99:255,0,255	0/0:62,0:62:99:0,186,255	1/1:0,39:39:99:255,117,0	1/0:17,22:39:99:255,0,255	0/1:50,19:69:99:255,0,255	0/1:23,11:34:99:255,0,255	0/0:34,0:34:99:0,102,255	0/0:37,0:37:99:0,111,255	1/1:0,39:39:99:255,117,0	0/1:18,10:28:99:255,0,255	./.:0,0:0:.:.	1/1:0,29:29:99:255,87,0	1/1:0,42:42:99:255,126,0	0/0:84,0:84:99:0,253,255	1/0:34,42:76:99:255,0,255	0/1:19,8:27:99:207,0,255	./.:0,0:0:.:.	1/1:0,57:57:99:255,171,0	0/0:60,0:60:99:0,180,255	0/0:23,0:23:99:0,69,255	0/0:13,0:13:99:0,39,255	0/0:5,0:5:96:0,15,180	0/1:13,13:26:99:255,0,255	0/1:43,34:77:99:255,0,255	1/1:5,52:57:87:255,0,9	./.:0,0:0:.:.	1/0:9,21:30:99:255,0,234	0/0:15,0:15:99:0,45,255	0/0:34,0:34:99:0,102,255	0/0:41,0:41:99:0,123,255	1/1:0,88:88:99:255,255,0
NC_029516.1	805419	SNC_029516.1_805419	G	A	.	PASS	QualityScore=0.0;DP=1876	GT:AD:DP:GQ:PL	0/0:27,0:27:99:0,81,255	0/0:39,0:39:99:0,117,255	1/0:42,48:90:99:255,0,255	0/0:26,0:26:99:0,78,255	0/0:29,0:29:99:0,87,255	0/0:22,0:22:99:0,66,255	0/0:59,0:59:99:0,177,255	0/0:14,0:14:99:0,42,255	0/0:51,0:51:99:0,153,255	0/0:41,0:41:99:0,123,255	0/0:42,0:42:99:0,126,255	0/0:25,0:25:99:0,75,255	0/0:31,0:31:99:0,93,255	0/0:17,0:17:99:0,51,255	0/1:20,15:35:99:255,0,255	0/0:30,0:30:99:0,90,255	0/0:12,0:12:99:0,36,255	0/0:76,0:76:99:0,228,255	0/0:43,0:43:99:0,129,255	0/0:63,0:63:99:0,189,255	./.:108,0:108:99:0,255,255	./.:110,0:110:99:0,255,255	0/0:35,0:35:99:0,105,255	0/0:61,0:61:99:0,183,255	0/0:13,0:13:99:0,39,255	1/1:0,46:46:99:255,138,0	0/0:19,0:19:99:0,57,255	0/1:28,26:54:99:255,0,255	0/0:89,0:89:99:0,255,255	0/0:35,0:35:99:0,105,255	0/0:20,0:20:99:0,60,255	./.:0,0:0:.:.	0/0:38,1:39:99:0,81,255	1/0:15,18:33:99:255,0,255	./.:123,0:123:99:0,255,255	0/0:26,0:26:99:0,78,255	1/0:10,21:31:99:255,0,255	0/0:22,0:22:99:0,66,255	0/0:15,0:15:99:0,45,255	0/0:19,0:19:99:0,57,255	0/0:33,0:33:99:0,99,255	0/0:15,0:15:99:0,45,255	0/0:58,0:58:99:0,174,255	0/0:12,0:12:99:0,36,255	0/0:88,0:88:99:0,255,255
NC_029516.1	855098	SNC_029516.1_855098	G	A	.	PASS	QualityScore=0.0;DP=719	GT:AD:DP:GQ:PL	0/0:12,0:12:99:0,36,255	0/0:7,0:7:99:0,21,252	0/0:23,0:23:99:0,69,255	0/0:17,0:17:99:0,51,255	0/1:19,8:27:99:207,0,255	./.:0,0:0:.:.	0/0:12,0:12:99:0,36,255	1/1:0,31:31:99:255,93,0	0/0:56,0:56:99:0,168,255	./.:0,0:0:.:.	0/0:46,0:46:99:0,138,255	0/0:9,0:9:99:0,27,255	./.:0,0:0:.:.	0/0:15,0:15:99:0,45,255	0/0:9,0:9:99:0,27,255	1/1:2,17:19:96:255,0,15	0/0:31,0:31:99:0,93,255	0/0:17,0:17:99:0,51,255	0/0:7,0:7:99:0,21,252	0/0:19,0:19:99:0,57,255	0/0:23,0:23:99:0,69,255	0/0:13,0:13:99:0,39,255	./.:2,0:2:79:0,6,72	0/0:36,0:36:99:0,108,255	1/1:0,13:13:99:255,39,0	./.:0,0:0:.:.	./.:4,0:4:94:0,12,144	./.:0,0:0:.:.	0/0:22,0:22:99:0,66,255	./.:0,1:1:66:36,3,0	./.:0,0:0:.:.	1/1:2,19:21:88:255,0,8	./.:0,0:0:.:.	0/0:16,0:16:99:0,48,255	0/0:15,0:15:99:0,45,255	0/0:5,0:5:96:0,15,180	0/0:20,0:20:99:0,60,255	0/0:7,0:7:99:0,21,252	0/0:36,0:36:99:0,108,255	0/0:23,0:23:99:0,69,255	0/0:19,0:19:99:0,57,255	./.:0,0:0:.:.	1/1:1,24:25:99:255,39,0	0/0:30,0:30:99:0,90,255	0/0:31,0:31:99:0,93,255
NC_029516.1	1234096	SNC_029516.1_1234096	G	A	.	PASS	QualityScore=0.0;DP=2136	GT:AD:DP:GQ:PL	0/0:84,0:84:99:0,253,255	0/0:15,0:15:99:0,45,255	./.:81,50:131:99:255,0,255	1/0:26,27:53:99:255,0,255	0/0:30,0:30:99:0,90,255	0/0:21,0:21:99:0,63,255	0/1:34,10:44:99:228,0,255	./.:0,0:0:.:.	0/0:43,0:43:99:0,129,255	0/0:16,0:16:99:0,48,255	1/1:0,99:99:99:255,255,0	0/0:100,0:100:99:0,255,255	0/0:70,0:70:99:0,210,255	1/1:0,29:29:99:255,87,0	1/0:39,49:88:99:255,0,255	0/0:50,0:50:99:0,150,255	./.:0,0:0:.:.	0/1:47,17:64:99:255,0,255	0/0:15,0:15:99:0,45,255	0/1:25,19:44:99:255,0,255	0/0:47,0:47:99:0,141,255	0/0:34,0:34:99:0,102,255	1/0:5,15:20:99:255,0,120	0/0:72,0:72:99:0,216,255	0/0:9,0:9:99:0,27,255	./.:63,60:123:99:255,0,255	0/0:29,0:29:99:0,87,255	0/0:23,0:23:99:0,69,255	./.:130,0:130:99:0,255,255	0/0:59,0:59:99:0,177,255	./.:0,0:0:.:.	0/0:68,0:68:99:0,204,255	0/0:34,0:34:99:0,102,255	1/1:1,38:39:99:255,81,0	0/0:96,0:96:99:0,255,255	./.:0,0:0:.:.	0/0:60,0:60:99:0,180,255	0/1:43,39:82:99:255,0,255	0/0:72,0:72:99:0,216,255	0/0:14,0:14:99:0,42,255	0/0:50,1:51:99:0,117,255	0/0:7,0:7:99:0,21,252	./.:0,0:0:.:.	0/0:9,0:9:99:0,27,255	0/0:62,0:62:99:0,186,255
NC_029516.1	1234121	SNC_029516.1_1234121	C	T	.	PASS	QualityScore=0.0;DP=2136	GT:AD:DP:GQ:PL	0/1:52,32:84:99:255,0,255	0/0:15,0:15:99:0,45,255	./.:81,50:131:99:255,0,255	1/0:26,27:53:99:255,0,255	0/0:30,0:30:99:0,90,255	1/1:0,21:21:99:255,63,0	0/1:34,10:44:99:228,0,255	./.:0,0:0:.:.	0/1:22,21:43:99:255,0,255	0/0:16,0:16:99:0,48,255	0/1:79,20:99:99:255,0,255	0/0:100,0:100:99:0,255,255	0/0:70,0:70:99:0,210,255	1/1:0,29:29:99:255,87,0	1/0:40,48:88:99:255,0,255	0/0:50,0:50:99:0,150,255	./.:0,0:0:.:.	0/0:64,0:64:99:0,192,255	0/0:15,0:15:99:0,45,255	0/1:25,19:44:99:255,0,255	0/0:47,0:47:99:0,141,255	1/1:0,34:34:99:255,102,0	1/1:0,20:20:99:255,60,0	1/1:1,71:72:99:255,181,0	0/0:9,0:9:99:0,27,255	./.:0,123:123:99:255,255,0	0/0:29,0:29:99:0,87,255	0/0:23,0:23:99:0,69,255	./.:63,67:130:99:255,0,255	0/0:59,0:59:99:0,177,255	./.:0,0:0:.:.	0/0:68,0:68:99:0,204,255	0/0:34,0:34:99:0,102,255	0/0:38,1:39:99:0,81,255	0/0:96,0:96:99:0,255,255	./.:0,0:0:.:.	0/0:60,0:60:99:0,180,255	1/1:0,82:82:99:255,247,0	0/0:72,0:72:99:0,216,255	0/0:14,0:14:99:0,42,255	0/0:51,0:51:99:0,153,255	0/0:7,0:7:99:0,21,252	./.:0,0:0:.:.	0/0:9,0:9:99:0,27,255	0/1:37,25:62:99:255,0,255
NC_029516.1	1234137	SNC_029516.1_1234137	C	T	.	PASS	QualityScore=0.0;DP=2490	GT:AD:DP:GQ:PL	0/0:100,0:100:99:0,255,255	0/0:48,0:48:99:0,144,255	1/0:10,24:34:99:255,0,255	0/0:52,0:52:99:0,156,255	0/0:95,0:95:99:0,255,255	0/0:55,0:55:99:0,165,255	0/0:20,0:20:99:0,60,255	0/0:26,0:26:99:0,78,255	0/0:50,0:50:99:0,150,255	./.:182,0:182:99:0,255,255	0/0:16,0:16:99:0,48,255	0/0:52,0:52:99:0,156,255	./.:111,0:111:99:0,255,255	0/0:86,0:86:99:0,255,255	0/0:48,0:48:99:0,144,255	0/0:24,0:24:99:0,72,255	0/0:44,0:44:99:0,132,255	0/0:70,0:70:99:0,210,255	0/0:92,0:92:99:0,255,255	1/1:9,54:63:99:255,0,134	0/0:87,0:87:99:0,255,255	0/0:62,0:62:99:0,186,255	./.:120,0:120:99:0,255,255	0/0:60,0:60:99:0,180,255	0/0:43,0:43:99:0,129,255	1/0:18,22:40:99:255,0,255	0/0:43,0:43:99:0,129,255	0/0:53,0:53:99:0,159,255	0/0:52,0:52:99:0,156,255	0/0:30,0:30:99:0,90,255	0/0:28,0:28:99:0,84,255	0/0:58,0:58:99:0,174,255	./.:118,0:118:99:0,255,255	0/0:68,0:68:99:0,204,255	0/0:45,0:45:99:0,135,255	0/0:30,0:30:99:0,90,255	0/0:55,0:55:99:0,165,255	0/0:83,0:83:99:0,250,255	0/0:34,0:34:99:0,102,255	./.:0,0:0:.:.	0/0:28,0:28:99:0,84,255	0/0:5,0:5:96:0,15,180	0/0:28,0:28:99:0,84,255	0/0:19,0:19:99:0,57,255	0/0:33,0:33:99:0,99,255
NC_029516.1	1234168	SNC_029516.1_1234168	G	A	.	PASS	QualityScore=0.0;DP=2490	GT:AD:DP:GQ:PL	0/0:100,0:100:99:0,255,255	1/0:20,28:48:99:255,0,255	0/0:34,0:34:99:0,102,255	0/0:52,0:52:99:0,156,255	0/1:61,34:95:99:255,0,255	0/0:55,0:55:99:0,165,255	1/1:0,20:20:99:255,60,0	0/0:26,0:26:99:0,78,255	1/1:0,50:50:99:255,150,0	./.:79,103:182:99:255,0,255	1/1:0,16:16:99:255,48,0	0/1:42,10:52:99:204,0,255	./.:42,69:111:99:255,0,255	0/0:86,0:86:99:0,255,255	1/0:20,28:48:99:255,0,255	1/0:8,16:24:99:255,0,216	0/1:33,11:44:99:255,0,255	0/1:46,24:70:99:255,0,255	0/0:92,0:92:99:0,255,255	0/0:63,0:63:99:0,189,255	0/0:87,0:87:99:0,255,255	0/0:62,0:62:99:0,186,255	./.:120,0:120:99:0,255,255	0/0:60,0:60:99:0,180,255	0/0:43,0:43:99:0,129,255	0/0:40,0:40:99:0,120,255	0/0:43,0:43:99:0,129,255	1/0:22,31:53:99:255,0,255	1/1:0,52:52:99:255,156,0	1/0:12,18:30:99:255,0,255	0/0:28,0:28:99:0,84,255	1/1:0,58:58:99:255,174,0	./.:118,0:118:99:0,255,255	0/1:37,31:68:99:255,0,255	0/0:45,0:45:99:0,135,255	0/0:30,0:30:99:0,90,255	1/0:27,28:55:99:255,0,255	0/0:83,0:83:99:0,250,255	1/1:0,34:34:99:255,102,0	./.:0,0:0:.:.	0/1:22,6:28:99:132,0,255	0/0:5,0:5:96:0,15,180	0/0:28,0:28:99:0,84,255	0/0:19,0:19:99:0,57,255	0/0:33,0:33:99:0,99,255
NC_029516.1	1234182	SNC_029516.1_1234182	G	A	.	PASS	QualityScore=0.0;DP=2490	GT:AD:DP:GQ:PL	0/1:64,36:100:99:255,0,255	0/1:28,20:48:99:255,0,255	0/0:34,0:34:99:0,102,255	1/0:10,42:52:99:255,0,204	0/0:95,0:95:99:0,255,255	1/1:0,55:55:99:255,165,0	0/0:20,0:20:99:0,60,255	0/0:26,0:26:99:0,78,255	0/0:50,0:50:99:0,150,255	./.:182,0:182:99:0,255,255	0/0:16,0:16:99:0,48,255	0/0:52,0:52:99:0,156,255	./.:111,0:111:99:0,255,255	0/0:85,1:86:99:0,223,255	0/1:28,20:48:99:255,0,255	0/0:24,0:24:99:0,72,255	0/0:44,0:44:99:0,132,255	0/0:70,0:70:99:0,210,255	0/0:92,0:92:99:0,255,255	0/0:63,0:63:99:0,189,255	0/0:87,0:87:99:0,255,255	0/0:53,9:62:99:138,0,255	./.:43,77:120:99:255,0,255	0/0:60,0:60:99:0,180,255	1/1:0,43:43:99:255,129,0	0/0:40,0:40:99:0,120,255	0/0:43,0:43:99:0,129,255	0/0:53,0:53:99:0,159,255	0/0:52,0:52:99:0,156,255	0/0:30,0:30:99:0,90,255	0/0:28,0:28:99:0,84,255	0/0:58,0:58:99:0,174,255	./.:118,0:118:99:0,255,255	0/0:65,3:68:99:0,96,255	0/0:45,0:45:99:0,135,255	0/1:16,14:30:99:255,0,255	0/0:54,1:55:99:0,130,255	1/1:0,83:83:99:255,250,0	0/0:34,0:34:99:0,102,255	./.:0,0:0:.:.	0/0:28,0:28:99:0,84,255	1/1:0,5:5:96:180,15,0	0/0:28,0:28:99:0,84,255	0/0:19,0:19:99:0,57,255	1/1:0,33:33:99:255,99,0
NC_029516.1	1307848	SNC_029516.1_1307848	C	T	.	PASS	QualityScore=0.0;DP=2588	GT:AD:DP:GQ:PL	0/0:92,0:92:99:0,255,255	0/0:11,0:11:99:0,33,255	./.:129,0:129:99:0,255,255	0/0:72,0:72:99:0,216,255	0/1:37,23:60:99:255,0,255	0/0:19,0:19:99:0,57,255	0/0:61,0:61:99:0,183,255	0/0:21,0:21:99:0,63,255	0/1:39,25:64:99:255,0,255	0/0:21,0:21:99:0,63,255	0/0:49,0:49:99:0,147,255	0/0:93,0:93:99:0,255,255	0/1:23,9:32:99:228,0,255	./.:0,0:0:.:.	0/1:23,14:37:99:255,0,255	0/0:25,0:25:99:0,75,255	0/0:38,0:38:99:0,114,255	./.:103,0:103:99:0,255,255	0/0:21,0:21:99:0,63,255	1/0:39,56:95:99:255,0,255	0/0:92,0:92:99:0,255,255	./.:57,65:122:99:255,0,255	0/0:42,0:42:99:0,126,255	0/0:93,0:93:99:0,255,255	0/1:22,6:28:99:132,0,255	./.:104,0:104:99:0,255,255	0/0:15,0:15:99:0,45,255	1/1:0,49:49:99:255,147,0	0/0:100,0:100:99:0,255,255	1/1:0,14:14:99:255,42,0	0/0:13,0:13:99:0,39,255	./.:148,0:148:99:0,255,255	1/1:0,89:89:99:255,255,0	0/0:27,0:27:99:0,81,255	./.:193,0:193:99:0,255,255	0/0:20,0:20:99:0,60,255	0/0:18,0:18:99:0,54,255	./.:74,50:124:99:255,0,255	0/0:24,0:24:99:0,72,255	0/0:46,0:46:99:0,138,255	0/0:48,0:48:99:0,144,255	0/0:11,0:11:99:0,33,255	0/0:38,0:38:99:0,114,255	0/0:29,0:29:99:0,87,255	0/0:58,0:58:99:0,174,255
NC_029516.1	1307855	SNC_029516.1_1307855	G	T	.	PASS	QualityScore=0.0;DP=2588	GT:AD:DP:GQ:PL	0/0:92,0:92:99:0,255,255	0/0:11,0:11:99:0,33,255	./.:129,0:129:99:0,255,255	0/0:72,0:72:99:0,216,255	0/1:37,23:60:99:255,0,255	0/0:19,0:19:99:0,57,255	0/0:61,0:61:99:0,183,255	0/0:21,0:21:99:0,63,255	0/1:39,25:64:99:255,0,255	0/0:21,0:21:99:0,63,255	0/0:49,0:49:99:0,147,255	0/0:93,0:93:99:0,255,255	0/1:23,9:32:99:228,0,255	./.:0,0:0:.:.	0/1:23,14:37:99:255,0,255	0/0:25,0:25:99:0,75,255	0/0:38,0:38:99:0,114,255	./.:103,0:103:99:0,255,255	0/0:21,0:21:99:0,63,255	1/0:39,56:95:99:255,0,255	0/0:92,0:92:99:0,255,255	./.:57,65:122:99:255,0,255	0/0:42,0:42:99:0,126,255	0/0:93,0:93:99:0,255,255	0/1:22,6:28:99:132,0,255	./.:104,0:104:99:0,255,255	0/0:15,0:15:99:0,45,255	1/1:0,49:49:99:255,147,0	0/0:100,0:100:99:0,255,255	1/1:0,14:14:99:255,42,0	0/0:13,0:13:99:0,39,255	./.:148,0:148:99:0,255,255	1/1:0,89:89:99:255,255,0	0/0:27,0:27:99:0,81,255	./.:193,0:193:99:0,255,255	0/0:20,0:20:99:0,60,255	0/0:18,0:18:99:0,54,255	./.:74,50:124:99:255,0,255	0/0:24,0:24:99:0,72,255	0/0:46,0:46:99:0,138,255	0/0:48,0:48:99:0,144,255	0/0:11,0:11:99:0,33,255	0/0:38,0:38:99:0,114,255	0/0:29,0:29:99:0,87,255	0/0:58,0:58:99:0,174,255
NC_029516.1	1307882	SNC_029516.1_1307882	G	T	.	PASS	QualityScore=0.0;DP=2588	GT:AD:DP:GQ:PL	0/0:92,0:92:99:0,255,255	0/0:11,0:11:99:0,33,255	./.:129,0:129:99:0,255,255	0/0:72,0:72:99:0,216,255	0/0:60,0:60:99:0,180,255	0/0:19,0:19:99:0,57,255	0/0:61,0:61:99:0,183,255	0/0:21,0:21:99:0,63,255	0/0:64,0:64:99:0,192,255	0/0:21,0:21:99:0,63,255	0/0:48,1:49:99:0,111,255	0/0:93,0:93:99:0,255,255	0/0:32,0:32:99:0,96,255	./.:0,0:0:.:.	0/0:37,0:37:99:0,111,255	0/0:25,0:25:99:0,75,255	0/0:38,0:38:99:0,114,255	./.:103,0:103:99:0,255,255	0/0:21,0:21:99:0,63,255	0/0:95,0:95:99:0,255,255	0/0:92,0:92:99:0,255,255	./.:122,0:122:99:0,255,255	0/0:42,0:42:99:0,126,255	0/0:93,0:93:99:0,255,255	1/0:6,22:28:99:255,0,132	./.:104,0:104:99:0,255,255	0/0:15,0:15:99:0,45,255	0/0:49,0:49:99:0,147,255	0/0:100,0:100:99:0,255,255	0/0:14,0:14:99:0,42,255	0/0:13,0:13:99:0,39,255	./.:148,0:148:99:0,255,255	0/0:89,0:89:99:0,255,255	1/0:7,20:27:99:255,0,171	./.:193,0:193:99:0,255,255	0/0:20,0:20:99:0,60,255	0/0:18,0:18:99:0,54,255	./.:124,0:124:99:0,255,255	0/0:24,0:24:99:0,72,255	1/1:6,40:46:99:255,0,78	0/0:48,0:48:99:0,144,255	0/0:11,0:11:99:0,33,255	0/0:38,0:38:99:0,114,255	0/0:29,0:29:99:0,87,255	0/0:58,0:58:99:0,174,255
NC_029516.1	1307948	SNC_029516.1_1307948	C	T	.	PASS	QualityScore=0.0;DP=2201	GT:AD:DP:GQ:PL	0/0:33,0:33:99:0,99,255	1/0:18,35:53:99:255,0,255	0/1:51,22:73:99:255,0,255	0/0:90,0:90:99:0,255,255	1/0:4,15:19:99:255,0,87	0/0:40,0:40:99:0,120,255	0/0:53,0:53:99:0,159,255	1/1:0,39:39:99:255,117,0	1/0:34,66:100:99:255,0,255	1/1:0,80:80:99:255,240,0	./.:0,0:0:.:.	1/1:0,59:59:99:255,177,0	0/1:37,27:64:99:255,0,255	0/0:63,1:64:99:0,156,255	1/1:0,16:16:99:255,48,0	0/1:39,17:56:99:255,0,255	1/1:0,45:45:99:255,135,0	1/0:9,50:59:99:255,0,147	1/1:0,83:83:99:255,250,0	0/0:74,0:74:99:0,222,255	0/0:59,0:59:99:0,177,255	0/0:90,0:90:99:0,255,255	./.:0,0:0:.:.	1/1:0,42:42:99:255,126,0	1/0:25,29:54:99:255,0,255	./.:31,84:115:99:255,0,255	1/1:0,34:34:99:255,102,0	1/1:0,45:45:99:255,135,0	0/1:37,26:63:99:255,0,255	./.:0,0:0:.:.	0/0:7,0:7:99:0,21,252	0/0:25,0:25:99:0,75,255	0/0:92,0:92:99:0,255,255	1/1:0,27:27:99:255,81,0	1/1:0,69:69:99:255,207,0	0/0:15,0:15:99:0,45,255	0/1:9,7:16:99:204,0,255	1/0:19,43:62:99:255,0,255	0/0:15,2:17:99:21,0,255	1/1:0,14:14:99:255,42,0	0/0:77,0:77:99:0,231,255	1/1:2,21:23:65:255,0,3	./.:68,45:113:99:255,0,255	0/0:12,0:12:99:0,36,255	0/0:30,0:30:99:0,90,255
NC_029516.1	1307956	SNC_029516.1_1307956	A	G	.	PASS	QualityScore=0.0;DP=2201	GT:AD:DP:GQ:PL	0/0:32,1:33:99:0,64,255	0/0:53,0:53:99:0,159,255	1/0:22,51:73:99:255,0,255	0/1:46,44:90:99:255,0,255	1/0:4,15:19:99:255,0,87	1/1:0,40:40:99:255,120,0	0/0:53,0:53:99:0,159,255	1/1:0,39:39:99:255,117,0	0/0:100,0:100:99:0,255,255	0/0:80,0:80:99:0,240,255	./.:0,0:0:.:.	1/0:20,39:59:99:255,0,255	1/0:27,37:64:99:255,0,255	1/1:0,64:64:99:255,192,0	1/1:0,16:16:99:255,48,0	1/0:17,39:56:99:255,0,255	0/0:44,1:45:99:0,100,255	0/0:59,0:59:99:0,177,255	0/0:83,0:83:99:0,250,255	0/0:74,0:74:99:0,222,255	1/1:0,59:59:99:255,177,0	0/0:90,0:90:99:0,255,255	./.:0,0:0:.:.	0/0:40,2:42:99:0,55,255	0/1:29,25:54:99:255,0,255	./.:84,31:115:99:255,0,255	0/0:34,0:34:99:0,102,255	1/1:0,45:45:99:255,135,0	0/0:63,0:63:99:0,189,255	./.:0,0:0:.:.	1/1:0,7:7:99:252,21,0	0/0:25,0:25:99:0,75,255	0/0:92,0:92:99:0,255,255	1/0:9,18:27:99:255,0,243	0/0:68,1:69:99:0,172,255	0/0:15,0:15:99:0,45,255	0/1:9,7:16:99:204,0,255	0/0:62,0:62:99:0,186,255	0/0:17,0:17:99:0,51,255	0/0:14,0:14:99:0,42,255	0/0:77,0:77:99:0,231,255	1/1:2,21:23:65:255,0,3	./.:68,45:113:99:255,0,255	1/1:0,12:12:99:255,36,0	0/0:30,0:30:99:0,90,255
NC_029516.1	1307972	SNC_029516.1_1307972	T	A	.	PASS	QualityScore=0.0;DP=2201	GT:AD:DP:GQ:PL	0/0:32,1:33:99:0,64,255	0/0:53,0:53:99:0,159,255	1/0:22,51:73:99:255,0,255	0/1:46,44:90:99:255,0,255	0/0:19,0:19:99:0,57,255	1/1:0,40:40:99:255,120,0	0/0:53,0:53:99:0,159,255	1/1:0,39:39:99:255,117,0	0/0:100,0:100:99:0,255,255	0/0:80,0:80:99:0,240,255	./.:0,0:0:.:.	0/0:59,0:59:99:0,177,255	1/0:27,37:64:99:255,0,255	1/1:0,64:64:99:255,192,0	0/1:9,7:16:99:204,0,255	1/0:17,39:56:99:255,0,255	0/0:45,0:45:99:0,135,255	0/0:59,0:59:99:0,177,255	0/0:83,0:83:99:0,250,255	0/0:74,0:74:99:0,222,255	1/1:0,59:59:99:255,177,0	0/0:90,0:90:99:0,255,255	./.:0,0:0:.:.	0/0:42,0:42:99:0,126,255	0/1:29,25:54:99:255,0,255	./.:84,31:115:99:255,0,255	0/0:34,0:34:99:0,102,255	1/1:0,45:45:99:255,135,0	0/0:63,0:63:99:0,189,255	./.:0,0:0:.:.	1/1:0,7:7:99:252,21,0	0/0:25,0:25:99:0,75,255	0/0:92,0:92:99:0,255,255	1/0:9,18:27:99:255,0,243	0/0:69,0:69:99:0,207,255	0/0:15,0:15:99:0,45,255	0/1:9,7:16:99:204,0,255	0/0:62,0:62:99:0,186,255	0/0:17,0:17:99:0,51,255	0/0:14,0:14:99:0,42,255	0/0:77,0:77:99:0,231,255	1/1:2,21:23:65:255,0,3	./.:68,45:113:99:255,0,255	1/1:0,12:12:99:255,36,0	0/0:30,0:30:99:0,90,255
NC_029516.1	1307984	SNC_029516.1_1307984	C	T	.	PASS	QualityScore=0.0;DP=2201	GT:AD:DP:GQ:PL	0/0:33,0:33:99:0,99,255	0/0:53,0:53:99:0,159,255	0/0:73,0:73:99:0,219,255	0/0:90,0:90:99:0,255,255	0/0:19,0:19:99:0,57,255	0/0:40,0:40:99:0,120,255	0/0:53,0:53:99:0,159,255	0/0:39,0:39:99:0,117,255	1/0:34,66:100:99:255,0,255	1/1:0,80:80:99:255,240,0	./.:0,0:0:.:.	0/0:59,0:59:99:0,177,255	0/0:64,0:64:99:0,192,255	0/0:64,0:64:99:0,192,255	0/0:16,0:16:99:0,48,255	0/1:39,17:56:99:255,0,255	0/0:45,0:45:99:0,135,255	0/0:59,0:59:99:0,177,255	0/0:83,0:83:99:0,250,255	0/1:39,35:74:99:255,0,255	0/0:59,0:59:99:0,177,255	0/0:90,0:90:99:0,255,255	./.:0,0:0:.:.	0/0:42,0:42:99:0,126,255	0/0:54,0:54:99:0,162,255	./.:115,0:115:99:0,255,255	0/0:34,0:34:99:0,102,255	0/0:45,0:45:99:0,135,255	1/0:26,37:63:99:255,0,255	./.:0,0:0:.:.	0/0:7,0:7:99:0,21,252	0/0:25,0:25:99:0,75,255	0/0:92,0:92:99:0,255,255	0/0:27,0:27:99:0,81,255	0/0:69,0:69:99:0,207,255	0/0:15,0:15:99:0,45,255	0/0:16,0:16:99:0,48,255	0/0:62,0:62:99:0,186,255	0/0:17,0:17:99:0,51,255	0/0:14,0:14:99:0,42,255	0/0:77,0:77:99:0,231,255	0/0:23,0:23:99:0,69,255	./.:113,0:113:99:0,255,255	0/0:12,0:12:99:0,36,255	0/0:30,0:30:99:0,90,255
NC_029516.1	1307985	SNC_029516.1_1307985	C	T	.	PASS	QualityScore=0.0;DP=2201	GT:AD:DP:GQ:PL	0/0:33,0:33:99:0,99,255	0/0:53,0:53:99:0,159,255	0/0:73,0:73:99:0,219,255	0/0:90,0:90:99:0,255,255	0/0:19,0:19:99:0,57,255	0/0:40,0:40:99:0,120,255	0/0:53,0:53:99:0,159,255	0/0:39,0:39:99:0,117,255	1/0:34,66:100:99:255,0,255	1/1:0,80:80:99:255,240,0	./.:0,0:0:.:.	0/0:59,0:59:99:0,177,255	0/0:64,0:64:99:0,192,255	0/0:64,0:64:99:0,192,255	0/0:16,0:16:99:0,48,255	0/1:39,17:56:99:255,0,255	0/0:45,0:45:99:0,135,255	0/0:59,0:59:99:0,177,255	0/0:83,0:83:99:0,250,255	0/1:39,35:74:99:255,0,255	0/0:59,0:59:99:0,177,255	0/0:90,0:90:99:0,255,255	./.:0,0:0:.:.	0/0:42,0:42:99:0,126,255	0/0:54,0:54:99:0,162,255	./.:115,0:115:99:0,255,255	0/0:34,0:34:99:0,102,255	0/0:45,0:45:99:0,135,255	1/0:26,37:63:99:255,0,255	./.:0,0:0:.:.	0/0:7,0:7:99:0,21,252	0/0:25,0:25:99:0,75,255	0/0:92,0:92:99:0,255,255	0/0:27,0:27:99:0,81,255	0/0:69,0:69:99:0,207,255	0/0:15,0:15:99:0,45,255	0/0:16,0:16:99:0,48,255	0/0:62,0:62:99:0,186,255	0/0:17,0:17:99:0,51,255	0/0:14,0:14:99:0,42,255	0/0:77,0:77:99:0,231,255	0/0:23,0:23:99:0,69,255	./.:113,0:113:99:0,255,255	0/0:12,0:12:99:0,36,255	0/0:30,0:30:99:0,90,255
NC_029516.1	1308001	SNC_029516.1_1308001	C	T	.	PASS	QualityScore=0.0;DP=2201	GT:AD:DP:GQ:PL	0/0:32,1:33:99:0,64,255	1/0:18,35:53:99:255,0,255	1/0:22,51:73:99:255,0,255	0/1:46,44:90:99:255,0,255	1/0:4,15:19:99:255,0,87	1/1:0,40:40:99:255,120,0	0/0:53,0:53:99:0,159,255	1/1:0,39:39:99:255,117,0	1/0:34,66:100:99:255,0,255	1/1:0,80:80:99:255,240,0	./.:0,0:0:.:.	0/1:39,20:59:99:255,0,255	1/1:0,64:64:99:255,192,0	1/1:0,64:64:99:255,192,0	1/1:0,16:16:99:255,48,0	1/1:0,56:56:99:255,168,0	1/1:0,45:45:99:255,135,0	1/0:9,50:59:99:255,0,147	1/1:0,83:83:99:255,250,0	0/1:39,35:74:99:255,0,255	1/1:0,59:59:99:255,177,0	1/1:0,90:90:99:255,255,0	./.:0,0:0:.:.	0/1:33,9:42:99:197,0,255	0/1:29,25:54:99:255,0,255	./.:84,31:115:99:255,0,255	0/0:34,0:34:99:0,102,255	1/1:0,45:45:99:255,135,0	1/0:26,37:63:99:255,0,255	./.:0,0:0:.:.	1/1:0,7:7:99:252,21,0	0/0:22,3:25:99:33,0,255	1/1:0,92:92:99:255,255,0	1/0:9,18:27:99:255,0,243	0/0:69,0:69:99:0,207,255	1/1:0,15:15:99:255,45,0	0/1:9,7:16:99:204,0,255	1/0:19,43:62:99:255,0,255	0/0:15,2:17:99:21,0,255	1/1:0,14:14:99:255,42,0	0/0:77,0:77:99:0,231,255	1/1:0,23:23:99:255,69,0	./.:0,113:113:99:255,255,0	1/1:0,12:12:99:255,36,0	0/0:30,0:30:99:0,90,255
NC_029516.1	1332422	SNC_029516.1_1332422	G	A	.	PASS	QualityScore=0.0;DP=1712	GT:AD:DP:GQ:PL	0/0:62,0:62:99:0,186,255	1/0:14,14:28:99:255,0,255	0/0:15,0:15:99:0,45,255	0/0:78,0:78:99:0,234,255	0/0:71,0:71:99:0,213,255	0/0:25,0:25:99:0,75,255	0/0:61,0:61:99:0,183,255	0/0:30,0:30:99:0,90,255	0/0:36,0:36:99:0,108,255	0/0:37,0:37:99:0,111,255	./.:0,0:0:.:.	0/0:49,0:49:99:0,147,255	0/0:48,0:48:99:0,144,255	0/0:21,0:21:99:0,63,255	0/0:32,0:32:99:0,96,255	0/0:51,0:51:99:0,153,255	0/0:33,0:33:99:0,99,255	0/0:23,0:23:99:0,69,255	0/0:30,0:30:99:0,90,255	0/0:10,0:10:99:0,30,255	0/0:29,0:29:99:0,87,255	./.:198,0:198:99:0,255,255	0/0:22,0:22:99:0,66,255	0/0:70,0:70:99:0,210,255	1/0:14,37:51:99:255,0,255	0/0:26,0:26:99:0,78,255	0/0:56,0:56:99:0,168,255	0/0:16,0:16:99:0,48,255	0/0:39,0:39:99:0,117,255	1/1:0,10:10:99:255,30,0	0/0:14,0:14:99:0,42,255	0/0:17,0:17:99:0,51,255	0/0:30,0:30:99:0,90,255	0/0:44,0:44:99:0,132,255	0/0:35,0:35:99:0,105,255	0/0:45,0:45:99:0,135,255	0/0:24,1:25:99:0,39,255	0/0:39,0:39:99:0,117,255	0/0:62,0:62:99:0,186,255	0/0:31,0:31:99:0,93,255	0/0:37,0:37:99:0,111,255	./.:0,0:0:.:.	0/0:24,0:24:99:0,72,255	0/0:39,0:39:99:0,117,255	0/0:13,0:13:99:0,39,255
NC_029516.1	1332423	SNC_029516.1_1332423	G	A	.	PASS	QualityScore=0.0;DP=1712	GT:AD:DP:GQ:PL	0/0:62,0:62:99:0,186,255	1/0:14,14:28:99:255,0,255	0/0:15,0:15:99:0,45,255	1/1:0,78:78:99:255,234,0	0/0:61,10:71:99:146,0,255	0/1:16,9:25:99:249,0,255	0/0:61,0:61:99:0,183,255	1/1:0,30:30:99:255,90,0	0/1:29,7:36:99:144,0,255	1/1:0,37:37:99:255,111,0	./.:0,0:0:.:.	1/1:6,43:49:99:255,0,68	0/1:36,12:48:99:255,0,255	0/1:17,4:21:99:81,0,255	0/0:32,0:32:99:0,96,255	1/1:0,51:51:99:255,153,0	0/0:33,0:33:99:0,99,255	0/1:17,6:23:99:147,0,255	0/0:30,0:30:99:0,90,255	0/0:10,0:10:99:0,30,255	0/0:29,0:29:99:0,87,255	./.:198,0:198:99:0,255,255	0/0:19,3:22:99:42,0,255	0/0:70,0:70:99:0,210,255	0/0:51,0:51:99:0,153,255	1/1:0,26:26:99:255,78,0	1/1:0,56:56:99:255,168,0	0/0:16,0:16:99:0,48,255	0/0:39,0:39:99:0,117,255	0/0:10,0:10:99:0,30,255	0/0:14,0:14:99:0,42,255	1/0:7,10:17:99:255,0,201	1/0:13,17:30:99:255,0,255	0/1:26,18:44:99:255,0,255	1/1:0,35:35:99:255,105,0	0/0:45,0:45:99:0,135,255	0/0:25,0:25:99:0,75,255	0/0:39,0:39:99:0,117,255	1/0:21,41:62:99:255,0,255	0/0:31,0:31:99:0,93,255	0/0:37,0:37:99:0,111,255	./.:0,0:0:.:.	1/0:11,13:24:99:255,0,255	0/0:39,0:39:99:0,117,255	1/1:0,13:13:99:255,39,0
NC_029516.1	1348671	SNC_029516.1_1348671	C	T	.	PASS	QualityScore=0.0;DP=1033	GT:AD:DP:GQ:PL	0/0:13,0:13:99:0,39,255	0/0:36,0:36:99:0,108,255	0/0:38,0:38:99:0,114,255	0/0:37,0:37:99:0,111,255	1/1:0,16:16:99:255,48,0	./.:0,0:0:.:.	1/0:14,35:49:99:255,0,255	1/1:0,35:35:99:255,105,0	0/1:21,17:38:99:255,0,255	1/0:8,24:32:99:255,0,192	0/0:26,0:26:99:0,78,255	0/0:47,0:47:99:0,141,255	0/0:30,3:33:88:8,0,255	1/1:0,14:14:99:255,42,0	0/0:7,0:7:99:0,21,252	./.:0,0:0:.:.	1/1:0,64:64:99:255,192,0	0/1:19,14:33:99:255,0,255	0/0:29,5:34:99:78,0,255	1/0:6,27:33:99:255,0,117	0/0:12,0:12:99:0,36,255	0/0:19,0:19:99:0,57,255	0/0:45,0:45:99:0,135,255	0/0:20,0:20:99:0,60,255	./.:0,0:0:.:.	./.:0,0:0:.:.	1/1:0,26:26:99:255,78,0	./.:3,0:3:88:0,9,108	0/0:33,0:33:99:0,99,255	0/0:7,0:7:99:0,21,252	0/0:12,0:12:99:0,36,255	1/0:29,43:72:99:255,0,255	0/0:6,0:6:98:0,18,216	0/1:10,8:18:99:234,0,255	0/0:10,0:10:99:0,30,255	0/0:17,0:17:99:0,51,255	0/0:19,0:19:99:0,57,255	1/1:0,20:20:99:255,60,0	0/0:21,0:21:99:0,63,255	./.:0,0:0:.:.	0/0:13,0:13:99:0,39,255	./.:0,0:0:.:.	1/0:10,29:39:99:255,0,243	0/0:9,0:9:99:0,27,255	0/0:27,0:27:99:0,81,255
NC_029516.1	1348686	SNC_029516.1_1348686	C	T	.	PASS	QualityScore=0.0;DP=1033	GT:AD:DP:GQ:PL	0/0:13,0:13:99:0,39,255	0/0:36,0:36:99:0,108,255	0/0:38,0:38:99:0,114,255	0/0:37,0:37:99:0,111,255	0/0:16,0:16:99:0,48,255	./.:0,0:0:.:.	1/0:14,35:49:99:255,0,255	0/0:35,0:35:99:0,105,255	0/0:38,0:38:99:0,114,255	1/0:8,24:32:99:255,0,192	0/0:26,0:26:99:0,78,255	0/0:47,0:47:99:0,141,255	0/0:33,0:33:99:0,99,255	1/1:0,14:14:99:255,42,0	0/0:7,0:7:99:0,21,252	./.:0,0:0:.:.	1/1:0,64:64:99:255,192,0	0/1:19,14:33:99:255,0,255	0/0:34,0:34:99:0,102,255	1/0:6,27:33:99:255,0,117	0/0:12,0:12:99:0,36,255	0/0:19,0:19:99:0,57,255	0/0:45,0:45:99:0,135,255	0/0:20,0:20:99:0,60,255	./.:0,0:0:.:.	./.:0,0:0:.:.	0/0:26,0:26:99:0,78,255	./.:3,0:3:88:0,9,108	0/0:33,0:33:99:0,99,255	0/0:7,0:7:99:0,21,252	0/0:12,0:12:99:0,36,255	1/0:29,43:72:99:255,0,255	0/0:6,0:6:98:0,18,216	0/0:18,0:18:99:0,54,255	0/0:10,0:10:99:0,30,255	0/0:17,0:17:99:0,51,255	0/0:19,0:19:99:0,57,255	0/0:20,0:20:99:0,60,255	0/0:21,0:21:99:0,63,255	./.:0,0:0:.:.	0/0:13,0:13:99:0,39,255	./.:0,0:0:.:.	0/0:39,0:39:99:0,117,255	0/0:9,0:9:99:0,27,255	0/0:27,0:27:99:0,81,255
NC_029516.1	1348710	SNC_029516.1_1348710	A	G	.	PASS	QualityScore=0.0;DP=1033	GT:AD:DP:GQ:PL	0/0:13,0:13:99:0,39,255	0/0:36,0:36:99:0,108,255	0/0:38,0:38:99:0,114,255	0/0:37,0:37:99:0,111,255	0/0:16,0:16:99:0,48,255	./.:0,0:0:.:.	1/0:14,35:49:99:255,0,255	0/0:35,0:35:99:0,105,255	0/0:38,0:38:99:0,114,255	0/0:32,0:32:99:0,96,255	0/0:26,0:26:99:0,78,255	0/0:47,0:47:99:0,141,255	0/0:33,0:33:99:0,99,255	0/0:14,0:14:99:0,42,255	0/0:7,0:7:99:0,21,252	./.:0,0:0:.:.	1/1:0,64:64:99:255,192,0	0/1:19,14:33:99:255,0,255	0/0:34,0:34:99:0,102,255	0/0:33,0:33:99:0,99,255	0/0:12,0:12:99:0,36,255	0/0:19,0:19:99:0,57,255	0/0:45,0:45:99:0,135,255	0/0:20,0:20:99:0,60,255	./.:0,0:0:.:.	./.:0,0:0:.:.	0/0:26,0:26:99:0,78,255	./.:3,0:3:88:0,9,108	0/0:33,0:33:99:0,99,255	0/0:7,0:7:99:0,21,252	0/0:12,0:12:99:0,36,255	0/0:72,0:72:99:0,216,255	0/0:6,0:6:98:0,18,216	0/0:18,0:18:99:0,54,255	0/0:10,0:10:99:0,30,255	0/0:17,0:17:99:0,51,255	0/0:19,0:19:99:0,57,255	0/0:20,0:20:99:0,60,255	0/0:21,0:21:99:0,63,255	./.:0,0:0:.:.	0/0:13,0:13:99:0,39,255	./.:0,0:0:.:.	0/0:39,0:39:99:0,117,255	0/0:9,0:9:99:0,27,255	0/0:27,0:27:99:0,81,255
NC_029516.1	1348720	SNC_029516.1_1348720	T	C	.	PASS	QualityScore=0.0;DP=1033	GT:AD:DP:GQ:PL	0/0:13,0:13:99:0,39,255	1/1:0,36:36:99:255,108,0	0/0:38,0:38:99:0,114,255	0/0:37,0:37:99:0,111,255	0/0:16,0:16:99:0,48,255	./.:0,0:0:.:.	1/0:14,35:49:99:255,0,255	0/0:35,0:35:99:0,105,255	1/1:1,37:38:99:255,78,0	0/1:24,8:32:99:192,0,255	1/1:0,26:26:99:255,78,0	1/1:0,47:47:99:255,141,0	1/1:0,33:33:99:255,99,0	0/0:14,0:14:99:0,42,255	1/1:0,7:7:99:252,21,0	./.:0,0:0:.:.	1/1:0,64:64:99:255,192,0	0/1:19,14:33:99:255,0,255	1/1:5,29:34:99:255,0,78	0/0:33,0:33:99:0,99,255	0/0:12,0:12:99:0,36,255	1/1:0,19:19:99:255,57,0	0/0:41,4:45:88:9,0,255	0/0:20,0:20:99:0,60,255	./.:0,0:0:.:.	./.:0,0:0:.:.	0/0:26,0:26:99:0,78,255	./.:0,3:3:88:108,9,0	0/1:20,13:33:99:255,0,255	0/0:7,0:7:99:0,21,252	0/1:7,5:12:99:144,0,216	0/0:72,0:72:99:0,216,255	0/0:6,0:6:98:0,18,216	0/0:17,1:18:98:0,18,255	1/1:0,10:10:99:255,30,0	1/1:0,17:17:99:255,51,0	1/1:0,19:19:99:255,57,0	0/0:20,0:20:99:0,60,255	0/0:21,0:21:99:0,63,255	./.:0,0:0:.:.	1/1:0,13:13:99:255,39,0	./.:0,0:0:.:.	0/0:39,0:39:99:0,117,255	0/0:9,0:9:99:0,27,255	0/0:27,0:27:99:0,81,255
NC_029516.1	1348840	SNC_029516.1_1348840	A	G	.	PASS	QualityScore=0.0;DP=1182	GT:AD:DP:GQ:PL	0/0:66,0:66:99:0,198,255	./.:0,0:0:.:.	0/0:61,0:61:99:0,183,255	./.:0,3:3:88:108,9,0	0/0:25,0:25:99:0,75,255	0/0:23,0:23:99:0,69,255	0/0:14,0:14:99:0,42,255	0/0:33,0:33:99:0,99,255	0/0:29,0:29:99:0,87,255	0/0:24,0:24:99:0,72,255	0/0:47,0:47:99:0,141,255	0/0:43,0:43:99:0,129,255	0/0:5,0:5:96:0,15,180	0/0:20,0:20:99:0,60,255	0/0:7,0:7:99:0,21,252	0/0:35,6:41:99:93,0,255	0/0:41,0:41:99:0,123,255	0/0:31,0:31:99:0,93,255	1/1:0,37:37:99:255,111,0	0/0:43,6:49:99:68,0,255	0/0:18,0:18:99:0,54,255	0/0:8,0:8:99:0,24,255	0/0:21,0:21:99:0,63,255	0/0:14,0:14:99:0,42,255	./.:0,0:0:.:.	0/0:21,0:21:99:0,63,255	0/0:19,0:19:99:0,57,255	0/0:59,0:59:99:0,177,255	1/0:10,32:42:99:255,0,234	0/0:15,0:15:99:0,45,255	./.:0,0:0:.:.	0/0:27,0:27:99:0,81,255	0/0:14,0:14:99:0,42,255	0/0:18,0:18:99:0,54,255	0/0:28,0:28:99:0,84,255	0/0:36,0:36:99:0,108,255	0/0:13,0:13:99:0,39,255	1/1:0,25:25:99:255,75,0	1/0:19,57:76:99:255,0,255	./.:0,0:0:.:.	1/1:3,48:51:99:255,45,0	0/0:28,0:28:99:0,84,255	./.:0,0:0:.:.	0/0:15,0:15:99:0,45,255	0/0:35,0:35:99:0,105,255
NC_029516.1	1348850	SNC_029516.1_1348850	G	A	.	PASS	QualityScore=0.0;DP=1182	GT:AD:DP:GQ:PL	0/0:66,0:66:99:0,198,255	./.:0,0:0:.:.	0/0:61,0:61:99:0,183,255	./.:3,0:3:88:0,9,108	0/0:25,0:25:99:0,75,255	0/0:23,0:23:99:0,69,255	1/0:6,8:14:99:246,0,174	0/0:33,0:33:99:0,99,255	1/0:13,16:29:99:255,0,255	0/0:24,0:24:99:0,72,255	0/1:34,13:47:99:255,0,255	0/0:43,0:43:99:0,129,255	0/0:5,0:5:96:0,15,180	1/1:0,20:20:99:255,60,0	0/0:7,0:7:99:0,21,252	0/0:41,0:41:99:0,123,255	0/0:41,0:41:99:0,123,255	0/0:31,0:31:99:0,93,255	0/0:37,0:37:99:0,111,255	0/0:49,0:49:99:0,147,255	0/0:18,0:18:99:0,54,255	0/0:8,0:8:99:0,24,255	0/0:21,0:21:99:0,63,255	0/0:14,0:14:99:0,42,255	./.:0,0:0:.:.	0/0:21,0:21:99:0,63,255	0/0:19,0:19:99:0,57,255	0/0:59,0:59:99:0,177,255	0/1:32,10:42:99:234,0,255	0/0:15,0:15:99:0,45,255	./.:0,0:0:.:.	0/0:27,0:27:99:0,81,255	0/0:14,0:14:99:0,42,255	0/0:18,0:18:99:0,54,255	0/0:28,0:28:99:0,84,255	0/0:35,1:36:99:0,72,255	0/0:13,0:13:99:0,39,255	0/0:25,0:25:99:0,75,255	0/0:76,0:76:99:0,228,255	./.:0,0:0:.:.	0/0:51,0:51:99:0,153,255	0/0:28,0:28:99:0,84,255	./.:0,0:0:.:.	0/0:15,0:15:99:0,45,255	0/0:35,0:35:99:0,105,255
NC_029516.1	1348852	SNC_029516.1_1348852	G	T	.	PASS	QualityScore=0.0;DP=1182	GT:AD:DP:GQ:PL	0/0:66,0:66:99:0,198,255	./.:0,0:0:.:.	0/0:61,0:61:99:0,183,255	./.:0,3:3:88:108,9,0	0/0:25,0:25:99:0,75,255	0/0:23,0:23:99:0,69,255	0/0:14,0:14:99:0,42,255	0/0:33,0:33:99:0,99,255	0/0:28,1:29:99:0,51,255	1/1:0,24:24:99:255,72,0	0/0:47,0:47:99:0,141,255	0/0:43,0:43:99:0,129,255	1/1:0,5:5:96:180,15,0	0/0:20,0:20:99:0,60,255	1/1:0,7:7:99:252,21,0	1/1:0,41:41:99:255,123,0	0/0:41,0:41:99:0,123,255	0/0:31,0:31:99:0,93,255	1/1:0,37:37:99:255,111,0	0/0:43,6:49:99:68,0,255	0/0:18,0:18:99:0,54,255	0/0:8,0:8:99:0,24,255	0/0:21,0:21:99:0,63,255	0/0:14,0:14:99:0,42,255	./.:0,0:0:.:.	0/0:21,0:21:99:0,63,255	1/1:0,19:19:99:255,57,0	0/0:59,0:59:99:0,177,255	1/0:10,32:42:99:255,0,234	0/0:15,0:15:99:0,45,255	./.:0,0:0:.:.	0/0:27,0:27:99:0,81,255	0/0:14,0:14:99:0,42,255	0/0:18,0:18:99:0,54,255	0/0:28,0:28:99:0,84,255	0/0:36,0:36:99:0,108,255	1/0:6,7:13:99:213,0,177	1/1:0,25:25:99:255,75,0	1/0:19,57:76:99:255,0,255	./.:0,0:0:.:.	1/1:0,51:51:99:255,153,0	1/1:0,28:28:99:255,84,0	./.:0,0:0:.:.	0/0:15,0:15:99:0,45,255	0/0:35,0:35:99:0,105,255
NC_029516.1	1348853	SNC_029516.1_1348853	A	C	.	PASS	QualityScore=0.0;DP=1182	GT:AD:DP:GQ:PL	0/0:66,0:66:99:0,198,255	./.:0,0:0:.:.	1/1:8,53:61:99:255,0,104	./.:3,0:3:88:0,9,108	0/0:25,0:25:99:0,75,255	0/0:23,0:23:99:0,69,255	0/0:14,0:14:99:0,42,255	0/0:33,0:33:99:0,99,255	0/0:29,0:29:99:0,87,255	0/0:24,0:24:99:0,72,255	0/0:47,0:47:99:0,141,255	0/0:43,0:43:99:0,129,255	0/0:5,0:5:96:0,15,180	0/0:20,0:20:99:0,60,255	0/0:7,0:7:99:0,21,252	0/0:41,0:41:99:0,123,255	0/0:41,0:41:99:0,123,255	0/0:31,0:31:99:0,93,255	0/0:37,0:37:99:0,111,255	1/1:6,43:49:99:255,0,68	0/0:18,0:18:99:0,54,255	0/0:8,0:8:99:0,24,255	0/0:21,0:21:99:0,63,255	0/1:8,6:14:99:174,0,246	./.:0,0:0:.:.	0/0:21,0:21:99:0,63,255	0/0:19,0:19:99:0,57,255	0/0:59,0:59:99:0,177,255	0/0:42,0:42:99:0,126,255	0/0:15,0:15:99:0,45,255	./.:0,0:0:.:.	0/0:27,0:27:99:0,81,255	0/0:14,0:14:99:0,42,255	0/0:18,0:18:99:0,54,255	0/0:28,0:28:99:0,84,255	0/0:36,0:36:99:0,108,255	0/0:13,0:13:99:0,39,255	0/0:25,0:25:99:0,75,255	0/0:76,0:76:99:0,228,255	./.:0,0:0:.:.	0/0:51,0:51:99:0,153,255	0/0:28,0:28:99:0,84,255	./.:0,0:0:.:.	0/0:15,0:15:99:0,45,255	0/0:35,0:35:99:0,105,255
NC_029516.1	1683973	SNC_029516.1_1683973	G	A	.	PASS	QualityScore=0.0;DP=1806	GT:AD:DP:GQ:PL	0/0:78,0:78:99:0,234,255	0/0:26,0:26:99:0,78,255	0/0:61,0:61:99:0,183,255	0/1:20,17:37:99:255,0,255	0/1:80,18:98:99:255,0,255	0/0:64,0:64:99:0,192,255	0/0:27,0:27:99:0,81,255	0/0:51,0:51:99:0,153,255	0/0:11,0:11:99:0,33,255	1/1:0,28:28:99:255,84,0	0/0:8,0:8:99:0,24,255	0/0:61,0:61:99:0,183,255	./.:0,0:0:.:.	1/1:0,27:27:99:255,81,0	0/0:56,0:56:99:0,168,255	0/0:45,0:45:99:0,135,255	0/0:20,0:20:99:0,60,255	0/0:19,0:19:99:0,57,255	0/0:25,0:25:99:0,75,255	1/0:4,15:19:99:255,0,87	./.:101,0:101:99:0,255,255	0/0:65,0:65:99:0,195,255	1/1:0,80:80:99:255,240,0	0/0:37,0:37:99:0,111,255	./.:0,0:0:.:.	1/1:0,60:60:99:255,180,0	0/0:30,0:30:99:0,90,255	1/1:5,32:37:99:255,0,68	0/0:34,0:34:99:0,102,255	1/1:0,36:36:99:255,108,0	0/0:21,0:21:99:0,63,255	0/0:80,0:80:99:0,240,255	./.:42,66:108:99:255,0,255	0/0:16,0:16:99:0,48,255	0/0:58,1:59:99:0,142,255	0/0:10,0:10:99:0,30,255	0/0:16,0:16:99:0,48,255	0/0:84,0:84:99:0,253,255	0/0:42,0:42:99:0,126,255	./.:0,0:0:.:.	0/0:38,0:38:99:0,114,255	1/0:15,16:31:99:255,0,255	./.:0,0:0:.:.	0/0:51,0:51:99:0,153,255	0/0:9,0:9:99:0,27,255
NC_029516.1	1838005	SNC_029516.1_1838005	G	A	.	PASS	QualityScore=0.0;DP=997	GT:AD:DP:GQ:PL	./.:2,0:2:79:0,6,72	1/1:0,9:9:99:255,27,0	1/0:3,5:8:99:156,0,84	0/0:28,0:28:99:0,84,255	0/1:37,13:50:99:255,0,255	1/1:0,27:27:99:255,81,0	0/0:5,0:5:96:0,15,180	./.:0,0:0:.:.	0/0:10,0:10:99:0,30,255	./.:0,0:0:.:.	0/0:31,0:31:99:0,93,255	0/0:76,0:76:99:0,228,255	0/0:45,6:51:99:62,0,255	0/0:17,0:17:99:0,51,255	0/1:12,11:23:99:255,0,255	1/1:0,7:7:99:252,21,0	./.:0,0:0:.:.	1/1:0,49:49:99:255,147,0	1/1:0,13:13:99:255,39,0	0/0:44,0:44:99:0,132,255	0/1:8,7:15:99:207,0,243	0/0:15,0:15:99:0,45,255	0/0:69,0:69:99:0,207,255	./.:0,0:0:.:.	1/1:0,12:12:99:255,36,0	0/0:65,0:65:99:0,195,255	1/1:0,10:10:99:255,30,0	1/1:0,17:17:99:255,51,0	./.:69,38:107:99:255,0,255	./.:0,0:0:.:.	1/1:0,9:9:99:255,27,0	0/0:33,0:33:99:0,99,255	0/0:18,0:18:99:0,54,255	0/0:10,0:10:99:0,30,255	1/0:22,26:48:99:255,0,255	./.:0,0:0:.:.	0/0:6,0:6:98:0,18,216	./.:0,0:0:.:.	0/1:27,21:48:99:255,0,255	./.:0,0:0:.:.	1/1:0,7:7:99:252,21,0	0/0:11,0:11:99:0,33,255	1/0:15,16:31:99:255,0,255	./.:0,4:4:94:144,12,0	1/1:0,12:12:99:255,36,0
NC_029516.1	1838016	SNC_029516.1_1838016	T	C	.	PASS	QualityScore=0.0;DP=997	GT:AD:DP:GQ:PL	./.:2,0:2:79:0,6,72	1/1:0,9:9:99:255,27,0	1/0:3,5:8:99:156,0,84	0/0:28,0:28:99:0,84,255	0/1:37,13:50:99:255,0,255	1/1:0,27:27:99:255,81,0	0/0:5,0:5:96:0,15,180	./.:0,0:0:.:.	0/0:10,0:10:99:0,30,255	./.:0,0:0:.:.	0/0:31,0:31:99:0,93,255	0/0:76,0:76:99:0,228,255	0/0:45,6:51:99:62,0,255	0/0:17,0:17:99:0,51,255	0/1:12,11:23:99:255,0,255	1/1:0,7:7:99:252,21,0	./.:0,0:0:.:.	1/1:0,49:49:99:255,147,0	1/1:0,13:13:99:255,39,0	0/0:44,0:44:99:0,132,255	0/1:8,7:15:99:207,0,243	0/0:15,0:15:99:0,45,255	0/0:69,0:69:99:0,207,255	./.:0,0:0:.:.	1/1:0,12:12:99:255,36,0	0/0:65,0:65:99:0,195,255	0/0:10,0:10:99:0,30,255	1/1:0,17:17:99:255,51,0	./.:69,38:107:99:255,0,255	./.:0,0:0:.:.	1/1:0,9:9:99:255,27,0	0/0:33,0:33:99:0,99,255	0/0:18,0:18:99:0,54,255	0/0:10,0:10:99:0,30,255	0/0:48,0:48:99:0,144,255	./.:0,0:0:.:.	0/0:6,0:6:98:0,18,216	./.:0,0:0:.:.	0/1:27,21:48:99:255,0,255	./.:0,0:0:.:.	1/1:0,7:7:99:252,21,0	0/0:11,0:11:99:0,33,255	0/0:31,0:31:99:0,93,255	./.:0,4:4:94:144,12,0	1/1:0,12:12:99:255,36,0
NC_029516.1	1838025	SNC_029516.1_1838025	G	A	.	PASS	QualityScore=0.0;DP=997	GT:AD:DP:GQ:PL	./.:2,0:2:79:0,6,72	0/0:9,0:9:99:0,27,255	0/0:8,0:8:99:0,24,255	0/0:28,0:28:99:0,84,255	0/0:50,0:50:99:0,150,255	0/0:27,0:27:99:0,81,255	0/0:5,0:5:96:0,15,180	./.:0,0:0:.:.	1/1:0,10:10:99:255,30,0	./.:0,0:0:.:.	0/0:31,0:31:99:0,93,255	0/0:76,0:76:99:0,228,255	0/0:51,0:51:99:0,153,255	0/0:17,0:17:99:0,51,255	0/0:23,0:23:99:0,69,255	0/0:7,0:7:99:0,21,252	./.:0,0:0:.:.	0/0:49,0:49:99:0,147,255	0/0:13,0:13:99:0,39,255	1/0:16,28:44:99:255,0,255	0/0:15,0:15:99:0,45,255	0/0:15,0:15:99:0,45,255	0/0:69,0:69:99:0,207,255	./.:0,0:0:.:.	0/0:12,0:12:99:0,36,255	0/0:65,0:65:99:0,195,255	0/0:10,0:10:99:0,30,255	0/0:17,0:17:99:0,51,255	./.:107,0:107:99:0,255,255	./.:0,0:0:.:.	0/0:9,0:9:99:0,27,255	1/1:0,33:33:99:255,99,0	0/0:18,0:18:99:0,54,255	0/0:10,0:10:99:0,30,255	0/0:48,0:48:99:0,144,255	./.:0,0:0:.:.	0/0:6,0:6:98:0,18,216	./.:0,0:0:.:.	0/0:48,0:48:99:0,144,255	./.:0,0:0:.:.	0/0:7,0:7:99:0,21,252	0/0:11,0:11:99:0,33,255	0/1:16,15:31:99:255,0,255	./.:4,0:4:94:0,12,144	0/0:12,0:12:99:0,36,255
NC_029516.1	1838034	SNC_029516.1_1838034	A	G	.	PASS	QualityScore=0.0;DP=997	GT:AD:DP:GQ:PL	./.:2,0:2:79:0,6,72	0/0:9,0:9:99:0,27,255	0/0:8,0:8:99:0,24,255	0/0:28,0:28:99:0,84,255	0/0:50,0:50:99:0,150,255	0/0:27,0:27:99:0,81,255	0/0:5,0:5:96:0,15,180	./.:0,0:0:.:.	1/1:0,10:10:99:255,30,0	./.:0,0:0:.:.	0/1:24,7:31:99:159,0,255	0/0:76,0:76:99:0,228,255	0/0:51,0:51:99:0,153,255	0/0:17,0:17:99:0,51,255	0/0:23,0:23:99:0,69,255	0/0:7,0:7:99:0,21,252	./.:0,0:0:.:.	0/0:49,0:49:99:0,147,255	0/0:13,0:13:99:0,39,255	1/0:16,28:44:99:255,0,255	0/0:15,0:15:99:0,45,255	0/0:15,0:15:99:0,45,255	0/0:69,0:69:99:0,207,255	./.:0,0:0:.:.	0/0:12,0:12:99:0,36,255	1/1:8,57:65:99:255,0,93	0/0:10,0:10:99:0,30,255	0/0:17,0:17:99:0,51,255	./.:107,0:107:99:0,255,255	./.:0,0:0:.:.	0/0:9,0:9:99:0,27,255	1/1:0,33:33:99:255,99,0	0/0:18,0:18:99:0,54,255	0/0:10,0:10:99:0,30,255	0/0:48,0:48:99:0,144,255	./.:0,0:0:.:.	1/1:0,6:6:98:216,18,0	./.:0,0:0:.:.	0/0:48,0:48:99:0,144,255	./.:0,0:0:.:.	0/0:7,0:7:99:0,21,252	0/0:11,0:11:99:0,33,255	0/1:16,15:31:99:255,0,255	./.:4,0:4:94:0,12,144	0/0:12,0:12:99:0,36,255
NC_029516.1	1838094	SNC_029516.1_1838094	T	C	.	PASS	QualityScore=0.0;DP=740	GT:AD:DP:GQ:PL	0/0:15,0:15:99:0,45,255	0/0:12,0:12:99:0,36,255	0/0:15,0:15:99:0,45,255	0/0:6,0:6:98:0,18,216	0/0:15,0:15:99:0,45,255	0/0:5,0:5:96:0,15,180	0/0:9,0:9:99:0,27,255	0/0:14,0:14:99:0,42,255	1/0:17,21:38:99:255,0,255	0/0:25,0:25:99:0,75,255	0/0:14,0:14:99:0,42,255	0/0:39,0:39:99:0,117,255	0/0:33,0:33:99:0,99,255	./.:0,0:0:.:.	0/0:14,0:14:99:0,42,255	./.:0,0:0:.:.	0/0:18,0:18:99:0,54,255	./.:0,0:0:.:.	0/0:17,0:17:99:0,51,255	1/0:10,18:28:99:255,0,255	0/0:11,0:11:99:0,33,255	0/0:7,0:7:99:0,21,252	0/0:27,0:27:99:0,81,255	./.:0,0:0:.:.	./.:0,0:0:.:.	0/0:48,0:48:99:0,144,255	0/0:20,0:20:99:0,60,255	0/0:17,0:17:99:0,51,255	0/0:23,0:23:99:0,69,255	0/0:25,0:25:99:0,75,255	./.:0,0:0:.:.	1/1:0,43:43:99:255,129,0	0/0:28,0:28:99:0,84,255	0/0:22,0:22:99:0,66,255	0/0:24,0:24:99:0,72,255	1/1:0,12:12:99:255,36,0	0/1:8,5:13:99:141,0,249	0/1:15,10:25:99:255,0,255	0/0:44,0:44:99:0,132,255	./.:0,0:0:.:.	./.:0,0:0:.:.	./.:0,0:0:.:.	0/1:7,4:11:99:111,0,219	0/0:13,0:13:99:0,39,255	0/0:10,0:10:99:0,30,255
NC_029516.1	1838103	SNC_029516.1_1838103	G	A	.	PASS	QualityScore=0.0;DP=740	GT:AD:DP:GQ:PL	0/0:15,0:15:99:0,45,255	0/0:12,0:12:99:0,36,255	0/0:15,0:15:99:0,45,255	0/0:6,0:6:98:0,18,216	0/0:15,0:15:99:0,45,255	0/0:5,0:5:96:0,15,180	0/0:9,0:9:99:0,27,255	0/0:14,0:14:99:0,42,255	1/0:17,21:38:99:255,0,255	0/0:25,0:25:99:0,75,255	0/0:14,0:14:99:0,42,255	0/0:39,0:39:99:0,117,255	0/0:33,0:33:99:0,99,255	./.:0,0:0:.:.	0/0:14,0:14:99:0,42,255	./.:0,0:0:.:.	0/0:18,0:18:99:0,54,255	./.:0,0:0:.:.	0/0:17,0:17:99:0,51,255	1/0:10,18:28:99:255,0,255	0/0:11,0:11:99:0,33,255	0/0:7,0:7:99:0,21,252	0/0:27,0:27:99:0,81,255	./.:0,0:0:.:.	./.:0,0:0:.:.	0/0:48,0:48:99:0,144,255	0/0:20,0:20:99:0,60,255	0/0:17,0:17:99:0,51,255	0/0:23,0:23:99:0,69,255	0/0:25,0:25:99:0,75,255	./.:0,0:0:.:.	1/1:0,43:43:99:255,129,0	0/0:28,0:28:99:0,84,255	0/0:22,0:22:99:0,66,255	0/0:24,0:24:99:0,72,255	1/1:0,12:12:99:255,36,0	0/1:8,5:13:99:141,0,249	0/1:15,10:25:99:255,0,255	0/0:44,0:44:99:0,132,255	./.:0,0:0:.:.	./.:0,0:0:.:.	./.:0,0:0:.:.	0/1:7,4:11:99:111,0,219	0/0:13,0:13:99:0,39,255	0/0:10,0:10:99:0,30,255
NC_029516.1	1838107	SNC_029516.1_1838107	A	G	.	PASS	QualityScore=0.0;DP=740	GT:AD:DP:GQ:PL	0/0:15,0:15:99:0,45,255	0/0:12,0:12:99:0,36,255	0/1:10,5:15:99:135,0,255	0/0:6,0:6:98:0,18,216	0/0:15,0:15:99:0,45,255	0/1:4,1:5:99:21,0,129	0/0:9,0:9:99:0,27,255	0/0:14,0:14:99:0,42,255	0/0:38,0:38:99:0,114,255	1/1:0,25:25:99:255,75,0	0/0:14,0:14:99:0,42,255	0/0:39,0:39:99:0,117,255	0/0:33,0:33:99:0,99,255	./.:0,0:0:.:.	0/1:10,4:14:99:102,0,255	./.:0,0:0:.:.	0/0:18,0:18:99:0,54,255	./.:0,0:0:.:.	0/0:17,0:17:99:0,51,255	0/0:28,0:28:99:0,84,255	0/0:11,0:11:99:0,33,255	1/1:0,7:7:99:252,21,0	0/0:27,0:27:99:0,81,255	./.:0,0:0:.:.	./.:0,0:0:.:.	0/0:48,0:48:99:0,144,255	1/1:0,20:20:99:255,60,0	1/1:0,17:17:99:255,51,0	1/0:6,17:23:99:255,0,147	0/0:25,0:25:99:0,75,255	./.:0,0:0:.:.	0/0:43,0:43:99:0,129,255	0/0:28,0:28:99:0,84,255	0/0:22,0:22:99:0,66,255	0/1:17,7:24:99:180,0,255	0/0:12,0:12:99:0,36,255	0/0:13,0:13:99:0,39,255	0/0:25,0:25:99:0,75,255	0/0:44,0:44:99:0,132,255	./.:0,0:0:.:.	./.:0,0:0:.:.	./.:0,0:0:.:.	1/0:4,7:11:99:219,0,111	0/0:13,0:13:99:0,39,255	0/0:10,0:10:99:0,30,255
NC_029516.1	1838119	SNC_029516.1_1838119	T	C	.	PASS	QualityScore=0.0;DP=740	GT:AD:DP:GQ:PL	0/0:15,0:15:99:0,45,255	1/1:0,12:12:99:255,36,0	0/1:10,5:15:99:135,0,255	0/0:6,0:6:98:0,18,216	0/0:15,0:15:99:0,45,255	0/1:4,1:5:99:21,0,129	0/0:9,0:9:99:0,27,255	1/1:0,14:14:99:255,42,0	1/0:17,21:38:99:255,0,255	1/1:0,25:25:99:255,75,0	0/0:14,0:14:99:0,42,255	0/0:39,0:39:99:0,117,255	1/0:16,17:33:99:255,0,255	./.:0,0:0:.:.	0/1:8,6:14:99:174,0,246	./.:0,0:0:.:.	1/1:0,18:18:99:255,54,0	./.:0,0:0:.:.	1/1:0,17:17:99:255,51,0	1/0:10,18:28:99:255,0,255	1/1:0,11:11:99:255,33,0	1/1:0,7:7:99:252,21,0	0/0:27,0:27:99:0,81,255	./.:0,0:0:.:.	./.:0,0:0:.:.	0/0:48,0:48:99:0,144,255	1/1:0,20:20:99:255,60,0	1/1:0,17:17:99:255,51,0	1/0:6,17:23:99:255,0,147	1/1:0,25:25:99:255,75,0	./.:0,0:0:.:.	1/1:0,43:43:99:255,129,0	0/0:28,0:28:99:0,84,255	1/0:9,13:22:99:255,0,255	0/1:17,7:24:99:180,0,255	1/1:0,12:12:99:255,36,0	0/1:8,5:13:99:141,0,249	1/1:0,25:25:99:255,75,0	0/1:26,18:44:99:255,0,255	./.:0,0:0:.:.	./.:0,0:0:.:.	./.:0,0:0:.:.	1/1:0,11:11:99:255,33,0	1/1:0,13:13:99:255,39,0	0/0:10,0:10:99:0,30,255
NC_029516.1	1974027	SNC_029516.1_1974027	T	C	.	PASS	QualityScore=0.0;DP=2362	GT:AD:DP:GQ:PL	1/0:12,17:29:99:255,0,255	./.:127,0:127:99:0,255,255	0/0:74,8:82:99:41,0,255	0/0:73,0:73:99:0,219,255	./.:131,0:131:99:0,255,255	0/0:25,0:25:99:0,75,255	0/1:23,13:36:99:255,0,255	0/0:87,0:87:99:0,255,255	1/1:0,56:56:99:255,168,0	./.:0,0:0:.:.	./.:0,0:0:.:.	./.:98,47:145:99:255,0,255	0/0:73,0:73:99:0,219,255	0/0:14,0:14:99:0,42,255	1/1:0,43:43:99:255,129,0	0/0:93,0:93:99:0,255,255	0/0:9,0:9:99:0,27,255	./.:0,0:0:.:.	0/0:34,0:34:99:0,102,255	0/0:95,0:95:99:0,255,255	./.:52,112:164:99:255,0,255	1/0:14,31:45:99:255,0,255	0/0:21,0:21:99:0,63,255	0/0:30,0:30:99:0,90,255	0/1:52,13:65:99:255,0,255	0/0:34,0:34:99:0,102,255	0/0:28,0:28:99:0,84,255	1/0:13,53:66:99:255,0,255	./.:133,29:162:99:255,0,255	0/0:6,0:6:98:0,18,216	0/0:21,0:21:99:0,63,255	0/0:41,0:41:99:0,123,255	0/0:37,0:37:99:0,111,255	1/0:28,38:66:99:255,0,255	0/0:16,0:16:99:0,48,255	0/0:38,0:38:99:0,114,255	0/0:53,0:53:99:0,159,255	0/1:32,21:53:99:255,0,255	0/0:26,0:26:99:0,78,255	0/0:8,0:8:99:0,24,255	0/0:29,0:29:99:0,87,255	./.:0,0:0:.:.	./.:0,0:0:.:.	./.:46,90:136:99:255,0,255	0/0:65,0:65:99:0,195,255
NC_029516.1	1974064	SNC_029516.1_1974064	C	G	.	PASS	QualityScore=0.0;DP=2362	GT:AD:DP:GQ:PL	0/0:29,0:29:99:0,87,255	./.:0,127:127:99:255,255,0	1/1:0,82:82:99:255,247,0	1/0:28,45:73:99:255,0,255	./.:0,131:131:99:255,255,0	1/1:0,25:25:99:255,75,0	0/1:23,13:36:99:255,0,255	0/0:87,0:87:99:0,255,255	1/0:24,32:56:99:255,0,255	./.:0,0:0:.:.	./.:0,0:0:.:.	./.:0,145:145:99:255,255,0	1/1:0,73:73:99:255,219,0	1/1:0,14:14:99:255,42,0	1/1:0,43:43:99:255,129,0	0/1:55,38:93:99:255,0,255	1/1:0,9:9:99:255,27,0	./.:0,0:0:.:.	0/0:34,0:34:99:0,102,255	1/1:0,95:95:99:255,255,0	./.:0,164:164:99:255,255,0	0/0:45,0:45:99:0,135,255	0/0:21,0:21:99:0,63,255	0/0:30,0:30:99:0,90,255	0/1:52,13:65:99:255,0,255	1/1:0,34:34:99:255,102,0	0/0:28,0:28:99:0,84,255	0/0:66,0:66:99:0,198,255	./.:162,0:162:99:0,255,255	1/1:0,6:6:98:216,18,0	0/0:21,0:21:99:0,63,255	1/0:17,24:41:99:255,0,255	1/1:0,37:37:99:255,111,0	1/0:27,39:66:99:255,0,255	0/0:16,0:16:99:0,48,255	1/1:0,38:38:99:255,114,0	1/1:1,52:53:99:255,124,0	1/0:21,32:53:99:255,0,255	1/1:0,26:26:99:255,78,0	0/1:4,4:8:99:120,0,120	0/0:29,0:29:99:0,87,255	./.:0,0:0:.:.	./.:0,0:0:.:.	./.:0,136:136:99:255,255,0	1/1:0,65:65:99:255,195,0
NC_029516.1	1974066	SNC_029516.1_1974066	T	A	.	PASS	QualityScore=0.0;DP=2362	GT:AD:DP:GQ:PL	0/0:29,0:29:99:0,87,255	./.:127,0:127:99:0,255,255	1/1:8,74:82:99:255,0,41	1/0:28,45:73:99:255,0,255	./.:131,0:131:99:0,255,255	1/1:0,25:25:99:255,75,0	0/0:36,0:36:99:0,108,255	0/0:87,0:87:99:0,255,255	0/0:56,0:56:99:0,168,255	./.:0,0:0:.:.	./.:0,0:0:.:.	./.:145,0:145:99:0,255,255	0/1:38,35:73:99:255,0,255	0/0:14,0:14:99:0,42,255	0/0:43,0:43:99:0,129,255	0/0:93,0:93:99:0,255,255	0/0:9,0:9:99:0,27,255	./.:0,0:0:.:.	0/0:34,0:34:99:0,102,255	0/1:77,18:95:99:255,0,255	./.:164,0:164:99:0,255,255	0/0:45,0:45:99:0,135,255	0/0:21,0:21:99:0,63,255	0/0:30,0:30:99:0,90,255	0/0:65,0:65:99:0,195,255	0/0:34,0:34:99:0,102,255	0/0:28,0:28:99:0,84,255	0/0:66,0:66:99:0,198,255	./.:162,0:162:99:0,255,255	0/0:6,0:6:98:0,18,216	0/0:21,0:21:99:0,63,255	0/0:41,0:41:99:0,123,255	0/0:37,0:37:99:0,111,255	0/0:66,0:66:99:0,198,255	0/0:16,0:16:99:0,48,255	1/0:6,32:38:99:255,0,101	0/0:53,0:53:99:0,159,255	1/0:21,32:53:99:255,0,255	0/0:26,0:26:99:0,78,255	0/0:8,0:8:99:0,24,255	0/0:29,0:29:99:0,87,255	./.:0,0:0:.:.	./.:0,0:0:.:.	./.:136,0:136:99:0,255,255	0/0:65,0:65:99:0,195,255
NC_029516.1	1974134	SNC_029516.1_1974134	G	A	.	PASS	QualityScore=0.0;DP=2902	GT:AD:DP:GQ:PL	0/0:31,0:31:99:0,93,255	./.:0,126:126:99:255,255,0	0/0:44,0:44:99:0,132,255	0/0:35,0:35:99:0,105,255	1/1:0,64:64:99:255,192,0	0/0:55,0:55:99:0,165,255	0/0:46,0:46:99:0,138,255	0/0:71,0:71:99:0,213,255	1/0:22,35:57:99:255,0,255	./.:163,0:163:99:0,255,255	1/1:0,33:33:99:255,99,0	./.:104,0:104:99:0,255,255	./.:106,30:136:99:255,0,255	0/1:53,12:65:99:237,0,255	1/1:0,25:25:99:255,75,0	./.:85,41:126:99:255,0,255	0/1:46,38:84:99:255,0,255	./.:104,0:104:99:0,255,255	0/1:48,45:93:99:255,0,255	./.:27,74:101:99:255,0,255	./.:128,0:128:99:0,255,255	1/0:14,19:33:99:255,0,255	0/1:54,45:99:99:255,0,255	0/0:42,0:42:99:0,126,255	1/0:19,37:56:99:255,0,255	1/0:29,62:91:99:255,0,255	0/0:49,0:49:99:0,147,255	0/0:14,0:14:99:0,42,255	0/0:76,0:76:99:0,228,255	0/0:16,0:16:99:0,48,255	0/0:35,0:35:99:0,105,255	1/1:4,72:76:99:255,84,0	1/1:2,45:47:99:255,70,0	1/0:34,34:68:99:255,0,255	0/0:30,0:30:99:0,90,255	0/0:76,0:76:99:0,228,255	1/0:25,27:52:99:255,0,255	0/0:37,0:37:99:0,111,255	1/0:13,49:62:99:255,0,255	0/0:21,0:21:99:0,63,255	0/0:39,0:39:99:0,117,255	0/0:23,0:23:99:0,69,255	0/0:64,0:64:99:0,192,255	0/0:46,0:46:99:0,138,255	0/0:59,0:59:99:0,177,255
NC_029516.1	1974135	SNC_029516.1_1974135	C	A	.	PASS	QualityScore=0.0;DP=2902	GT:AD:DP:GQ:PL	0/0:31,0:31:99:0,93,255	./.:126,0:126:99:0,255,255	0/0:44,0:44:99:0,132,255	0/0:35,0:35:99:0,105,255	0/0:64,0:64:99:0,192,255	0/0:55,0:55:99:0,165,255	0/0:46,0:46:99:0,138,255	0/0:71,0:71:99:0,213,255	0/0:57,0:57:99:0,171,255	./.:163,0:163:99:0,255,255	0/0:33,0:33:99:0,99,255	./.:104,0:104:99:0,255,255	./.:136,0:136:99:0,255,255	0/0:65,0:65:99:0,195,255	0/0:25,0:25:99:0,75,255	./.:126,0:126:99:0,255,255	0/0:84,0:84:99:0,253,255	./.:104,0:104:99:0,255,255	0/0:93,0:93:99:0,255,255	./.:101,0:101:99:0,255,255	./.:128,0:128:99:0,255,255	0/0:33,0:33:99:0,99,255	0/0:99,0:99:99:0,255,255	1/0:20,22:42:99:255,0,255	0/0:56,0:56:99:0,168,255	0/1:62,29:91:99:255,0,255	0/0:49,0:49:99:0,147,255	0/0:14,0:14:99:0,42,255	0/0:76,0:76:99:0,228,255	0/0:16,0:16:99:0,48,255	0/0:35,0:35:99:0,105,255	0/0:72,4:76:99:0,84,255	0/0:45,2:47:99:0,70,255	0/0:68,0:68:99:0,204,255	0/0:30,0:30:99:0,90,255	0/0:76,0:76:99:0,228,255	0/0:52,0:52:99:0,156,255	0/1:28,9:37:99:213,0,255	0/0:62,0:62:99:0,186,255	0/0:21,0:21:99:0,63,255	0/0:39,0:39:99:0,117,255	0/0:23,0:23:99:0,69,255	0/1:38,26:64:99:255,0,255	0/0:46,0:46:99:0,138,255	0/0:59,0:59:99:0,177,255
NC_029516.1	1974145	SNC_029516.1_1974145	T	C	.	PASS	QualityScore=0.0;DP=2902	GT:AD:DP:GQ:PL	0/0:31,0:31:99:0,93,255	./.:126,0:126:99:0,255,255	0/0:44,0:44:99:0,132,255	0/1:23,12:35:99:255,0,255	0/0:64,0:64:99:0,192,255	0/0:55,0:55:99:0,165,255	0/0:46,0:46:99:0,138,255	0/0:71,0:71:99:0,213,255	0/0:57,0:57:99:0,171,255	./.:163,0:163:99:0,255,255	0/0:33,0:33:99:0,99,255	./.:104,0:104:99:0,255,255	./.:136,0:136:99:0,255,255	0/0:65,0:65:99:0,195,255	0/0:25,0:25:99:0,75,255	./.:126,0:126:99:0,255,255	0/0:84,0:84:99:0,253,255	./.:104,0:104:99:0,255,255	0/0:93,0:93:99:0,255,255	./.:101,0:101:99:0,255,255	./.:128,0:128:99:0,255,255	0/0:33,0:33:99:0,99,255	1/0:45,54:99:99:255,0,255	1/0:20,22:42:99:255,0,255	0/0:56,0:56:99:0,168,255	0/1:62,29:91:99:255,0,255	0/0:49,0:49:99:0,147,255	0/0:14,0:14:99:0,42,255	0/0:76,0:76:99:0,228,255	0/0:16,0:16:99:0,48,255	0/0:35,0:35:99:0,105,255	0/0:72,4:76:99:0,84,255	0/0:45,2:47:99:0,70,255	0/0:68,0:68:99:0,204,255	0/0:30,0:30:99:0,90,255	0/0:76,0:76:99:0,228,255	0/1:27,25:52:99:255,0,255	0/1:28,9:37:99:213,0,255	0/0:62,0:62:99:0,186,255	0/0:21,0:21:99:0,63,255	0/0:39,0:39:99:0,117,255	0/0:23,0:23:99:0,69,255	0/1:38,26:64:99:255,0,255	0/0:46,0:46:99:0,138,255	0/0:59,0:59:99:0,177,255
NC_029516.1	1974146	SNC_029516.1_1974146	C	T	.	PASS	QualityScore=0.0;DP=2902	GT:AD:DP:GQ:PL	1/1:0,31:31:99:255,93,0	./.:0,126:126:99:255,255,0	0/0:44,0:44:99:0,132,255	0/1:23,12:35:99:255,0,255	1/1:0,64:64:99:255,192,0	0/0:55,0:55:99:0,165,255	0/0:46,0:46:99:0,138,255	0/0:71,0:71:99:0,213,255	1/1:0,57:57:99:255,171,0	./.:147,16:163:99:86,0,255	1/1:0,33:33:99:255,99,0	./.:0,104:104:99:255,255,0	./.:106,30:136:99:255,0,255	0/1:53,12:65:99:237,0,255	1/1:0,25:25:99:255,75,0	./.:0,126:126:99:255,255,0	1/1:0,84:84:99:255,253,0	./.:104,0:104:99:0,255,255	0/1:48,45:93:99:255,0,255	./.:27,74:101:99:255,0,255	./.:128,0:128:99:0,255,255	1/1:0,33:33:99:255,99,0	1/1:0,99:99:99:255,255,0	1/1:0,42:42:99:255,126,0	1/0:19,37:56:99:255,0,255	1/1:0,91:91:99:255,255,0	0/1:30,19:49:99:255,0,255	1/1:0,14:14:99:255,42,0	0/0:76,0:76:99:0,228,255	1/1:0,16:16:99:255,48,0	0/0:31,4:35:99:38,0,255	1/1:0,76:76:99:255,228,0	1/1:0,47:47:99:255,141,0	0/1:34,34:68:99:255,0,255	1/0:12,18:30:99:255,0,255	0/0:75,1:76:99:0,193,255	1/1:0,52:52:99:255,156,0	0/1:28,9:37:99:213,0,255	1/1:0,62:62:99:255,186,0	0/1:11,10:21:99:255,0,255	0/0:39,0:39:99:0,117,255	0/0:23,0:23:99:0,69,255	1/1:0,64:64:99:255,192,0	0/0:46,0:46:99:0,138,255	0/0:59,0:59:99:0,177,255
NC_029516.1	1974151	SNC_029516.1_1974151	C	T	.	PASS	QualityScore=0.0;DP=2902	GT:AD:DP:GQ:PL	1/1:0,31:31:99:255,93,0	./.:126,0:126:99:0,255,255	0/0:44,0:44:99:0,132,255	0/1:23,12:35:99:255,0,255	0/0:64,0:64:99:0,192,255	0/0:55,0:55:99:0,165,255	0/0:46,0:46:99:0,138,255	0/0:71,0:71:99:0,213,255	0/1:35,22:57:99:255,0,255	./.:147,16:163:99:86,0,255	0/0:33,0:33:99:0,99,255	./.:52,52:104:99:255,0,255	./.:136,0:136:99:0,255,255	0/0:65,0:65:99:0,195,255	0/0:25,0:25:99:0,75,255	./.:41,85:126:99:255,0,255	1/0:38,46:84:99:255,0,255	./.:104,0:104:99:0,255,255	0/0:93,0:93:99:0,255,255	./.:101,0:101:99:0,255,255	./.:128,0:128:99:0,255,255	0/1:19,14:33:99:255,0,255	1/0:45,54:99:99:255,0,255	1/1:0,42:42:99:255,126,0	0/0:56,0:56:99:0,168,255	0/1:62,29:91:99:255,0,255	0/1:30,19:49:99:255,0,255	1/1:0,14:14:99:255,42,0	0/0:76,0:76:99:0,228,255	1/1:0,16:16:99:255,48,0	0/0:31,4:35:99:38,0,255	0/0:72,4:76:99:0,84,255	0/0:45,2:47:99:0,70,255	0/0:68,0:68:99:0,204,255	0/0:30,0:30:99:0,90,255	0/0:76,0:76:99:0,228,255	0/1:27,25:52:99:255,0,255	0/1:28,9:37:99:213,0,255	0/1:49,13:62:99:255,0,255	0/1:13,8:21:99:225,0,255	0/0:39,0:39:99:0,117,255	0/0:23,0:23:99:0,69,255	1/1:0,64:64:99:255,192,0	0/0:46,0:46:99:0,138,255	0/0:59,0:59:99:0,177,255
NC_029516.1	1974161	SNC_029516.1_1974161	T	C	.	PASS	QualityScore=0.0;DP=2902	GT:AD:DP:GQ:PL	1/1:0,31:31:99:255,93,0	./.:126,0:126:99:0,255,255	0/0:44,0:44:99:0,132,255	0/0:35,0:35:99:0,105,255	0/0:64,0:64:99:0,192,255	0/0:55,0:55:99:0,165,255	0/0:46,0:46:99:0,138,255	0/0:71,0:71:99:0,213,255	0/1:35,22:57:99:255,0,255	./.:147,16:163:99:86,0,255	0/0:33,0:33:99:0,99,255	./.:104,0:104:99:0,255,255	./.:136,0:136:99:0,255,255	0/0:65,0:65:99:0,195,255	0/0:25,0:25:99:0,75,255	./.:41,85:126:99:255,0,255	0/0:84,0:84:99:0,253,255	./.:104,0:104:99:0,255,255	0/0:93,0:93:99:0,255,255	./.:101,0:101:99:0,255,255	./.:128,0:128:99:0,255,255	0/1:19,14:33:99:255,0,255	0/0:99,0:99:99:0,255,255	0/1:22,20:42:99:255,0,255	0/0:56,0:56:99:0,168,255	0/0:91,0:91:99:0,255,255	0/0:49,0:49:99:0,147,255	1/1:0,14:14:99:255,42,0	0/0:76,0:76:99:0,228,255	0/0:16,0:16:99:0,48,255	0/0:35,0:35:99:0,105,255	0/0:76,0:76:99:0,228,255	0/0:47,0:47:99:0,141,255	0/0:68,0:68:99:0,204,255	0/0:30,0:30:99:0,90,255	0/0:76,0:76:99:0,228,255	0/0:52,0:52:99:0,156,255	0/0:37,0:37:99:0,111,255	0/0:62,0:62:99:0,186,255	0/0:21,0:21:99:0,63,255	0/0:39,0:39:99:0,117,255	0/0:23,0:23:99:0,69,255	0/0:64,0:64:99:0,192,255	0/0:46,0:46:99:0,138,255	0/0:59,0:59:99:0,177,255
NC_029516.1	2137031	SNC_029516.1_2137031	T	G	.	PASS	QualityScore=0.0;DP=3038	GT:AD:DP:GQ:PL	0/0:79,0:79:99:0,237,255	./.:126,0:126:99:0,255,255	0/0:48,0:48:99:0,144,255	0/0:74,0:74:99:0,222,255	0/0:80,0:80:99:0,240,255	0/0:63,0:63:99:0,189,255	0/0:37,0:37:99:0,111,255	./.:0,0:0:.:.	0/0:74,0:74:99:0,222,255	./.:156,0:156:99:0,255,255	0/0:57,0:57:99:0,171,255	./.:124,0:124:99:0,255,255	./.:127,0:127:99:0,255,255	0/0:45,0:45:99:0,135,255	0/0:21,0:21:99:0,63,255	0/0:59,0:59:99:0,177,255	0/0:28,0:28:99:0,84,255	0/0:88,0:88:99:0,255,255	./.:107,0:107:99:0,255,255	0/0:65,0:65:99:0,195,255	0/0:78,0:78:99:0,234,255	0/0:67,0:67:99:0,201,255	0/0:57,0:57:99:0,171,255	./.:155,0:155:99:0,255,255	0/1:11,8:19:99:231,0,255	0/0:32,0:32:99:0,96,255	0/0:77,0:77:99:0,231,255	0/0:58,0:58:99:0,174,255	./.:107,0:107:99:0,255,255	0/0:58,0:58:99:0,174,255	1/0:3,6:9:99:189,0,81	0/0:72,0:72:99:0,216,255	./.:107,0:107:99:0,255,255	0/1:11,10:21:99:255,0,255	./.:148,0:148:99:0,255,255	0/0:98,0:98:99:0,255,255	0/0:24,0:24:99:0,72,255	0/0:20,0:20:99:0,60,255	0/0:57,0:57:99:0,171,255	0/1:40,31:71:99:255,0,255	0/0:26,0:26:99:0,78,255	0/0:19,0:19:99:0,57,255	0/0:56,0:56:99:0,168,255	0/0:96,0:96:99:0,255,255	0/0:48,0:48:99:0,144,255
NC_029516.1	2137063	SNC_029516.1_2137063	T	A	.	PASS	QualityScore=0.0;DP=3038	GT:AD:DP:GQ:PL	0/0:79,0:79:99:0,237,255	./.:126,0:126:99:0,255,255	0/0:48,0:48:99:0,144,255	0/0:74,0:74:99:0,222,255	0/0:80,0:80:99:0,240,255	0/0:63,0:63:99:0,189,255	0/0:37,0:37:99:0,111,255	./.:0,0:0:.:.	0/0:74,0:74:99:0,222,255	./.:156,0:156:99:0,255,255	0/0:57,0:57:99:0,171,255	./.:33,91:124:99:255,0,255	./.:127,0:127:99:0,255,255	0/0:45,0:45:99:0,135,255	0/0:21,0:21:99:0,63,255	0/0:59,0:59:99:0,177,255	0/0:28,0:28:99:0,84,255	0/0:88,0:88:99:0,255,255	./.:107,0:107:99:0,255,255	0/0:65,0:65:99:0,195,255	0/0:78,0:78:99:0,234,255	0/0:67,0:67:99:0,201,255	0/0:57,0:57:99:0,171,255	./.:155,0:155:99:0,255,255	0/0:19,0:19:99:0,57,255	0/0:32,0:32:99:0,96,255	0/0:77,0:77:99:0,231,255	0/0:58,0:58:99:0,174,255	./.:107,0:107:99:0,255,255	0/1:40,18:58:99:255,0,255	0/1:6,3:9:99:81,0,189	0/0:72,0:72:99:0,216,255	./.:107,0:107:99:0,255,255	0/0:21,0:21:99:0,63,255	./.:148,0:148:99:0,255,255	0/0:98,0:98:99:0,255,255	0/0:24,0:24:99:0,72,255	0/0:20,0:20:99:0,60,255	0/0:57,0:57:99:0,171,255	1/0:31,40:71:99:255,0,255	0/0:26,0:26:99:0,78,255	0/0:19,0:19:99:0,57,255	0/0:56,0:56:99:0,168,255	0/0:96,0:96:99:0,255,255	0/0:48,0:48:99:0,144,255
NC_029516.1	2137092	SNC_029516.1_2137092	A	G	.	PASS	QualityScore=0.0;DP=3026	GT:AD:DP:GQ:PL	0/0:50,0:50:99:0,150,255	./.:52,56:108:99:255,0,255	0/0:60,0:60:99:0,180,255	./.:107,0:107:99:0,255,255	1/0:11,19:30:99:255,0,255	0/0:31,0:31:99:0,93,255	0/0:70,0:70:99:0,210,255	0/0:94,0:94:99:0,255,255	0/0:43,0:43:99:0,129,255	0/0:42,0:42:99:0,126,255	0/0:64,0:64:99:0,192,255	./.:112,0:112:99:0,255,255	0/0:32,0:32:99:0,96,255	0/0:60,0:60:99:0,180,255	0/0:34,0:34:99:0,102,255	0/0:66,0:66:99:0,198,255	0/0:88,0:88:99:0,255,255	./.:124,0:124:99:0,255,255	0/0:78,2:80:99:0,169,255	0/1:51,37:88:99:255,0,255	0/0:37,0:37:99:0,111,255	0/0:76,0:76:99:0,228,255	0/0:76,0:76:99:0,228,255	0/0:88,0:88:99:0,255,255	0/0:38,0:38:99:0,114,255	0/0:99,0:99:99:0,255,255	1/0:25,51:76:99:255,0,255	0/0:48,0:48:99:0,144,255	0/0:45,0:45:99:0,135,255	0/0:44,0:44:99:0,132,255	0/0:40,0:40:99:0,120,255	0/0:49,0:49:99:0,147,255	0/1:46,36:82:99:255,0,255	0/0:38,0:38:99:0,114,255	./.:117,0:117:99:0,255,255	0/0:36,0:36:99:0,108,255	0/1:8,6:14:99:174,0,246	./.:106,0:106:99:0,255,255	0/0:52,0:52:99:0,156,255	./.:112,0:112:99:0,255,255	0/0:64,0:64:99:0,192,255	./.:108,0:108:99:0,255,255	0/0:27,0:27:99:0,81,255	0/0:82,0:82:99:0,247,255	0/0:89,0:89:99:0,255,255
NC_029516.1	2137100	SNC_029516.1_2137100	G	A	.	PASS	QualityScore=0.0;DP=3026	GT:AD:DP:GQ:PL	0/0:50,0:50:99:0,150,255	./.:108,0:108:99:0,255,255	0/0:60,0:60:99:0,180,255	./.:107,0:107:99:0,255,255	0/0:30,0:30:99:0,90,255	0/0:31,0:31:99:0,93,255	0/0:70,0:70:99:0,210,255	0/0:94,0:94:99:0,255,255	0/0:43,0:43:99:0,129,255	1/1:0,42:42:99:255,126,0	0/0:64,0:64:99:0,192,255	./.:112,0:112:99:0,255,255	0/0:32,0:32:99:0,96,255	0/0:60,0:60:99:0,180,255	0/0:34,0:34:99:0,102,255	0/0:66,0:66:99:0,198,255	0/0:88,0:88:99:0,255,255	./.:124,0:124:99:0,255,255	0/0:80,0:80:99:0,240,255	0/0:88,0:88:99:0,255,255	1/0:8,29:37:99:255,0,177	0/0:76,0:76:99:0,228,255	0/0:76,0:76:99:0,228,255	0/0:88,0:88:99:0,255,255	0/0:38,0:38:99:0,114,255	0/0:99,0:99:99:0,255,255	0/0:76,0:76:99:0,228,255	0/0:48,0:48:99:0,144,255	0/0:45,0:45:99:0,135,255	0/0:44,0:44:99:0,132,255	0/0:40,0:40:99:0,120,255	0/0:49,0:49:99:0,147,255	0/0:82,0:82:99:0,247,255	0/0:38,0:38:99:0,114,255	./.:62,55:117:99:255,0,255	0/0:36,0:36:99:0,108,255	0/0:14,0:14:99:0,42,255	./.:106,0:106:99:0,255,255	0/0:52,0:52:99:0,156,255	./.:112,0:112:99:0,255,255	0/0:64,0:64:99:0,192,255	./.:108,0:108:99:0,255,255	0/0:27,0:27:99:0,81,255	0/1:44,38:82:99:255,0,255	0/0:89,0:89:99:0,255,255
NC_029516.1	2137122	SNC_029516.1_2137122	T	A	.	PASS	QualityScore=0.0;DP=3026	GT:AD:DP:GQ:PL	0/0:50,0:50:99:0,150,255	./.:108,0:108:99:0,255,255	0/0:60,0:60:99:0,180,255	./.:107,0:107:99:0,255,255	0/0:30,0:30:99:0,90,255	0/0:31,0:31:99:0,93,255	0/0:70,0:70:99:0,210,255	0/0:94,0:94:99:0,255,255	0/0:43,0:43:99:0,129,255	0/0:42,0:42:99:0,126,255	0/0:64,0:64:99:0,192,255	./.:112,0:112:99:0,255,255	0/0:32,0:32:99:0,96,255	0/0:60,0:60:99:0,180,255	0/0:34,0:34:99:0,102,255	0/0:66,0:66:99:0,198,255	0/0:88,0:88:99:0,255,255	./.:124,0:124:99:0,255,255	0/0:80,0:80:99:0,240,255	0/0:88,0:88:99:0,255,255	0/0:37,0:37:99:0,111,255	0/0:76,0:76:99:0,228,255	0/0:76,0:76:99:0,228,255	0/0:88,0:88:99:0,255,255	0/1:24,14:38:99:255,0,255	0/0:99,0:99:99:0,255,255	0/0:76,0:76:99:0,228,255	0/0:48,0:48:99:0,144,255	0/0:45,0:45:99:0,135,255	0/0:44,0:44:99:0,132,255	0/1:22,18:40:99:255,0,255	0/0:49,0:49:99:0,147,255	0/0:82,0:82:99:0,247,255	0/1:21,17:38:99:255,0,255	./.:117,0:117:99:0,255,255	0/0:36,0:36:99:0,108,255	1/0:6,8:14:99:246,0,174	./.:106,0:106:99:0,255,255	0/0:52,0:52:99:0,156,255	./.:71,41:112:99:255,0,255	0/0:64,0:64:99:0,192,255	./.:108,0:108:99:0,255,255	0/0:27,0:27:99:0,81,255	0/0:82,0:82:99:0,247,255	0/0:89,0:89:99:0,255,255
NC_029516.1	2137125	SNC_029516.1_2137125	G	A	.	PASS	QualityScore=0.0;DP=3026	GT:AD:DP:GQ:PL	1/1:0,50:50:99:255,150,0	./.:108,0:108:99:0,255,255	0/0:60,0:60:99:0,180,255	./.:107,0:107:99:0,255,255	0/0:30,0:30:99:0,90,255	1/0:9,22:31:99:255,0,231	0/0:70,0:70:99:0,210,255	0/0:94,0:94:99:0,255,255	0/0:43,0:43:99:0,129,255	0/0:42,0:42:99:0,126,255	0/0:64,0:64:99:0,192,255	./.:112,0:112:99:0,255,255	0/0:32,0:32:99:0,96,255	0/0:60,0:60:99:0,180,255	0/0:34,0:34:99:0,102,255	0/0:66,0:66:99:0,198,255	0/0:88,0:88:99:0,255,255	./.:65,59:124:99:255,0,255	0/0:80,0:80:99:0,240,255	0/0:88,0:88:99:0,255,255	0/0:37,0:37:99:0,111,255	1/0:37,39:76:99:255,0,255	0/0:76,0:76:99:0,228,255	0/0:88,0:88:99:0,255,255	0/0:38,0:38:99:0,114,255	0/1:50,49:99:99:255,0,255	0/0:76,0:76:99:0,228,255	0/0:48,0:48:99:0,144,255	0/0:45,0:45:99:0,135,255	0/0:44,0:44:99:0,132,255	0/0:40,0:40:99:0,120,255	0/0:49,0:49:99:0,147,255	0/0:82,0:82:99:0,247,255	0/0:38,0:38:99:0,114,255	./.:117,0:117:99:0,255,255	0/0:36,0:36:99:0,108,255	0/0:14,0:14:99:0,42,255	./.:106,0:106:99:0,255,255	0/0:52,0:52:99:0,156,255	./.:112,0:112:99:0,255,255	0/0:64,0:64:99:0,192,255	./.:108,0:108:99:0,255,255	0/0:27,0:27:99:0,81,255	0/0:82,0:82:99:0,247,255	0/1:48,41:89:99:255,0,255
NC_029516.1	2232934	SNC_029516.1_2232934	G	T	.	PASS	QualityScore=0.0;DP=3665	GT:AD:DP:GQ:PL	0/0:50,0:50:99:0,150,255	1/1:0,54:54:99:255,162,0	0/0:78,0:78:99:0,234,255	0/0:76,0:76:99:0,228,255	0/0:73,0:73:99:0,219,255	0/0:90,0:90:99:0,255,255	0/0:80,0:80:99:0,240,255	0/0:90,0:90:99:0,255,255	./.:121,0:121:99:0,255,255	./.:110,48:158:99:255,0,255	./.:132,0:132:99:0,255,255	./.:127,0:127:99:0,255,255	0/0:52,0:52:99:0,156,255	0/0:76,0:76:99:0,228,255	0/0:51,0:51:99:0,153,255	./.:193,0:193:99:0,255,255	0/0:61,0:61:99:0,183,255	0/0:34,0:34:99:0,102,255	1/0:25,34:59:99:255,0,255	0/0:81,0:81:99:0,244,255	1/1:0,37:37:99:255,111,0	./.:153,0:153:99:0,255,255	./.:112,0:112:99:0,255,255	0/0:74,0:74:99:0,222,255	1/0:10,16:26:99:255,0,255	0/0:28,0:28:99:0,84,255	./.:130,0:130:99:0,255,255	1/1:0,98:98:99:255,255,0	./.:193,0:193:99:0,255,255	0/0:45,0:45:99:0,135,255	0/0:40,0:40:99:0,120,255	0/1:47,16:63:99:255,0,255	0/0:85,0:85:99:0,255,255	1/0:25,27:52:99:255,0,255	0/0:86,0:86:99:0,255,255	0/0:54,0:54:99:0,162,255	0/0:85,0:85:99:0,255,255	0/0:91,0:91:99:0,255,255	0/0:35,0:35:99:0,105,255	0/0:10,0:10:99:0,30,255	1/1:0,37:37:99:255,111,0	./.:154,0:154:99:0,255,255	0/0:45,0:45:99:0,135,255	1/0:49,50:99:99:255,0,255	0/0:97,0:97:99:0,255,255
NC_029516.1	2232935	SNC_029516.1_2232935	T	C	.	PASS	QualityScore=0.0;DP=3664	GT:AD:DP:GQ:PL	0/0:50,0:50:99:0,150,255	0/0:54,0:54:99:0,162,255	0/0:78,0:78:99:0,234,255	0/0:76,0:76:99:0,228,255	1/0:35,38:73:99:255,0,255	1/0:38,52:90:99:255,0,255	0/0:80,0:80:99:0,240,255	0/0:90,0:90:99:0,255,255	./.:121,0:121:99:0,255,255	./.:158,0:158:99:0,255,255	./.:132,0:132:99:0,255,255	./.:57,70:127:99:255,0,255	0/0:52,0:52:99:0,156,255	1/1:0,76:76:99:255,228,0	1/0:15,36:51:99:255,0,255	./.:188,2:190:99:0,255,255	0/0:61,0:61:99:0,183,255	0/0:34,0:34:99:0,102,255	0/0:59,0:59:99:0,177,255	0/0:81,0:81:99:0,244,255	0/0:37,0:37:99:0,111,255	./.:0,153:153:99:255,255,0	./.:40,72:112:99:255,0,255	0/0:74,0:74:99:0,222,255	0/0:26,0:26:99:0,78,255	0/0:28,0:28:99:0,84,255	./.:0,130:130:99:255,255,0	0/0:98,0:98:99:0,255,255	./.:89,106:195:99:255,0,255	0/1:24,21:45:99:255,0,255	0/0:40,0:40:99:0,120,255	0/0:63,0:63:99:0,189,255	0/0:85,0:85:99:0,255,255	0/0:51,1:52:99:0,120,255	0/0:86,0:86:99:0,255,255	0/0:54,0:54:99:0,162,255	0/0:84,1:85:99:0,219,255	0/0:91,0:91:99:0,255,255	0/0:35,0:35:99:0,105,255	0/0:10,0:10:99:0,30,255	0/0:37,0:37:99:0,111,255	./.:0,154:154:99:255,255,0	1/1:0,45:45:99:255,135,0	0/0:99,0:99:99:0,255,255	0/0:97,0:97:99:0,255,255
NC_029516.1	2312532	SNC_029516.1_2312532	A	G	.	PASS	QualityScore=0.0;DP=2254	GT:AD:DP:GQ:PL	1/1:0,32:32:99:255,96,0	./.:0,0:0:.:.	./.:0,130:130:99:255,255,0	0/0:59,0:59:99:0,177,255	0/0:61,0:61:99:0,183,255	0/0:39,0:39:99:0,117,255	0/1:54,30:84:99:255,0,255	./.:0,124:124:99:255,255,0	0/0:78,0:78:99:0,234,255	0/0:57,0:57:99:0,171,255	1/1:0,91:91:99:255,255,0	1/1:0,30:30:99:255,90,0	./.:158,0:158:99:0,255,255	./.:0,0:0:.:.	1/1:0,17:17:99:255,51,0	1/1:0,11:11:99:255,33,0	0/0:35,0:35:99:0,105,255	1/1:0,51:51:99:255,153,0	0/0:42,0:42:99:0,126,255	./.:103,0:103:99:0,255,255	1/1:0,36:36:99:255,108,0	0/0:43,0:43:99:0,129,255	./.:0,0:0:.:.	./.:0,0:0:.:.	0/0:7,0:7:99:0,21,252	1/0:8,11:19:99:255,0,231	1/1:0,7:7:99:252,21,0	./.:0,0:0:.:.	0/0:30,0:30:99:0,90,255	1/1:0,19:19:99:255,57,0	0/0:25,4:29:99:57,0,255	0/1:37,14:51:99:255,0,255	0/0:53,0:53:99:0,159,255	1/0:35,41:76:99:255,0,255	0/0:57,0:57:99:0,171,255	0/0:75,0:75:99:0,225,255	1/1:0,90:90:99:255,255,0	1/1:7,68:75:99:255,0,27	0/1:49,31:80:99:255,0,255	0/0:12,0:12:99:0,36,255	1/1:12,79:91:99:255,0,158	1/1:0,60:60:99:255,180,0	1/1:0,67:67:99:255,201,0	1/1:0,33:33:99:255,99,0	0/0:42,0:42:99:0,126,255
NC_029516.1	2312545	SNC_029516.1_2312545	C	A	.	PASS	QualityScore=0.0;DP=2254	GT:AD:DP:GQ:PL	1/1:0,32:32:99:255,96,0	./.:0,0:0:.:.	./.:0,130:130:99:255,255,0	0/0:59,0:59:99:0,177,255	1/1:0,61:61:99:255,183,0	0/0:39,0:39:99:0,117,255	0/0:84,0:84:99:0,253,255	./.:0,124:124:99:255,255,0	1/0:14,64:78:99:255,0,255	1/0:21,36:57:99:255,0,255	1/1:0,91:91:99:255,255,0	1/1:1,29:30:99:255,54,0	./.:72,86:158:99:255,0,255	./.:0,0:0:.:.	1/1:0,17:17:99:255,51,0	1/1:0,11:11:99:255,33,0	0/0:35,0:35:99:0,105,255	1/1:0,51:51:99:255,153,0	0/0:42,0:42:99:0,126,255	./.:103,0:103:99:0,255,255	1/1:0,36:36:99:255,108,0	0/0:43,0:43:99:0,129,255	./.:0,0:0:.:.	./.:0,0:0:.:.	0/0:7,0:7:99:0,21,252	0/0:19,0:19:99:0,57,255	0/0:7,0:7:99:0,21,252	./.:0,0:0:.:.	0/0:30,0:30:99:0,90,255	0/0:19,0:19:99:0,57,255	0/0:29,0:29:99:0,87,255	0/0:51,0:51:99:0,153,255	0/0:53,0:53:99:0,159,255	1/0:35,41:76:99:255,0,255	1/0:25,32:57:99:255,0,255	0/0:75,0:75:99:0,225,255	1/1:0,90:90:99:255,255,0	1/1:7,68:75:99:255,0,27	0/1:49,31:80:99:255,0,255	0/0:12,0:12:99:0,36,255	1/1:12,79:91:99:255,0,158	1/1:0,60:60:99:255,180,0	1/1:0,67:67:99:255,201,0	1/1:0,33:33:99:255,99,0	0/0:42,0:42:99:0,126,255
NC_029516.1	2312558	SNC_029516.1_2312558	T	C	.	PASS	QualityScore=0.0;DP=2254	GT:AD:DP:GQ:PL	1/1:0,32:32:99:255,96,0	./.:0,0:0:.:.	./.:0,130:130:99:255,255,0	0/0:59,0:59:99:0,177,255	0/0:61,0:61:99:0,183,255	0/0:39,0:39:99:0,117,255	0/0:84,0:84:99:0,253,255	./.:0,124:124:99:255,255,0	1/0:14,64:78:99:255,0,255	1/0:20,37:57:99:255,0,255	0/1:67,24:91:99:255,0,255	0/0:30,0:30:99:0,90,255	./.:158,0:158:99:0,255,255	./.:0,0:0:.:.	0/0:17,0:17:99:0,51,255	0/0:11,0:11:99:0,33,255	0/0:35,0:35:99:0,105,255	1/1:0,51:51:99:255,153,0	0/0:42,0:42:99:0,126,255	./.:103,0:103:99:0,255,255	1/1:0,36:36:99:255,108,0	0/0:43,0:43:99:0,129,255	./.:0,0:0:.:.	./.:0,0:0:.:.	1/1:0,7:7:99:252,21,0	0/0:19,0:19:99:0,57,255	0/0:7,0:7:99:0,21,252	./.:0,0:0:.:.	0/0:30,0:30:99:0,90,255	0/0:19,0:19:99:0,57,255	1/1:4,25:29:99:255,0,57	0/0:51,0:51:99:0,153,255	0/0:53,0:53:99:0,159,255	0/0:76,0:76:99:0,228,255	1/0:25,32:57:99:255,0,255	0/0:75,0:75:99:0,225,255	1/0:41,49:90:99:255,0,255	1/1:7,68:75:99:255,0,27	0/0:80,0:80:99:0,240,255	1/1:0,12:12:99:255,36,0	0/0:91,0:91:99:0,255,255	1/1:0,60:60:99:255,180,0	1/1:0,67:67:99:255,201,0	1/1:0,33:33:99:255,99,0	0/0:42,0:42:99:0,126,255
NC_029516.1	2312559	SNC_029516.1_2312559	A	G	.	PASS	QualityScore=0.0;DP=2254	GT:AD:DP:GQ:PL	1/1:0,32:32:99:255,96,0	./.:0,0:0:.:.	./.:0,130:130:99:255,255,0	0/0:59,0:59:99:0,177,255	0/0:61,0:61:99:0,183,255	0/0:39,0:39:99:0,117,255	0/0:84,0:84:99:0,253,255	./.:0,124:124:99:255,255,0	1/0:14,64:78:99:255,0,255	1/0:21,36:57:99:255,0,255	0/1:67,24:91:99:255,0,255	0/0:30,0:30:99:0,90,255	./.:158,0:158:99:0,255,255	./.:0,0:0:.:.	0/0:17,0:17:99:0,51,255	0/0:11,0:11:99:0,33,255	0/0:35,0:35:99:0,105,255	1/1:0,51:51:99:255,153,0	0/0:42,0:42:99:0,126,255	./.:103,0:103:99:0,255,255	1/1:0,36:36:99:255,108,0	0/0:43,0:43:99:0,129,255	./.:0,0:0:.:.	./.:0,0:0:.:.	0/0:7,0:7:99:0,21,252	0/0:19,0:19:99:0,57,255	0/0:7,0:7:99:0,21,252	./.:0,0:0:.:.	0/0:30,0:30:99:0,90,255	0/0:19,0:19:99:0,57,255	0/0:29,0:29:99:0,87,255	0/0:51,0:51:99:0,153,255	0/0:53,0:53:99:0,159,255	0/0:76,0:76:99:0,228,255	1/0:25,32:57:99:255,0,255	0/0:75,0:75:99:0,225,255	1/0:41,49:90:99:255,0,255	1/1:7,68:75:99:255,0,27	0/0:80,0:80:99:0,240,255	0/0:12,0:12:99:0,36,255	0/0:91,0:91:99:0,255,255	1/1:0,60:60:99:255,180,0	1/1:0,67:67:99:255,201,0	1/1:0,33:33:99:255,99,0	0/0:42,0:42:99:0,126,255
NC_029516.1	2312675	SNC_029516.1_2312675	A	G	.	PASS	QualityScore=0.0;DP=2743	GT:AD:DP:GQ:PL	0/0:97,0:97:99:0,255,255	0/0:18,0:18:99:0,54,255	./.:105,0:105:99:0,255,255	0/0:47,0:47:99:0,141,255	0/0:39,0:39:99:0,117,255	0/0:25,0:25:99:0,75,255	0/0:44,0:44:99:0,132,255	./.:120,0:120:99:0,255,255	0/0:68,0:68:99:0,204,255	./.:115,0:115:99:0,255,255	0/0:88,0:88:99:0,255,255	1/1:2,17:19:96:255,0,15	./.:209,0:209:99:0,255,255	0/0:18,0:18:99:0,54,255	0/1:17,9:26:99:246,0,255	0/0:42,0:42:99:0,126,255	0/0:7,0:7:99:0,21,252	./.:168,0:168:99:0,255,255	./.:127,0:127:99:0,255,255	0/0:70,0:70:99:0,210,255	0/0:8,0:8:99:0,24,255	0/0:59,0:59:99:0,177,255	0/0:51,0:51:99:0,153,255	./.:0,0:0:.:.	0/0:12,0:12:99:0,36,255	0/0:21,0:21:99:0,63,255	0/0:7,0:7:99:0,21,252	0/0:29,0:29:99:0,87,255	./.:113,0:113:99:0,255,255	./.:1,0:1:66:0,3,36	0/0:13,0:13:99:0,39,255	./.:119,0:119:99:0,255,255	0/0:83,0:83:99:0,250,255	0/0:99,0:99:99:0,255,255	./.:40,113:153:99:255,0,255	0/0:22,0:22:99:0,66,255	0/0:98,0:98:99:0,255,255	0/0:74,0:74:99:0,222,255	0/0:60,0:60:99:0,180,255	0/0:16,0:16:99:0,48,255	0/0:77,0:77:99:0,231,255	0/0:68,0:68:99:0,204,255	0/0:72,0:72:99:0,216,255	0/0:20,0:20:99:0,60,255	0/0:16,0:16:99:0,48,255
NC_029516.1	2312689	SNC_029516.1_2312689	A	G	.	PASS	QualityScore=0.0;DP=2743	GT:AD:DP:GQ:PL	0/0:97,0:97:99:0,255,255	0/0:18,0:18:99:0,54,255	./.:105,0:105:99:0,255,255	0/0:47,0:47:99:0,141,255	0/0:39,0:39:99:0,117,255	0/0:25,0:25:99:0,75,255	0/0:44,0:44:99:0,132,255	./.:120,0:120:99:0,255,255	0/0:68,0:68:99:0,204,255	./.:115,0:115:99:0,255,255	0/0:88,0:88:99:0,255,255	0/0:19,0:19:99:0,57,255	./.:209,0:209:99:0,255,255	0/0:18,0:18:99:0,54,255	0/0:26,0:26:99:0,78,255	0/0:42,0:42:99:0,126,255	0/0:7,0:7:99:0,21,252	./.:168,0:168:99:0,255,255	./.:127,0:127:99:0,255,255	0/0:70,0:70:99:0,210,255	0/0:8,0:8:99:0,24,255	0/0:59,0:59:99:0,177,255	0/0:51,0:51:99:0,153,255	./.:0,0:0:.:.	1/1:0,12:12:99:255,36,0	0/0:21,0:21:99:0,63,255	0/0:7,0:7:99:0,21,252	0/0:29,0:29:99:0,87,255	./.:113,0:113:99:0,255,255	./.:1,0:1:66:0,3,36	1/1:0,13:13:99:255,39,0	./.:119,0:119:99:0,255,255	0/0:83,0:83:99:0,250,255	0/0:99,0:99:99:0,255,255	./.:153,0:153:99:0,255,255	0/0:22,0:22:99:0,66,255	0/0:98,0:98:99:0,255,255	0/0:74,0:74:99:0,222,255	0/0:60,0:60:99:0,180,255	1/1:0,16:16:99:255,48,0	0/0:77,0:77:99:0,231,255	0/0:68,0:68:99:0,204,255	0/0:72,0:72:99:0,216,255	0/0:20,0:20:99:0,60,255	0/0:16,0:16:99:0,48,255
NC_029516.1	2312703	SNC_029516.1_2312703	G	A	.	PASS	QualityScore=0.0;DP=2743	GT:AD:DP:GQ:PL	0/0:97,0:97:99:0,255,255	0/0:18,0:18:99:0,54,255	./.:105,0:105:99:0,255,255	0/0:47,0:47:99:0,141,255	0/0:39,0:39:99:0,117,255	1/1:0,25:25:99:255,75,0	0/1:33,11:44:99:255,0,255	./.:120,0:120:99:0,255,255	1/1:0,68:68:99:255,204,0	./.:0,115:115:99:255,255,0	1/1:0,88:88:99:255,255,0	0/0:19,0:19:99:0,57,255	./.:0,209:209:99:255,255,0	0/0:18,0:18:99:0,54,255	0/0:26,0:26:99:0,78,255	0/1:26,16:42:99:255,0,255	0/0:7,0:7:99:0,21,252	./.:0,168:168:99:255,255,0	./.:127,0:127:99:0,255,255	0/1:49,21:70:99:255,0,255	0/0:8,0:8:99:0,24,255	1/0:22,37:59:99:255,0,255	0/0:51,0:51:99:0,153,255	./.:0,0:0:.:.	0/0:12,0:12:99:0,36,255	0/0:21,0:21:99:0,63,255	0/0:7,0:7:99:0,21,252	0/0:29,0:29:99:0,87,255	./.:25,88:113:99:255,0,255	./.:1,0:1:66:0,3,36	0/0:13,0:13:99:0,39,255	./.:0,119:119:99:255,255,0	1/1:0,83:83:99:255,250,0	1/1:0,99:99:99:255,255,0	./.:113,40:153:99:255,0,255	1/1:0,22:22:99:255,66,0	0/1:55,43:98:99:255,0,255	0/1:43,31:74:99:255,0,255	1/1:0,60:60:99:255,180,0	0/0:16,0:16:99:0,48,255	1/0:21,56:77:99:255,0,255	0/1:50,18:68:99:255,0,255	1/0:25,47:72:99:255,0,255	1/1:2,18:20:93:255,0,12	1/1:0,16:16:99:255,48,0
NC_029516.1	2427021	SNC_029516.1_2427021	A	G	.	PASS	QualityScore=0.0;DP=2524	GT:AD:DP:GQ:PL	0/0:79,0:79:99:0,237,255	./.:121,0:121:99:0,255,255	./.:73,90:163:99:255,0,255	0/0:48,0:48:99:0,144,255	1/1:0,46:46:99:255,138,0	0/0:47,0:47:99:0,141,255	0/0:91,0:91:99:0,255,255	./.:0,0:0:.:.	1/1:0,68:68:99:255,204,0	0/0:68,0:68:99:0,204,255	0/0:61,0:61:99:0,183,255	1/1:0,86:86:99:255,255,0	1/1:0,94:94:99:255,255,0	1/1:0,42:42:99:255,126,0	0/0:16,0:16:99:0,48,255	0/0:46,0:46:99:0,138,255	0/0:9,0:9:99:0,27,255	0/0:25,0:25:99:0,75,255	1/1:0,8:8:99:255,24,0	1/1:0,29:29:99:255,87,0	./.:126,0:126:99:0,255,255	0/0:29,0:29:99:0,87,255	0/1:21,19:40:99:255,0,255	0/0:68,0:68:99:0,204,255	./.:0,0:0:.:.	./.:0,0:0:.:.	./.:0,0:0:.:.	./.:139,0:139:99:0,255,255	0/0:80,0:80:99:0,240,255	0/0:67,0:67:99:0,201,255	0/0:30,0:30:99:0,90,255	./.:0,0:0:.:.	1/0:13,60:73:99:255,0,249	0/0:26,2:28:94:0,12,255	0/0:88,0:88:99:0,255,255	0/0:53,0:53:99:0,159,255	0/0:16,0:16:99:0,48,255	./.:145,0:145:99:0,255,255	./.:119,0:119:99:0,255,255	0/0:28,0:28:99:0,84,255	1/1:0,25:25:99:255,75,0	1/1:0,54:54:99:255,162,0	0/0:21,0:21:99:0,63,255	0/0:97,0:97:99:0,255,255	1/1:0,51:51:99:255,153,0
NC_029516.1	2550024	SNC_029516.1_2550024	G	A	.	PASS	QualityScore=0.0;DP=2249	GT:AD:DP:GQ:PL	0/0:26,0:26:99:0,78,255	0/0:76,0:76:99:0,228,255	0/0:92,0:92:99:0,255,255	0/1:58,13:71:99:254,0,255	./.:0,0:0:.:.	0/1:41,34:75:99:255,0,255	0/0:100,0:100:99:0,255,255	./.:0,0:0:.:.	0/0:84,0:84:99:0,253,255	0/0:32,0:32:99:0,96,255	0/0:47,0:47:99:0,141,255	./.:111,0:111:99:0,255,255	./.:140,0:140:99:0,255,255	0/0:49,0:49:99:0,147,255	0/0:23,0:23:99:0,69,255	0/0:70,0:70:99:0,210,255	0/0:19,0:19:99:0,57,255	0/0:57,0:57:99:0,171,255	0/0:95,0:95:99:0,255,255	0/0:40,0:40:99:0,120,255	0/0:63,0:63:99:0,189,255	0/0:40,0:40:99:0,120,255	0/0:30,0:30:99:0,90,255	0/0:49,0:49:99:0,147,255	0/0:53,0:53:99:0,159,255	0/1:37,21:58:99:255,0,255	1/1:7,45:52:99:255,0,96	0/1:46,15:61:99:255,0,255	0/0:80,0:80:99:0,240,255	0/0:25,0:25:99:0,75,255	0/0:16,0:16:99:0,48,255	0/0:38,0:38:99:0,114,255	0/0:62,0:62:99:0,186,255	0/0:49,0:49:99:0,147,255	./.:0,0:0:.:.	1/1:0,9:9:99:255,27,0	0/0:22,0:22:99:0,66,255	0/0:61,0:61:99:0,183,255	0/0:89,0:89:99:0,255,255	0/0:6,0:6:98:0,18,216	1/1:0,43:43:99:255,129,0	./.:122,0:122:99:0,255,255	./.:0,0:0:.:.	./.:3,0:3:88:0,9,108	1/0:2,9:11:99:255,0,39
NC_029516.1	2550032	SNC_029516.1_2550032	T	A	.	PASS	QualityScore=0.0;DP=2249	GT:AD:DP:GQ:PL	0/0:26,0:26:99:0,78,255	0/0:76,0:76:99:0,228,255	0/0:92,0:92:99:0,255,255	0/0:71,0:71:99:0,213,255	./.:0,0:0:.:.	0/0:75,0:75:99:0,225,255	0/0:100,0:100:99:0,255,255	./.:0,0:0:.:.	0/0:84,0:84:99:0,253,255	0/0:32,0:32:99:0,96,255	1/0:17,30:47:99:255,0,255	./.:111,0:111:99:0,255,255	./.:140,0:140:99:0,255,255	0/0:49,0:49:99:0,147,255	0/0:23,0:23:99:0,69,255	0/0:70,0:70:99:0,210,255	0/0:19,0:19:99:0,57,255	0/1:29,28:57:99:255,0,255	0/0:95,0:95:99:0,255,255	0/0:40,0:40:99:0,120,255	1/0:21,42:63:99:255,0,255	0/0:40,0:40:99:0,120,255	0/0:30,0:30:99:0,90,255	0/0:49,0:49:99:0,147,255	0/0:53,0:53:99:0,159,255	0/0:58,0:58:99:0,174,255	0/0:52,0:52:99:0,156,255	0/0:61,0:61:99:0,183,255	0/0:80,0:80:99:0,240,255	0/0:25,0:25:99:0,75,255	0/0:16,0:16:99:0,48,255	0/0:38,0:38:99:0,114,255	0/0:62,0:62:99:0,186,255	0/0:49,0:49:99:0,147,255	./.:0,0:0:.:.	0/0:9,0:9:99:0,27,255	0/0:22,0:22:99:0,66,255	0/0:61,0:61:99:0,183,255	0/0:89,0:89:99:0,255,255	0/0:6,0:6:98:0,18,216	0/0:43,0:43:99:0,129,255	./.:122,0:122:99:0,255,255	./.:0,0:0:.:.	./.:3,0:3:88:0,9,108	0/0:11,0:11:99:0,33,255
NC_029516.1	2550139	SNC_029516.1_2550139	G	A	.	PASS	QualityScore=0.0;DP=2217	GT:AD:DP:GQ:PL	1/1:0,33:33:99:255,99,0	1/1:2,88:90:99:255,199,0	1/1:0,38:38:99:255,114,0	1/0:6,12:18:99:255,0,162	0/0:50,0:50:99:0,150,255	1/1:2,18:20:93:255,0,12	1/0:13,60:73:99:255,0,249	./.:0,0:0:.:.	0/1:32,10:42:99:234,0,255	0/1:23,20:43:99:255,0,255	1/0:22,27:49:99:255,0,255	1/1:0,21:21:99:255,63,0	./.:111,0:111:99:0,255,255	0/0:12,0:12:99:0,36,255	1/1:0,59:59:99:255,177,0	./.:0,116:116:99:255,255,0	./.:0,0:0:.:.	1/0:25,39:64:99:255,0,255	./.:0,0:0:.:.	1/0:13,74:87:99:255,0,207	0/0:57,0:57:99:0,171,255	0/1:40,17:57:99:255,0,255	0/0:27,0:27:99:0,81,255	./.:147,0:147:99:0,255,255	1/1:0,37:37:99:255,111,0	1/0:24,33:57:99:255,0,255	0/0:7,0:7:99:0,21,252	0/1:28,14:42:99:255,0,255	1/1:0,56:56:99:255,168,0	1/1:0,26:26:99:255,78,0	0/0:15,0:15:99:0,45,255	./.:65,54:119:99:255,0,255	0/0:55,0:55:99:0,165,255	1/1:0,63:63:99:255,189,0	0/0:70,0:70:99:0,210,255	1/1:0,15:15:99:255,45,0	1/1:0,24:24:99:255,72,0	1/1:0,94:94:99:255,255,0	0/0:98,0:98:99:0,255,255	./.:0,0:0:.:.	0/0:18,0:18:99:0,54,255	0/1:46,32:78:99:255,0,255	0/0:55,0:55:99:0,165,255	0/0:23,0:23:99:0,69,255	0/1:29,22:51:99:255,0,255
NC_029516.1	2587606	SNC_029516.1_2587606	G	T	.	PASS	QualityScore=0.0;DP=2579	GT:AD:DP:GQ:PL	./.:36,65:101:99:255,0,255	0/0:48,0:48:99:0,144,255	0/0:73,0:73:99:0,219,255	1/1:0,6:6:98:216,18,0	0/0:51,0:51:99:0,153,255	1/1:0,30:30:99:255,90,0	0/0:28,0:28:99:0,84,255	0/0:50,0:50:99:0,150,255	./.:89,38:127:99:255,0,255	0/0:61,0:61:99:0,183,255	0/1:15,14:29:99:255,0,255	./.:102,0:102:99:0,255,255	1/1:7,53:60:99:255,0,72	0/0:14,0:14:99:0,42,255	0/0:20,0:20:99:0,60,255	./.:54,65:119:99:255,0,255	0/1:44,17:61:99:255,0,255	1/1:9,57:66:99:255,0,125	0/0:38,0:38:99:0,114,255	./.:0,132:132:99:255,255,0	0/0:63,0:63:99:0,189,255	0/0:58,0:58:99:0,174,255	0/0:41,0:41:99:0,123,255	1/0:35,36:71:99:255,0,255	1/1:0,21:21:99:255,63,0	0/0:55,0:55:99:0,165,255	0/0:52,0:52:99:0,156,255	./.:0,118:118:99:255,255,0	0/0:92,0:92:99:0,255,255	./.:0,0:0:.:.	0/0:20,0:20:99:0,60,255	./.:147,0:147:99:0,255,255	0/0:68,0:68:99:0,204,255	1/1:0,38:38:99:255,114,0	1/0:23,48:71:99:255,0,255	0/0:30,0:30:99:0,90,255	0/0:43,0:43:99:0,129,255	0/0:76,0:76:99:0,228,255	0/1:16,3:19:99:51,0,255	0/0:21,0:21:99:0,63,255	1/1:0,57:57:99:255,171,0	0/0:54,0:54:99:0,162,255	./.:0,0:0:.:.	0/0:26,0:26:99:0,78,255	./.:122,0:122:99:0,255,255
NC_029516.1	2587619	SNC_029516.1_2587619	A	T	.	PASS	QualityScore=0.0;DP=2579	GT:AD:DP:GQ:PL	./.:65,36:101:99:255,0,255	0/0:48,0:48:99:0,144,255	0/1:59,14:73:99:255,0,255	0/0:6,0:6:98:0,18,216	1/0:18,33:51:99:255,0,255	0/0:30,0:30:99:0,90,255	0/0:28,0:28:99:0,84,255	0/0:50,0:50:99:0,150,255	./.:127,0:127:99:0,255,255	0/0:61,0:61:99:0,183,255	1/0:14,15:29:99:255,0,255	./.:63,39:102:99:255,0,255	0/0:53,7:60:99:72,0,255	0/0:14,0:14:99:0,42,255	0/0:20,0:20:99:0,60,255	./.:119,0:119:99:0,255,255	0/0:61,0:61:99:0,183,255	0/0:57,9:66:99:125,0,255	0/0:38,0:38:99:0,114,255	./.:132,0:132:99:0,255,255	0/1:47,16:63:99:255,0,255	0/0:58,0:58:99:0,174,255	0/0:41,0:41:99:0,123,255	0/0:71,0:71:99:0,213,255	0/0:21,0:21:99:0,63,255	0/0:55,0:55:99:0,165,255	0/0:52,0:52:99:0,156,255	./.:118,0:118:99:0,255,255	1/0:25,67:92:99:255,0,255	./.:0,0:0:.:.	0/0:20,0:20:99:0,60,255	./.:147,0:147:99:0,255,255	0/0:68,0:68:99:0,204,255	0/0:38,0:38:99:0,114,255	0/1:48,23:71:99:255,0,255	1/1:0,30:30:99:255,90,0	1/0:12,31:43:99:255,0,255	1/1:0,76:76:99:255,228,0	0/0:19,0:19:99:0,57,255	0/0:21,0:21:99:0,63,255	0/0:57,0:57:99:0,171,255	0/1:36,18:54:99:255,0,255	./.:0,0:0:.:.	1/0:10,16:26:99:255,0,255	./.:122,0:122:99:0,255,255
NC_029516.1	2587622	SNC_029516.1_2587622	C	T	.	PASS	QualityScore=0.0;DP=2579	GT:AD:DP:GQ:PL	./.:65,36:101:99:255,0,255	0/0:48,0:48:99:0,144,255	0/1:59,14:73:99:255,0,255	0/0:6,0:6:98:0,18,216	1/0:18,33:51:99:255,0,255	0/0:30,0:30:99:0,90,255	0/0:28,0:28:99:0,84,255	0/0:50,0:50:99:0,150,255	./.:127,0:127:99:0,255,255	0/0:61,0:61:99:0,183,255	1/0:14,15:29:99:255,0,255	./.:63,39:102:99:255,0,255	0/0:53,7:60:99:72,0,255	0/0:14,0:14:99:0,42,255	0/0:20,0:20:99:0,60,255	./.:119,0:119:99:0,255,255	0/0:61,0:61:99:0,183,255	0/0:57,9:66:99:125,0,255	0/0:38,0:38:99:0,114,255	./.:132,0:132:99:0,255,255	0/1:47,16:63:99:255,0,255	0/0:58,0:58:99:0,174,255	0/0:41,0:41:99:0,123,255	0/0:71,0:71:99:0,213,255	0/0:21,0:21:99:0,63,255	0/0:55,0:55:99:0,165,255	0/0:52,0:52:99:0,156,255	./.:118,0:118:99:0,255,255	1/0:25,67:92:99:255,0,255	./.:0,0:0:.:.	0/0:20,0:20:99:0,60,255	./.:147,0:147:99:0,255,255	0/0:68,0:68:99:0,204,255	0/0:38,0:38:99:0,114,255	0/1:48,23:71:99:255,0,255	1/1:0,30:30:99:255,90,0	1/0:12,31:43:99:255,0,255	1/1:0,76:76:99:255,228,0	0/0:19,0:19:99:0,57,255	0/0:21,0:21:99:0,63,255	0/0:57,0:57:99:0,171,255	0/1:36,18:54:99:255,0,255	./.:0,0:0:.:.	1/0:10,16:26:99:255,0,255	./.:122,0:122:99:0,255,255
NC_029516.1	2820107	SNC_029516.1_2820107	A	C	.	PASS	QualityScore=0.0;DP=2242	GT:AD:DP:GQ:PL	0/0:59,0:59:99:0,177,255	./.:109,0:109:99:0,255,255	./.:3,0:3:88:0,9,108	1/1:0,52:52:99:255,156,0	0/0:96,0:96:99:0,255,255	1/1:0,22:22:99:255,66,0	0/1:41,10:51:99:207,0,255	1/1:0,87:87:99:255,255,0	1/1:0,65:65:99:255,195,0	0/1:20,13:33:99:255,0,255	0/1:34,32:66:99:255,0,255	0/0:70,0:70:99:0,210,255	0/0:44,3:47:99:0,33,255	0/0:29,0:29:99:0,87,255	0/0:19,0:19:99:0,57,255	1/1:0,88:88:99:255,255,0	1/1:0,10:10:99:255,30,0	0/0:11,0:11:99:0,33,255	1/1:0,72:72:99:255,216,0	1/1:0,33:33:99:255,99,0	1/0:29,38:67:99:255,0,255	0/0:23,0:23:99:0,69,255	0/0:92,0:92:99:0,255,255	0/1:55,18:73:99:255,0,255	./.:0,0:0:.:.	1/0:19,74:93:99:255,0,255	./.:53,77:130:99:255,0,255	0/1:41,40:81:99:255,0,255	1/1:0,24:24:99:255,72,0	0/0:57,0:57:99:0,171,255	1/1:0,31:31:99:255,93,0	0/1:14,7:21:99:189,0,255	0/1:23,8:31:99:195,0,255	0/1:21,7:28:99:168,0,255	0/0:21,0:21:99:0,63,255	1/1:0,19:19:99:255,57,0	1/1:0,20:20:99:255,60,0	./.:107,0:107:99:0,255,255	0/1:37,28:65:99:255,0,255	./.:0,0:0:.:.	0/1:52,11:63:99:207,0,255	0/0:7,0:7:99:0,21,252	1/1:0,12:12:99:255,36,0	0/1:51,21:72:99:255,0,255	1/1:0,83:83:99:255,250,0
NC_029516.1	2820114	SNC_029516.1_2820114	C	T	.	PASS	QualityScore=0.0;DP=2242	GT:AD:DP:GQ:PL	0/0:59,0:59:99:0,177,255	./.:109,0:109:99:0,255,255	./.:3,0:3:88:0,9,108	1/1:0,52:52:99:255,156,0	0/0:96,0:96:99:0,255,255	1/1:0,22:22:99:255,66,0	0/1:41,10:51:99:207,0,255	1/1:0,87:87:99:255,255,0	1/1:0,65:65:99:255,195,0	0/1:20,13:33:99:255,0,255	0/1:34,32:66:99:255,0,255	0/0:70,0:70:99:0,210,255	0/0:44,3:47:99:0,33,255	0/0:29,0:29:99:0,87,255	0/0:19,0:19:99:0,57,255	1/0:42,46:88:99:255,0,255	1/1:0,10:10:99:255,30,0	0/0:11,0:11:99:0,33,255	1/1:0,72:72:99:255,216,0	1/1:0,33:33:99:255,99,0	1/0:29,38:67:99:255,0,255	0/0:23,0:23:99:0,69,255	0/0:92,0:92:99:0,255,255	0/1:55,18:73:99:255,0,255	./.:0,0:0:.:.	1/0:19,74:93:99:255,0,255	./.:53,77:130:99:255,0,255	0/1:41,40:81:99:255,0,255	0/0:24,0:24:99:0,72,255	0/0:57,0:57:99:0,171,255	1/1:0,31:31:99:255,93,0	0/1:14,7:21:99:189,0,255	0/1:23,8:31:99:195,0,255	0/1:21,7:28:99:168,0,255	0/0:21,0:21:99:0,63,255	1/1:0,19:19:99:255,57,0	1/1:0,20:20:99:255,60,0	./.:107,0:107:99:0,255,255	0/1:37,28:65:99:255,0,255	./.:0,0:0:.:.	0/1:52,11:63:99:207,0,255	0/0:7,0:7:99:0,21,252	1/1:0,12:12:99:255,36,0	0/1:51,21:72:99:255,0,255	1/1:0,83:83:99:255,250,0
NC_029516.1	2897114	SNC_029516.1_2897114	C	T	.	PASS	QualityScore=0.0;DP=2018	GT:AD:DP:GQ:PL	0/0:41,0:41:99:0,123,255	0/0:42,0:42:99:0,126,255	0/0:53,0:53:99:0,159,255	0/0:49,0:49:99:0,147,255	0/0:14,0:14:99:0,42,255	0/0:13,0:13:99:0,39,255	0/0:26,0:26:99:0,78,255	1/1:0,23:23:99:255,69,0	0/0:80,0:80:99:0,240,255	0/0:96,0:96:99:0,255,255	0/0:57,0:57:99:0,171,255	0/0:7,0:7:99:0,21,252	0/0:42,0:42:99:0,126,255	0/0:70,0:70:99:0,210,255	0/0:47,0:47:99:0,141,255	0/0:68,0:68:99:0,204,255	0/0:12,0:12:99:0,36,255	0/0:54,0:54:99:0,162,255	0/0:39,0:39:99:0,117,255	./.:0,0:0:.:.	0/0:74,0:74:99:0,222,255	0/0:46,0:46:99:0,138,255	0/0:54,0:54:99:0,162,255	0/0:82,0:82:99:0,247,255	0/1:16,11:27:99:255,0,255	0/0:47,0:47:99:0,141,255	0/0:78,0:78:99:0,234,255	0/0:28,0:28:99:0,84,255	0/0:40,0:40:99:0,120,255	0/1:31,16:47:99:255,0,255	1/1:2,28:30:98:255,18,0	0/0:56,0:56:99:0,168,255	0/0:11,0:11:99:0,33,255	0/0:51,0:51:99:0,153,255	0/0:43,0:43:99:0,129,255	0/0:35,0:35:99:0,105,255	0/0:37,0:37:99:0,111,255	0/0:34,0:34:99:0,102,255	0/0:69,0:69:99:0,207,255	1/1:0,39:39:99:255,117,0	0/0:49,0:49:99:0,147,255	0/0:56,0:56:99:0,168,255	0/0:80,0:80:99:0,240,255	0/0:14,0:14:99:0,42,255	0/0:58,0:58:99:0,174,255
NC_029516.1	2897198	SNC_029516.1_2897198	G	A	.	PASS	QualityScore=0.0;DP=2131	GT:AD:DP:GQ:PL	0/0:24,0:24:99:0,72,255	0/0:46,0:46:99:0,138,255	0/0:71,0:71:99:0,213,255	1/0:11,44:55:99:255,0,231	0/0:19,0:19:99:0,57,255	0/0:77,0:77:99:0,231,255	0/0:27,0:27:99:0,81,255	0/0:43,0:43:99:0,129,255	0/0:15,0:15:99:0,45,255	0/0:49,0:49:99:0,147,255	0/0:57,0:57:99:0,171,255	./.:129,0:129:99:0,255,255	0/0:47,0:47:99:0,141,255	0/0:15,0:15:99:0,45,255	0/0:38,0:38:99:0,114,255	./.:111,0:111:99:0,255,255	0/0:37,0:37:99:0,111,255	0/0:60,0:60:99:0,180,255	0/0:23,0:23:99:0,69,255	0/0:75,0:75:99:0,225,255	0/0:98,0:98:99:0,255,255	0/0:64,0:64:99:0,192,255	0/0:29,0:29:99:0,87,255	1/0:39,53:92:99:255,0,255	0/0:11,0:11:99:0,33,255	0/0:16,0:16:99:0,48,255	0/0:25,0:25:99:0,75,255	0/0:56,0:56:99:0,168,255	0/0:54,0:54:99:0,162,255	0/0:33,0:33:99:0,99,255	0/0:28,0:28:99:0,84,255	0/0:26,1:27:99:0,46,255	0/0:64,0:64:99:0,192,255	0/0:68,0:68:99:0,204,255	0/0:88,0:88:99:0,255,255	0/0:9,0:9:99:0,27,255	0/0:40,0:40:99:0,120,255	0/0:46,0:46:99:0,138,255	0/0:28,0:28:99:0,84,255	0/0:24,0:24:99:0,72,255	0/0:24,0:24:99:0,72,255	1/0:11,41:52:99:255,0,240	0/0:67,0:67:99:0,201,255	0/0:42,0:42:99:0,126,255	0/0:28,0:28:99:0,84,255
NC_029516.1	3111472	SNC_029516.1_3111472	C	A	.	PASS	QualityScore=0.0;DP=953	GT:AD:DP:GQ:PL	0/0:44,0:44:99:0,132,255	1/0:20,27:47:99:255,0,255	0/1:42,9:51:99:171,0,255	0/0:16,0:16:99:0,48,255	./.:0,0:0:.:.	./.:0,0:0:.:.	1/1:0,32:32:99:255,96,0	0/0:9,0:9:99:0,27,255	0/0:26,0:26:99:0,78,255	./.:0,0:0:.:.	1/0:20,25:45:99:255,0,255	./.:0,0:0:.:.	0/0:14,0:14:99:0,42,255	0/0:15,0:15:99:0,45,255	0/0:40,0:40:99:0,120,255	0/0:47,0:47:99:0,141,255	0/0:19,0:19:99:0,57,255	0/0:18,0:18:99:0,54,255	1/1:0,30:30:99:255,90,0	1/1:0,24:24:99:255,72,0	0/0:22,0:22:99:0,66,255	1/0:13,15:28:99:255,0,255	0/0:22,0:22:99:0,66,255	0/1:15,7:22:99:186,0,255	./.:0,0:0:.:.	1/1:0,22:22:99:255,66,0	1/1:0,9:9:99:255,27,0	1/1:0,32:32:99:255,96,0	0/1:21,5:26:99:101,0,255	1/1:0,27:27:99:255,81,0	0/0:17,0:17:99:0,51,255	0/0:26,0:26:99:0,78,255	0/0:18,0:18:99:0,54,255	1/1:3,32:35:65:255,0,3	1/0:21,27:48:99:255,0,255	./.:0,0:0:.:.	0/1:10,8:18:99:234,0,255	0/0:8,0:8:99:0,24,255	0/0:34,0:34:99:0,102,255	./.:0,0:0:.:.	1/0:5,27:32:99:255,0,84	./.:0,0:0:.:.	./.:0,0:0:.:.	./.:0,0:0:.:.	1/0:5,25:30:99:255,0,90
NC_029516.1	3111475	SNC_029516.1_3111475	C	T	.	PASS	QualityScore=0.0;DP=953	GT:AD:DP:GQ:PL	0/0:44,0:44:99:0,132,255	0/0:47,0:47:99:0,141,255	0/0:51,0:51:99:0,153,255	0/0:16,0:16:99:0,48,255	./.:0,0:0:.:.	./.:0,0:0:.:.	0/0:32,0:32:99:0,96,255	0/0:9,0:9:99:0,27,255	0/0:26,0:26:99:0,78,255	./.:0,0:0:.:.	0/0:45,0:45:99:0,135,255	./.:0,0:0:.:.	0/0:14,0:14:99:0,42,255	0/0:15,0:15:99:0,45,255	0/1:28,12:40:99:255,0,255	0/0:47,0:47:99:0,141,255	0/0:19,0:19:99:0,57,255	0/0:18,0:18:99:0,54,255	0/0:30,0:30:99:0,90,255	0/0:24,0:24:99:0,72,255	0/0:22,0:22:99:0,66,255	0/1:15,13:28:99:255,0,255	1/1:0,22:22:99:255,66,0	0/0:22,0:22:99:0,66,255	./.:0,0:0:.:.	0/0:22,0:22:99:0,66,255	0/0:9,0:9:99:0,27,255	0/0:32,0:32:99:0,96,255	0/0:26,0:26:99:0,78,255	0/0:27,0:27:99:0,81,255	0/0:17,0:17:99:0,51,255	0/0:26,0:26:99:0,78,255	0/0:18,0:18:99:0,54,255	0/0:35,0:35:99:0,105,255	0/0:48,0:48:99:0,144,255	./.:0,0:0:.:.	0/0:18,0:18:99:0,54,255	0/0:8,0:8:99:0,24,255	0/0:34,0:34:99:0,102,255	./.:0,0:0:.:.	0/0:32,0:32:99:0,96,255	./.:0,0:0:.:.	./.:0,0:0:.:.	./.:0,0:0:.:.	0/0:30,0:30:99:0,90,255
NC_029516.1	3175998	SNC_029516.1_3175998	C	T	.	PASS	QualityScore=0.0;DP=1817	GT:AD:DP:GQ:PL	1/0:29,69:98:99:255,0,255	1/1:0,51:51:99:255,153,0	0/0:80,0:80:99:0,240,255	0/0:30,0:30:99:0,90,255	0/0:12,0:12:99:0,36,255	0/0:44,0:44:99:0,132,255	0/0:75,0:75:99:0,225,255	0/0:26,0:26:99:0,78,255	0/1:32,16:48:99:255,0,255	0/0:44,0:44:99:0,132,255	0/0:79,0:79:99:0,237,255	0/0:89,0:89:99:0,255,255	0/0:44,0:44:99:0,132,255	0/0:19,0:19:99:0,57,255	0/0:44,0:44:99:0,132,255	0/0:47,0:47:99:0,141,255	0/0:18,0:18:99:0,54,255	0/0:49,0:49:99:0,147,255	0/0:56,0:56:99:0,168,255	0/0:54,0:54:99:0,162,255	0/0:62,0:62:99:0,186,255	0/1:80,18:98:99:255,0,255	0/0:58,0:58:99:0,174,255	./.:0,0:0:.:.	./.:0,0:0:.:.	0/0:26,0:26:99:0,78,255	./.:0,0:0:.:.	0/0:21,0:21:99:0,63,255	0/0:48,0:48:99:0,144,255	0/0:15,0:15:99:0,45,255	0/0:16,0:16:99:0,48,255	./.:0,0:0:.:.	0/0:8,0:8:99:0,24,255	./.:1,0:1:66:0,3,36	./.:0,0:0:.:.	0/0:64,0:64:99:0,192,255	0/0:42,0:42:99:0,126,255	0/0:30,0:30:99:0,90,255	1/1:3,53:56:99:255,61,0	0/0:10,0:10:99:0,30,255	0/0:11,0:11:99:0,33,255	0/0:69,0:69:99:0,207,255	0/0:26,0:26:99:0,78,255	0/0:50,0:50:99:0,150,255	0/0:99,0:99:99:0,255,255
NC_029516.1	3176006	SNC_029516.1_3176006	C	T	.	PASS	QualityScore=0.0;DP=1817	GT:AD:DP:GQ:PL	0/1:70,28:98:99:255,0,255	0/0:51,0:51:99:0,153,255	0/0:80,0:80:99:0,240,255	0/0:30,0:30:99:0,90,255	0/0:12,0:12:99:0,36,255	0/0:44,0:44:99:0,132,255	0/0:75,0:75:99:0,225,255	0/0:26,0:26:99:0,78,255	0/0:48,0:48:99:0,144,255	0/0:44,0:44:99:0,132,255	0/0:79,0:79:99:0,237,255	0/0:89,0:89:99:0,255,255	0/0:44,0:44:99:0,132,255	0/0:19,0:19:99:0,57,255	0/0:44,0:44:99:0,132,255	0/0:47,0:47:99:0,141,255	0/0:18,0:18:99:0,54,255	0/0:49,0:49:99:0,147,255	0/1:44,12:56:99:255,0,255	1/0:12,42:54:99:255,0,255	0/0:62,0:62:99:0,186,255	0/0:98,0:98:99:0,255,255	0/0:58,0:58:99:0,174,255	./.:0,0:0:.:.	./.:0,0:0:.:.	0/0:26,0:26:99:0,78,255	./.:0,0:0:.:.	0/0:21,0:21:99:0,63,255	0/0:48,0:48:99:0,144,255	0/0:15,0:15:99:0,45,255	0/0:16,0:16:99:0,48,255	./.:0,0:0:.:.	0/0:8,0:8:99:0,24,255	./.:1,0:1:66:0,3,36	./.:0,0:0:.:.	0/0:64,0:64:99:0,192,255	0/0:42,0:42:99:0,126,255	0/0:30,0:30:99:0,90,255	0/0:56,0:56:99:0,168,255	0/0:10,0:10:99:0,30,255	0/0:11,0:11:99:0,33,255	0/0:69,0:69:99:0,207,255	0/0:26,0:26:99:0,78,255	0/0:50,0:50:99:0,150,255	0/0:99,0:99:99:0,255,255
NC_029516.1	3176086	SNC_029516.1_3176086	T	A	.	PASS	QualityScore=0.0;DP=2685	GT:AD:DP:GQ:PL	0/0:48,0:48:99:0,144,255	./.:128,0:128:99:0,255,255	0/0:41,0:41:99:0,123,255	0/0:16,0:16:99:0,48,255	0/0:32,0:32:99:0,96,255	./.:67,38:105:99:255,0,255	0/1:37,22:59:99:255,0,255	0/0:83,0:83:99:0,250,255	0/0:65,0:65:99:0,195,255	0/0:17,0:17:99:0,51,255	0/0:62,0:62:99:0,186,255	1/0:35,45:80:99:255,0,255	./.:164,0:164:99:0,255,255	1/0:6,26:32:99:255,0,120	0/0:25,0:25:99:0,75,255	1/1:0,24:24:99:255,72,0	1/0:14,17:31:99:255,0,255	0/0:91,0:91:99:0,255,255	0/0:69,0:69:99:0,207,255	0/0:76,0:76:99:0,228,255	./.:153,0:153:99:0,255,255	0/0:7,0:7:99:0,21,252	0/0:87,0:87:99:0,255,255	./.:108,0:108:99:0,255,255	0/0:20,0:20:99:0,60,255	0/0:57,0:57:99:0,171,255	0/0:5,0:5:96:0,15,180	0/0:86,0:86:99:0,255,255	0/0:17,0:17:99:0,51,255	0/0:15,0:15:99:0,45,255	0/0:9,0:9:99:0,27,255	1/1:0,35:35:99:255,105,0	./.:23,94:117:99:255,0,255	0/0:52,0:52:99:0,156,255	0/0:100,0:100:99:0,255,255	0/0:58,0:58:99:0,174,255	0/0:38,0:38:99:0,114,255	./.:88,74:162:99:255,0,255	0/0:28,0:28:99:0,84,255	./.:0,0:0:.:.	0/0:74,0:74:99:0,222,255	0/0:22,0:22:99:0,66,255	1/1:0,86:86:99:255,255,0	0/0:44,0:44:99:0,132,255	0/0:57,0:57:99:0,171,255
NC_029516.1	3176105	SNC_029516.1_3176105	T	C	.	PASS	QualityScore=0.0;DP=2685	GT:AD:DP:GQ:PL	0/0:48,0:48:99:0,144,255	./.:128,0:128:99:0,255,255	0/0:41,0:41:99:0,123,255	0/0:16,0:16:99:0,48,255	0/0:32,0:32:99:0,96,255	./.:105,0:105:99:0,255,255	0/0:59,0:59:99:0,177,255	0/0:83,0:83:99:0,250,255	0/0:65,0:65:99:0,195,255	0/0:17,0:17:99:0,51,255	0/0:62,0:62:99:0,186,255	0/0:80,0:80:99:0,240,255	./.:164,0:164:99:0,255,255	0/0:32,0:32:99:0,96,255	0/0:25,0:25:99:0,75,255	0/0:24,0:24:99:0,72,255	0/0:31,0:31:99:0,93,255	0/0:91,0:91:99:0,255,255	0/0:69,0:69:99:0,207,255	0/0:76,0:76:99:0,228,255	./.:153,0:153:99:0,255,255	0/0:7,0:7:99:0,21,252	1/0:34,53:87:99:255,0,255	./.:108,0:108:99:0,255,255	0/0:20,0:20:99:0,60,255	0/0:52,5:57:87:9,0,255	0/0:5,0:5:96:0,15,180	0/0:86,0:86:99:0,255,255	0/0:17,0:17:99:0,51,255	1/1:0,15:15:99:255,45,0	1/1:0,9:9:99:255,27,0	0/0:35,0:35:99:0,105,255	./.:117,0:117:99:0,255,255	0/0:52,0:52:99:0,156,255	0/0:100,0:100:99:0,255,255	0/0:58,0:58:99:0,174,255	0/0:38,0:38:99:0,114,255	./.:162,0:162:99:0,255,255	0/0:28,0:28:99:0,84,255	./.:0,0:0:.:.	0/0:74,0:74:99:0,222,255	0/0:22,0:22:99:0,66,255	0/0:86,0:86:99:0,255,255	0/0:44,0:44:99:0,132,255	0/0:57,0:57:99:0,171,255
NC_029516.1	3333639	SNC_029516.1_3333639	C	T	.	PASS	QualityScore=0.0;DP=2758	GT:AD:DP:GQ:PL	1/1:0,31:31:99:255,93,0	0/0:21,0:21:99:0,63,255	./.:35,97:132:99:255,0,255	./.:109,0:109:99:0,255,255	./.:1,0:1:66:0,3,36	0/0:30,0:30:99:0,90,255	0/0:87,0:87:99:0,255,255	1/1:0,28:28:99:255,84,0	0/0:69,0:69:99:0,207,255	0/0:34,3:37:68:0,3,255	0/0:67,0:67:99:0,201,255	1/1:0,8:8:99:255,24,0	0/1:60,17:77:99:255,0,255	0/0:38,0:38:99:0,114,255	0/0:83,0:83:99:0,250,255	1/1:0,84:84:99:255,253,0	1/1:0,37:37:99:255,111,0	./.:54,68:122:99:255,0,255	1/1:0,34:34:99:255,102,0	0/1:60,25:85:99:255,0,255	./.:41,68:109:99:255,0,255	0/0:81,0:81:99:0,244,255	0/0:34,0:34:99:0,102,255	0/0:28,1:29:99:0,51,255	./.:0,0:0:.:.	1/1:1,73:74:99:255,187,0	./.:102,0:102:99:0,255,255	0/0:49,0:49:99:0,147,255	./.:0,0:0:.:.	1/0:19,48:67:99:255,0,255	1/1:0,23:23:99:255,69,0	0/1:68,28:96:99:255,0,255	./.:143,0:143:99:0,255,255	0/0:79,0:79:99:0,237,255	0/0:87,0:87:99:0,255,255	1/1:0,47:47:99:255,141,0	1/0:31,32:63:99:255,0,255	0/1:65,13:78:99:234,0,255	0/0:68,0:68:99:0,204,255	0/0:12,0:12:99:0,36,255	0/1:36,29:65:99:255,0,255	0/0:20,0:20:99:0,60,255	0/0:15,0:15:99:0,45,255	0/1:54,27:81:99:255,0,255	./.:78,78:156:99:255,0,255
NC_029516.1	3333666	SNC_029516.1_3333666	T	A	.	PASS	QualityScore=0.0;DP=2758	GT:AD:DP:GQ:PL	1/1:0,31:31:99:255,93,0	0/0:21,0:21:99:0,63,255	./.:132,0:132:99:0,255,255	./.:109,0:109:99:0,255,255	./.:0,1:1:66:36,3,0	1/0:15,15:30:99:255,0,255	0/0:87,0:87:99:0,255,255	0/0:28,0:28:99:0,84,255	0/0:69,0:69:99:0,207,255	0/0:34,3:37:68:0,3,255	0/0:67,0:67:99:0,201,255	1/1:0,8:8:99:255,24,0	1/0:17,60:77:99:255,0,255	1/1:0,38:38:99:255,114,0	0/0:83,0:83:99:0,250,255	1/1:0,84:84:99:255,253,0	0/0:37,0:37:99:0,111,255	./.:122,0:122:99:0,255,255	0/0:34,0:34:99:0,102,255	0/1:60,25:85:99:255,0,255	./.:41,68:109:99:255,0,255	1/0:32,49:81:99:255,0,255	0/0:34,0:34:99:0,102,255	0/0:29,0:29:99:0,87,255	./.:0,0:0:.:.	1/1:0,74:74:99:255,222,0	./.:102,0:102:99:0,255,255	0/0:49,0:49:99:0,147,255	./.:0,0:0:.:.	0/0:67,0:67:99:0,201,255	0/0:23,0:23:99:0,69,255	0/1:68,28:96:99:255,0,255	./.:143,0:143:99:0,255,255	0/0:79,0:79:99:0,237,255	0/0:87,0:87:99:0,255,255	0/0:46,1:47:99:0,105,255	0/1:32,31:63:99:255,0,255	1/0:13,65:78:99:255,0,234	0/0:68,0:68:99:0,204,255	0/0:12,0:12:99:0,36,255	1/1:0,65:65:99:255,195,0	1/1:0,20:20:99:255,60,0	1/0:7,8:15:99:243,0,207	0/1:54,27:81:99:255,0,255	./.:156,0:156:99:0,255,255
NC_029516.1	3333673	SNC_029516.1_3333673	G	A	.	PASS	QualityScore=0.0;DP=2758	GT:AD:DP:GQ:PL	0/0:31,0:31:99:0,93,255	0/0:21,0:21:99:0,63,255	./.:132,0:132:99:0,255,255	./.:46,63:109:99:255,0,255	./.:1,0:1:66:0,3,36	0/0:30,0:30:99:0,90,255	0/0:87,0:87:99:0,255,255	0/0:28,0:28:99:0,84,255	0/0:69,0:69:99:0,207,255	1/1:3,34:37:68:255,3,0	0/0:67,0:67:99:0,201,255	0/0:8,0:8:99:0,24,255	0/0:77,0:77:99:0,231,255	0/0:38,0:38:99:0,114,255	1/1:3,80:83:99:255,142,0	0/0:84,0:84:99:0,253,255	0/0:37,0:37:99:0,111,255	./.:122,0:122:99:0,255,255	0/0:34,0:34:99:0,102,255	0/0:85,0:85:99:0,255,255	./.:109,0:109:99:0,255,255	0/0:81,0:81:99:0,244,255	0/0:34,0:34:99:0,102,255	0/0:29,0:29:99:0,87,255	./.:0,0:0:.:.	0/0:74,0:74:99:0,222,255	./.:48,54:102:99:255,0,255	0/1:26,23:49:99:255,0,255	./.:0,0:0:.:.	0/0:67,0:67:99:0,201,255	0/0:23,0:23:99:0,69,255	1/0:28,68:96:99:255,0,255	./.:143,0:143:99:0,255,255	0/0:79,0:79:99:0,237,255	0/1:53,34:87:99:255,0,255	0/0:47,0:47:99:0,141,255	0/0:63,0:63:99:0,189,255	0/0:78,0:78:99:0,234,255	0/0:64,4:68:99:0,60,255	0/0:12,0:12:99:0,36,255	0/0:65,0:65:99:0,195,255	0/0:20,0:20:99:0,60,255	0/1:8,7:15:99:207,0,243	0/0:81,0:81:99:0,244,255	./.:156,0:156:99:0,255,255
NC_029516.1	3803899	SNC_029516.1_3803899	A	G	.	PASS	QualityScore=0.0;DP=952	GT:AD:DP:GQ:PL	1/0:11,17:28:99:255,0,255	0/0:23,0:23:99:0,69,255	0/0:20,0:20:99:0,60,255	0/0:24,0:24:99:0,72,255	0/0:6,0:6:98:0,18,216	./.:0,0:0:.:.	0/0:30,0:30:99:0,90,255	0/0:15,0:15:99:0,45,255	0/0:31,0:31:99:0,93,255	0/0:11,0:11:99:0,33,255	0/0:44,0:44:99:0,132,255	1/0:7,10:17:99:255,0,201	0/0:37,0:37:99:0,111,255	./.:2,0:2:79:0,6,72	0/0:17,0:17:99:0,51,255	0/0:5,0:5:96:0,15,180	./.:0,0:0:.:.	0/0:33,0:33:99:0,99,255	0/0:11,0:11:99:0,33,255	./.:3,0:3:88:0,9,108	0/0:20,0:20:99:0,60,255	0/0:33,0:33:99:0,99,255	0/1:35,31:66:99:255,0,255	1/0:39,46:85:99:255,0,255	./.:0,0:0:.:.	0/0:31,0:31:99:0,93,255	0/0:44,0:44:99:0,132,255	0/0:41,0:41:99:0,123,255	0/0:15,0:15:99:0,45,255	0/0:17,0:17:99:0,51,255	0/0:5,0:5:96:0,15,180	0/0:33,0:33:99:0,99,255	0/0:11,1:12:50:0,0,255	0/0:27,0:27:99:0,81,255	0/0:10,0:10:99:0,30,255	0/0:11,0:11:99:0,33,255	0/0:27,0:27:99:0,81,255	0/0:9,0:9:99:0,27,255	0/0:12,0:12:99:0,36,255	./.:0,0:0:.:.	0/0:25,0:25:99:0,75,255	./.:0,0:0:.:.	0/0:33,0:33:99:0,99,255	0/0:17,0:17:99:0,51,255	1/0:7,15:22:99:255,0,186
NC_029516.1	3803999	SNC_029516.1_3803999	C	T	.	PASS	QualityScore=0.0;DP=817	GT:AD:DP:GQ:PL	0/0:12,0:12:99:0,36,255	0/0:25,0:25:99:0,75,255	0/0:8,0:8:99:0,24,255	0/0:20,0:20:99:0,60,255	0/0:5,0:5:96:0,15,180	0/0:14,0:14:99:0,42,255	./.:0,0:0:.:.	0/0:29,0:29:99:0,87,255	0/0:20,0:20:99:0,60,255	0/0:32,0:32:99:0,96,255	0/0:46,0:46:99:0,138,255	0/0:30,0:30:99:0,90,255	0/0:23,0:23:99:0,69,255	./.:0,0:0:.:.	0/0:14,0:14:99:0,42,255	0/0:50,0:50:99:0,150,255	./.:0,0:0:.:.	0/0:24,0:24:99:0,72,255	./.:2,0:2:79:0,6,72	0/0:10,0:10:99:0,30,255	0/0:9,0:9:99:0,27,255	0/0:6,0:6:98:0,18,216	0/0:48,0:48:99:0,144,255	0/0:50,0:50:99:0,150,255	0/0:9,0:9:99:0,27,255	0/0:27,0:27:99:0,81,255	./.:3,0:3:88:0,9,108	0/0:25,0:25:99:0,75,255	0/0:31,0:31:99:0,93,255	1/1:0,13:13:99:255,39,0	1/1:0,15:15:99:255,45,0	0/0:10,0:10:99:0,30,255	./.:1,0:1:66:0,3,36	0/0:13,0:13:99:0,39,255	0/0:8,0:8:99:0,24,255	0/0:21,0:21:99:0,63,255	0/0:28,0:28:99:0,84,255	./.:0,0:0:.:.	0/0:52,0:52:99:0,156,255	./.:0,0:0:.:.	0/0:9,0:9:99:0,27,255	0/0:23,0:23:99:0,69,255	0/0:31,0:31:99:0,93,255	0/0:21,0:21:99:0,63,255	./.:0,0:0:.:.
NC_029516.1	3804035	SNC_029516.1_3804035	A	G	.	PASS	QualityScore=0.0;DP=817	GT:AD:DP:GQ:PL	0/0:12,0:12:99:0,36,255	0/0:25,0:25:99:0,75,255	0/0:8,0:8:99:0,24,255	0/0:20,0:20:99:0,60,255	1/1:0,5:5:96:180,15,0	1/1:1,13:14:80:255,6,0	./.:0,0:0:.:.	0/0:29,0:29:99:0,87,255	0/0:20,0:20:99:0,60,255	0/0:32,0:32:99:0,96,255	0/0:46,0:46:99:0,138,255	0/0:30,0:30:99:0,90,255	0/0:23,0:23:99:0,69,255	./.:0,0:0:.:.	0/0:14,0:14:99:0,42,255	0/0:50,0:50:99:0,150,255	./.:0,0:0:.:.	0/0:24,0:24:99:0,72,255	./.:2,0:2:79:0,6,72	0/0:10,0:10:99:0,30,255	0/0:9,0:9:99:0,27,255	0/0:6,0:6:98:0,18,216	0/0:48,0:48:99:0,144,255	0/0:50,0:50:99:0,150,255	0/0:9,0:9:99:0,27,255	0/0:27,0:27:99:0,81,255	./.:3,0:3:88:0,9,108	0/0:25,0:25:99:0,75,255	0/0:31,0:31:99:0,93,255	0/0:13,0:13:99:0,39,255	0/0:15,0:15:99:0,45,255	0/0:10,0:10:99:0,30,255	./.:1,0:1:66:0,3,36	0/0:13,0:13:99:0,39,255	0/0:8,0:8:99:0,24,255	0/0:21,0:21:99:0,63,255	0/0:28,0:28:99:0,84,255	./.:0,0:0:.:.	0/0:52,0:52:99:0,156,255	./.:0,0:0:.:.	0/0:9,0:9:99:0,27,255	0/0:23,0:23:99:0,69,255	0/0:31,0:31:99:0,93,255	0/0:21,0:21:99:0,63,255	./.:0,0:0:.:.
NC_029516.1	4091003	SNC_029516.1_4091003	C	T	.	PASS	QualityScore=0.0;DP=739	GT:AD:DP:GQ:PL	./.:4,0:4:94:0,12,144	0/0:18,0:18:99:0,54,255	0/0:22,0:22:99:0,66,255	0/0:55,0:55:99:0,165,255	0/0:12,0:12:99:0,36,255	0/0:10,0:10:99:0,30,255	0/0:27,0:27:99:0,81,255	0/0:41,0:41:99:0,123,255	0/0:24,0:24:99:0,72,255	0/0:45,0:45:99:0,135,255	./.:0,0:0:.:.	./.:0,0:0:.:.	0/0:11,0:11:99:0,33,255	0/0:25,0:25:99:0,75,255	0/0:10,0:10:99:0,30,255	0/0:41,0:41:99:0,123,255	0/0:13,0:13:99:0,39,255	./.:0,0:0:.:.	0/0:7,0:7:99:0,21,252	0/0:22,0:22:99:0,66,255	0/0:9,0:9:99:0,27,255	0/0:29,0:29:99:0,87,255	./.:0,0:0:.:.	0/0:32,0:32:99:0,96,255	./.:0,0:0:.:.	0/0:17,0:17:99:0,51,255	0/0:27,0:27:99:0,81,255	0/0:32,0:32:99:0,96,255	0/0:8,0:8:99:0,24,255	./.:0,0:0:.:.	./.:0,0:0:.:.	1/1:0,29:29:99:255,87,0	0/0:33,0:33:99:0,99,255	0/0:7,0:7:99:0,21,252	0/0:14,0:14:99:0,42,255	./.:0,0:0:.:.	0/0:20,0:20:99:0,60,255	1/1:0,24:24:99:255,72,0	0/0:6,0:6:98:0,18,216	0/0:8,0:8:99:0,24,255	./.:3,0:3:88:0,9,108	0/0:13,0:13:99:0,39,255	0/0:15,0:15:99:0,45,255	0/0:17,0:17:99:0,51,255	0/0:9,0:9:99:0,27,255
NC_029516.1	4091014	SNC_029516.1_4091014	G	T	.	PASS	QualityScore=0.0;DP=739	GT:AD:DP:GQ:PL	./.:4,0:4:94:0,12,144	0/0:18,0:18:99:0,54,255	0/0:22,0:22:99:0,66,255	0/0:55,0:55:99:0,165,255	0/0:12,0:12:99:0,36,255	0/0:10,0:10:99:0,30,255	0/0:27,0:27:99:0,81,255	0/0:41,0:41:99:0,123,255	0/0:24,0:24:99:0,72,255	0/0:45,0:45:99:0,135,255	./.:0,0:0:.:.	./.:0,0:0:.:.	0/0:11,0:11:99:0,33,255	0/0:25,0:25:99:0,75,255	0/0:10,0:10:99:0,30,255	0/0:41,0:41:99:0,123,255	0/0:13,0:13:99:0,39,255	./.:0,0:0:.:.	0/0:7,0:7:99:0,21,252	0/0:22,0:22:99:0,66,255	0/0:9,0:9:99:0,27,255	0/0:29,0:29:99:0,87,255	./.:0,0:0:.:.	0/0:32,0:32:99:0,96,255	./.:0,0:0:.:.	0/0:17,0:17:99:0,51,255	0/0:27,0:27:99:0,81,255	0/0:32,0:32:99:0,96,255	0/0:8,0:8:99:0,24,255	./.:0,0:0:.:.	./.:0,0:0:.:.	1/1:0,29:29:99:255,87,0	0/0:33,0:33:99:0,99,255	0/0:7,0:7:99:0,21,252	0/0:14,0:14:99:0,42,255	./.:0,0:0:.:.	0/0:20,0:20:99:0,60,255	1/1:0,24:24:99:255,72,0	0/0:6,0:6:98:0,18,216	0/0:8,0:8:99:0,24,255	./.:3,0:3:88:0,9,108	0/0:13,0:13:99:0,39,255	0/0:15,0:15:99:0,45,255	0/0:17,0:17:99:0,51,255	0/0:9,0:9:99:0,27,255
NC_029516.1	4091031	SNC_029516.1_4091031	G	A	.	PASS	QualityScore=0.0;DP=739	GT:AD:DP:GQ:PL	./.:4,0:4:94:0,12,144	0/0:18,0:18:99:0,54,255	0/0:22,0:22:99:0,66,255	0/0:55,0:55:99:0,165,255	0/0:12,0:12:99:0,36,255	0/0:10,0:10:99:0,30,255	0/0:27,0:27:99:0,81,255	0/1:32,9:41:99:200,0,255	0/0:24,0:24:99:0,72,255	0/0:45,0:45:99:0,135,255	./.:0,0:0:.:.	./.:0,0:0:.:.	0/0:11,0:11:99:0,33,255	0/0:25,0:25:99:0,75,255	0/0:10,0:10:99:0,30,255	0/0:41,0:41:99:0,123,255	0/0:13,0:13:99:0,39,255	./.:0,0:0:.:.	0/0:7,0:7:99:0,21,252	0/0:22,0:22:99:0,66,255	0/0:9,0:9:99:0,27,255	0/0:29,0:29:99:0,87,255	./.:0,0:0:.:.	0/0:32,0:32:99:0,96,255	./.:0,0:0:.:.	0/0:17,0:17:99:0,51,255	0/0:27,0:27:99:0,81,255	0/0:32,0:32:99:0,96,255	0/0:8,0:8:99:0,24,255	./.:0,0:0:.:.	./.:0,0:0:.:.	0/0:29,0:29:99:0,87,255	0/0:33,0:33:99:0,99,255	1/1:0,7:7:99:252,21,0	0/0:14,0:14:99:0,42,255	./.:0,0:0:.:.	0/0:20,0:20:99:0,60,255	0/0:24,0:24:99:0,72,255	0/0:6,0:6:98:0,18,216	0/0:8,0:8:99:0,24,255	./.:3,0:3:88:0,9,108	0/0:13,0:13:99:0,39,255	1/1:0,15:15:99:255,45,0	0/0:17,0:17:99:0,51,255	0/0:9,0:9:99:0,27,255
NC_029516.1	4091125	SNC_029516.1_4091125	T	C	.	PASS	QualityScore=0.0;DP=700	GT:AD:DP:GQ:PL	0/0:40,0:40:99:0,120,255	./.:0,0:0:.:.	0/0:30,0:30:99:0,90,255	0/0:29,0:29:99:0,87,255	0/0:46,0:46:99:0,138,255	0/0:24,0:24:99:0,72,255	./.:0,0:0:.:.	0/1:25,9:34:99:222,0,255	0/0:25,0:25:99:0,75,255	1/0:8,8:16:99:240,0,240	./.:0,0:0:.:.	0/0:5,0:5:96:0,15,180	0/0:24,0:24:99:0,72,255	./.:0,0:0:.:.	0/0:9,0:9:99:0,27,255	1/0:9,17:26:99:255,0,246	0/0:19,2:21:88:8,0,255	0/0:21,0:21:99:0,63,255	0/0:13,0:13:99:0,39,255	0/0:19,0:19:99:0,57,255	1/0:8,14:22:99:255,0,222	./.:0,0:0:.:.	0/1:21,10:31:99:255,0,255	0/0:12,0:12:99:0,36,255	./.:0,0:0:.:.	0/0:22,0:22:99:0,66,255	0/0:32,0:32:99:0,96,255	0/0:8,0:8:99:0,24,255	1/0:2,5:7:99:159,0,51	./.:3,0:3:88:0,9,108	0/0:21,0:21:99:0,63,255	./.:0,0:0:.:.	0/0:14,0:14:99:0,42,255	0/0:10,0:10:99:0,30,255	./.:0,0:0:.:.	0/1:16,9:25:99:249,0,255	0/0:29,0:29:99:0,87,255	0/0:19,0:19:99:0,57,255	0/0:17,0:17:99:0,51,255	./.:0,0:0:.:.	0/0:16,0:16:99:0,48,255	0/0:15,0:15:99:0,45,255	0/0:6,0:6:98:0,18,216	./.:0,0:0:.:.	0/0:9,0:9:99:0,27,255
NC_029516.1	4091126	SNC_029516.1_4091126	A	T	.	PASS	QualityScore=0.0;DP=700	GT:AD:DP:GQ:PL	0/0:40,0:40:99:0,120,255	./.:0,0:0:.:.	1/0:9,21:30:99:255,0,234	0/0:29,0:29:99:0,87,255	0/1:25,21:46:99:255,0,255	0/0:24,0:24:99:0,72,255	./.:0,0:0:.:.	0/0:34,0:34:99:0,102,255	0/0:25,0:25:99:0,75,255	0/0:16,0:16:99:0,48,255	./.:0,0:0:.:.	0/0:5,0:5:96:0,15,180	1/1:0,24:24:99:255,72,0	./.:0,0:0:.:.	0/0:9,0:9:99:0,27,255	0/0:26,0:26:99:0,78,255	0/0:21,0:21:99:0,63,255	1/1:0,21:21:99:255,63,0	0/0:13,0:13:99:0,39,255	0/0:19,0:19:99:0,57,255	0/0:22,0:22:99:0,66,255	./.:0,0:0:.:.	0/0:31,0:31:99:0,93,255	0/0:12,0:12:99:0,36,255	./.:0,0:0:.:.	0/0:22,0:22:99:0,66,255	0/0:32,0:32:99:0,96,255	0/0:8,0:8:99:0,24,255	0/0:7,0:7:99:0,21,252	./.:3,0:3:88:0,9,108	1/0:10,11:21:99:255,0,255	./.:0,0:0:.:.	1/1:0,14:14:99:255,42,0	0/0:9,1:10:79:6,0,255	./.:0,0:0:.:.	0/0:25,0:25:99:0,75,255	1/0:12,17:29:99:255,0,255	0/0:19,0:19:99:0,57,255	1/1:0,17:17:99:255,51,0	./.:0,0:0:.:.	0/0:16,0:16:99:0,48,255	0/0:15,0:15:99:0,45,255	0/0:6,0:6:98:0,18,216	./.:0,0:0:.:.	1/1:0,9:9:99:255,27,0
NC_029516.1	4091390	SNC_029516.1_4091390	G	A	.	PASS	QualityScore=0.0;DP=608	GT:AD:DP:GQ:PL	0/0:9,0:9:99:0,27,255	1/0:13,15:28:99:255,0,255	0/0:18,0:18:99:0,54,255	1/1:0,9:9:99:255,27,0	./.:0,0:0:.:.	1/1:0,15:15:99:255,45,0	1/1:0,10:10:99:255,30,0	0/0:15,0:15:99:0,45,255	./.:0,0:0:.:.	1/1:0,13:13:99:255,39,0	1/0:10,43:53:99:255,0,201	1/0:26,31:57:99:255,0,255	0/0:7,0:7:99:0,21,252	./.:0,0:0:.:.	0/1:12,7:19:99:195,0,255	0/0:5,0:5:96:0,15,180	./.:0,0:0:.:.	0/0:7,0:7:99:0,21,252	0/0:6,1:7:96:15,0,195	1/1:0,17:17:99:255,51,0	0/0:13,0:13:99:0,39,255	1/1:0,14:14:99:255,42,0	1/1:0,13:13:99:255,39,0	0/0:26,0:26:99:0,78,255	./.:0,0:0:.:.	./.:0,0:0:.:.	1/1:0,25:25:99:255,75,0	1/1:0,8:8:99:255,24,0	0/1:9,7:16:99:204,0,255	0/0:8,0:8:99:0,24,255	0/0:14,0:14:99:0,42,255	0/1:14,13:27:99:255,0,255	0/0:10,0:10:99:0,30,255	0/1:11,9:20:99:255,0,255	./.:0,3:3:88:108,9,0	./.:0,0:0:.:.	1/0:6,15:21:99:255,0,153	0/0:15,0:15:99:0,45,255	0/1:18,11:29:99:255,0,255	./.:0,0:0:.:.	./.:3,0:3:88:0,9,108	1/1:0,7:7:99:252,21,0	0/0:16,0:16:99:0,48,255	1/1:0,21:21:99:255,63,0	1/1:0,10:10:99:255,30,0
NC_029516.1	4151769	SNC_029516.1_4151769	T	A	.	PASS	QualityScore=0.0;DP=2875	GT:AD:DP:GQ:PL	0/0:80,0:80:99:0,240,255	./.:117,0:117:99:0,255,255	./.:112,0:112:99:0,255,255	0/0:60,0:60:99:0,180,255	0/0:74,0:74:99:0,222,255	0/0:15,0:15:99:0,45,255	0/0:52,0:52:99:0,156,255	0/0:38,0:38:99:0,114,255	0/0:74,0:74:99:0,222,255	0/0:60,0:60:99:0,180,255	0/0:36,0:36:99:0,108,255	./.:109,0:109:99:0,255,255	0/0:73,0:73:99:0,219,255	./.:101,0:101:99:0,255,255	0/0:17,0:17:99:0,51,255	0/0:81,1:82:99:0,210,255	0/0:19,0:19:99:0,57,255	0/0:88,0:88:99:0,255,255	0/0:92,0:92:99:0,255,255	./.:106,0:106:99:0,255,255	0/0:89,0:89:99:0,255,255	./.:115,0:115:99:0,255,255	./.:115,0:115:99:0,255,255	0/0:36,0:36:99:0,108,255	./.:0,0:0:.:.	0/0:78,0:78:99:0,234,255	0/0:59,0:59:99:0,177,255	0/0:40,0:40:99:0,120,255	0/0:31,0:31:99:0,93,255	0/0:55,0:55:99:0,165,255	0/0:51,5:56:93:12,0,255	0/0:55,0:55:99:0,165,255	0/0:71,0:71:99:0,213,255	0/0:22,0:22:99:0,66,255	0/0:100,0:100:99:0,255,255	0/0:63,0:63:99:0,189,255	0/0:14,0:14:99:0,42,255	0/0:46,0:46:99:0,138,255	0/0:97,1:98:99:0,255,255	1/1:0,13:13:99:255,39,0	0/0:60,0:60:99:0,180,255	./.:108,0:108:99:0,255,255	1/1:0,11:11:99:255,33,0	0/0:25,0:25:99:0,75,255	./.:110,0:110:99:0,255,255
NC_029516.1	4152121	SNC_029516.1_4152121	A	G	.	PASS	QualityScore=0.0;DP=2562	GT:AD:DP:GQ:PL	./.:108,0:108:99:0,255,255	0/0:25,0:25:99:0,75,255	0/0:21,0:21:99:0,63,255	./.:69,63:132:99:255,0,255	1/1:0,83:83:99:255,250,0	0/0:17,0:17:99:0,51,255	0/0:53,0:53:99:0,159,255	0/0:66,0:66:99:0,198,255	0/0:84,0:84:99:0,253,255	0/1:45,8:53:99:128,0,255	0/0:74,0:74:99:0,222,255	0/0:74,2:76:99:0,157,255	0/0:42,0:42:99:0,126,255	0/0:78,0:78:99:0,234,255	0/0:9,0:9:99:0,27,255	0/0:55,0:55:99:0,165,255	0/0:79,0:79:99:0,237,255	0/0:22,0:22:99:0,66,255	0/0:59,0:59:99:0,177,255	0/0:73,1:74:99:0,187,255	0/0:59,0:59:99:0,177,255	0/0:43,1:44:99:0,97,255	0/0:55,0:55:99:0,165,255	1/1:0,69:69:99:255,207,0	./.:0,0:0:.:.	./.:0,0:0:.:.	./.:132,0:132:99:0,255,255	1/0:28,35:63:99:255,0,255	0/0:61,0:61:99:0,183,255	0/0:32,0:32:99:0,96,255	0/0:45,0:45:99:0,135,255	0/0:53,0:53:99:0,159,255	./.:129,2:131:99:0,255,255	0/0:18,0:18:99:0,54,255	0/0:58,0:58:99:0,174,255	0/0:40,0:40:99:0,120,255	0/0:14,0:14:99:0,42,255	0/0:46,0:46:99:0,138,255	./.:62,67:129:99:255,0,255	./.:0,0:0:.:.	0/0:41,0:41:99:0,123,255	0/0:69,0:69:99:0,207,255	0/0:17,0:17:99:0,51,255	0/0:68,0:68:99:0,204,255	./.:33,75:108:99:255,0,255
NC_029516.1	4292689	SNC_029516.1_4292689	T	A	.	PASS	QualityScore=0.0;DP=1884	GT:AD:DP:GQ:PL	./.:0,3:3:88:108,9,0	./.:0,0:0:.:.	0/0:42,0:42:99:0,126,255	0/0:74,0:74:99:0,222,255	0/0:84,0:84:99:0,253,255	0/0:34,0:34:99:0,102,255	1/1:0,25:25:99:255,75,0	0/0:81,0:81:99:0,244,255	0/1:50,35:85:99:255,0,255	./.:0,0:0:.:.	0/0:20,0:20:99:0,60,255	0/0:61,0:61:99:0,183,255	0/0:68,0:68:99:0,204,255	./.:0,0:0:.:.	0/0:23,0:23:99:0,69,255	0/0:18,0:18:99:0,54,255	1/1:0,41:41:99:255,123,0	0/0:14,0:14:99:0,42,255	./.:0,0:0:.:.	0/0:45,0:45:99:0,135,255	./.:139,0:139:99:0,255,255	0/0:22,0:22:99:0,66,255	./.:101,0:101:99:0,255,255	0/1:31,14:45:99:255,0,255	./.:0,0:0:.:.	1/1:0,33:33:99:255,99,0	0/0:69,0:69:99:0,207,255	0/0:33,0:33:99:0,99,255	./.:0,0:0:.:.	0/0:30,0:30:99:0,90,255	0/0:41,0:41:99:0,123,255	0/0:54,0:54:99:0,162,255	1/1:0,23:23:99:255,69,0	0/0:60,0:60:99:0,180,255	0/0:55,0:55:99:0,165,255	0/0:51,0:51:99:0,153,255	0/0:59,0:59:99:0,177,255	0/0:81,0:81:99:0,244,255	0/0:24,0:24:99:0,72,255	0/0:19,0:19:99:0,57,255	1/0:17,60:77:99:255,0,255	0/0:37,0:37:99:0,111,255	0/0:9,0:9:99:0,27,255	0/0:81,0:81:99:0,244,255	0/0:23,0:23:99:0,69,255
NC_029516.1	4319420	SNC_029516.1_4319420	C	G	.	PASS	QualityScore=0.0;DP=3255	GT:AD:DP:GQ:PL	./.:115,0:115:99:0,255,255	0/0:92,0:92:99:0,255,255	0/0:88,0:88:99:0,255,255	0/0:77,0:77:99:0,231,255	0/0:85,0:85:99:0,255,255	0/0:48,0:48:99:0,144,255	./.:125,0:125:99:0,255,255	0/0:53,0:53:99:0,159,255	0/0:75,0:75:99:0,225,255	1/1:0,49:49:99:255,147,0	./.:109,0:109:99:0,255,255	0/1:40,29:69:99:255,0,255	0/0:84,0:84:99:0,253,255	1/1:0,35:35:99:255,105,0	0/0:30,0:30:99:0,90,255	0/0:51,0:51:99:0,153,255	0/0:42,0:42:99:0,126,255	0/0:86,0:86:99:0,255,255	0/0:93,0:93:99:0,255,255	./.:149,0:149:99:0,255,255	0/0:40,0:40:99:0,120,255	./.:115,0:115:99:0,255,255	0/1:52,44:96:99:255,0,255	0/0:51,0:51:99:0,153,255	./.:0,0:0:.:.	./.:102,0:102:99:0,255,255	0/0:50,0:50:99:0,150,255	1/0:16,36:52:99:255,0,255	0/0:78,0:78:99:0,234,255	./.:142,0:142:99:0,255,255	0/0:86,0:86:99:0,255,255	./.:119,0:119:99:0,255,255	0/0:93,0:93:99:0,255,255	0/0:63,0:63:99:0,189,255	./.:138,0:138:99:0,255,255	0/0:40,0:40:99:0,120,255	0/1:26,20:46:99:255,0,255	0/0:61,0:61:99:0,183,255	0/0:47,0:47:99:0,141,255	0/0:14,0:14:99:0,42,255	0/0:65,0:65:99:0,195,255	0/0:79,0:79:99:0,237,255	./.:0,0:0:.:.	0/0:29,0:29:99:0,87,255	0/0:94,0:94:99:0,255,255
NC_029516.1	4319423	SNC_029516.1_4319423	G	A	.	PASS	QualityScore=0.0;DP=3255	GT:AD:DP:GQ:PL	./.:115,0:115:99:0,255,255	0/0:92,0:92:99:0,255,255	0/0:88,0:88:99:0,255,255	0/0:77,0:77:99:0,231,255	0/1:69,16:85:99:255,0,255	1/0:9,39:48:99:255,0,180	./.:125,0:125:99:0,255,255	0/0:53,0:53:99:0,159,255	0/0:75,0:75:99:0,225,255	0/0:49,0:49:99:0,147,255	./.:55,54:109:99:255,0,255	0/0:69,0:69:99:0,207,255	0/0:84,0:84:99:0,253,255	0/0:35,0:35:99:0,105,255	0/0:30,0:30:99:0,90,255	0/0:51,0:51:99:0,153,255	1/1:0,42:42:99:255,126,0	1/1:0,86:86:99:255,255,0	0/0:93,0:93:99:0,255,255	./.:4,145:149:99:255,255,0	0/0:40,0:40:99:0,120,255	./.:115,0:115:99:0,255,255	0/0:96,0:96:99:0,255,255	0/0:51,0:51:99:0,153,255	./.:0,0:0:.:.	./.:102,0:102:99:0,255,255	0/0:50,0:50:99:0,150,255	0/0:52,0:52:99:0,156,255	0/0:78,0:78:99:0,234,255	./.:142,0:142:99:0,255,255	0/0:86,0:86:99:0,255,255	./.:119,0:119:99:0,255,255	0/0:93,0:93:99:0,255,255	0/1:32,31:63:99:255,0,255	./.:138,0:138:99:0,255,255	0/0:40,0:40:99:0,120,255	0/0:46,0:46:99:0,138,255	0/0:61,0:61:99:0,183,255	0/0:47,0:47:99:0,141,255	0/0:14,0:14:99:0,42,255	0/1:40,25:65:99:255,0,255	0/0:79,0:79:99:0,237,255	./.:0,0:0:.:.	0/0:29,0:29:99:0,87,255	0/0:94,0:94:99:0,255,255
NC_029516.1	4349979	SNC_029516.1_4349979	T	G	.	PASS	QualityScore=0.0;DP=2129	GT:AD:DP:GQ:PL	0/0:48,0:48:99:0,144,255	0/1:49,13:62:99:255,0,255	0/0:66,0:66:99:0,198,255	0/0:80,0:80:99:0,240,255	1/1:4,67:71:99:255,70,0	0/0:28,0:28:99:0,84,255	0/0:13,0:13:99:0,39,255	0/0:47,0:47:99:0,141,255	0/0:34,0:34:99:0,102,255	1/0:32,40:72:99:255,0,255	0/0:40,0:40:99:0,120,255	1/0:32,36:68:99:255,0,255	0/1:40,29:69:99:255,0,255	0/0:69,0:69:99:0,207,255	0/0:15,0:15:99:0,45,255	0/0:61,0:61:99:0,183,255	0/0:44,0:44:99:0,132,255	0/0:45,0:45:99:0,135,255	0/0:66,0:66:99:0,198,255	0/0:72,0:72:99:0,216,255	0/0:46,0:46:99:0,138,255	0/0:73,0:73:99:0,219,255	./.:151,0:151:99:0,255,255	0/0:28,0:28:99:0,84,255	./.:0,0:0:.:.	0/0:53,0:53:99:0,159,255	./.:0,0:0:.:.	0/0:87,0:87:99:0,255,255	0/0:57,0:57:99:0,171,255	0/0:35,0:35:99:0,105,255	0/0:35,0:35:99:0,105,255	0/0:52,0:52:99:0,156,255	0/0:21,0:21:99:0,63,255	0/0:21,0:21:99:0,63,255	0/0:35,0:35:99:0,105,255	0/0:29,0:29:99:0,87,255	0/0:16,0:16:99:0,48,255	0/0:48,0:48:99:0,144,255	0/0:49,0:49:99:0,147,255	0/0:20,0:20:99:0,60,255	0/0:83,0:83:99:0,250,255	0/0:52,0:52:99:0,156,255	./.:0,0:0:.:.	0/0:48,0:48:99:0,144,255	0/0:20,0:20:99:0,60,255
NC_029516.1	4350780	SNC_029516.1_4350780	A	T	.	PASS	QualityScore=0.0;DP=1438	GT:AD:DP:GQ:PL	0/0:57,0:57:99:0,171,255	1/1:0,16:16:99:255,48,0	1/1:0,44:44:99:255,132,0	0/0:49,0:49:99:0,147,255	0/0:99,0:99:99:0,255,255	0/0:6,0:6:98:0,18,216	0/0:12,0:12:99:0,36,255	0/0:53,0:53:99:0,159,255	0/0:80,0:80:99:0,240,255	0/0:66,0:66:99:0,198,255	0/0:32,0:32:99:0,96,255	0/0:72,0:72:99:0,216,255	0/0:34,0:34:99:0,102,255	0/1:19,19:38:99:255,0,255	./.:3,0:3:88:0,9,108	0/0:82,0:82:99:0,247,255	0/0:53,0:53:99:0,159,255	0/0:55,0:55:99:0,165,255	0/0:79,0:79:99:0,237,255	0/0:64,0:64:99:0,192,255	0/0:27,0:27:99:0,81,255	0/0:18,0:18:99:0,54,255	0/0:22,0:22:99:0,66,255	0/0:48,0:48:99:0,144,255	./.:0,0:0:.:.	0/0:28,0:28:99:0,84,255	./.:0,0:0:.:.	0/0:35,0:35:99:0,105,255	0/0:22,0:22:99:0,66,255	./.:0,0:0:.:.	./.:0,0:0:.:.	0/1:23,4:27:99:63,0,255	0/0:18,0:18:99:0,54,255	1/1:0,8:8:99:255,24,0	1/1:0,25:25:99:255,75,0	./.:0,0:0:.:.	./.:1,0:1:66:0,3,36	0/0:33,0:33:99:0,99,255	0/1:8,2:10:99:42,0,255	./.:0,0:0:.:.	0/0:39,0:39:99:0,117,255	0/0:26,0:26:99:0,78,255	./.:0,0:0:.:.	0/0:32,0:32:99:0,96,255	0/0:25,0:25:99:0,75,255
NC_029516.1	4350782	SNC_029516.1_4350782	A	T	.	PASS	QualityScore=0.0;DP=1438	GT:AD:DP:GQ:PL	0/0:57,0:57:99:0,171,255	0/0:16,0:16:99:0,48,255	0/0:44,0:44:99:0,132,255	0/0:49,0:49:99:0,147,255	0/0:99,0:99:99:0,255,255	0/0:6,0:6:98:0,18,216	0/0:12,0:12:99:0,36,255	1/0:26,27:53:99:255,0,255	1/0:35,45:80:99:255,0,255	0/0:66,0:66:99:0,198,255	0/0:32,0:32:99:0,96,255	0/0:72,0:72:99:0,216,255	0/0:34,0:34:99:0,102,255	0/1:19,19:38:99:255,0,255	./.:3,0:3:88:0,9,108	0/0:82,0:82:99:0,247,255	0/0:53,0:53:99:0,159,255	0/0:55,0:55:99:0,165,255	0/0:79,0:79:99:0,237,255	0/0:64,0:64:99:0,192,255	0/0:27,0:27:99:0,81,255	0/0:18,0:18:99:0,54,255	0/0:22,0:22:99:0,66,255	0/0:48,0:48:99:0,144,255	./.:0,0:0:.:.	0/0:28,0:28:99:0,84,255	./.:0,0:0:.:.	0/0:35,0:35:99:0,105,255	0/0:22,0:22:99:0,66,255	./.:0,0:0:.:.	./.:0,0:0:.:.	0/0:27,0:27:99:0,81,255	0/0:18,0:18:99:0,54,255	0/0:8,0:8:99:0,24,255	0/0:25,0:25:99:0,75,255	./.:0,0:0:.:.	./.:1,0:1:66:0,3,36	0/0:33,0:33:99:0,99,255	0/0:10,0:10:99:0,30,255	./.:0,0:0:.:.	0/0:39,0:39:99:0,117,255	0/0:26,0:26:99:0,78,255	./.:0,0:0:.:.	0/0:32,0:32:99:0,96,255	0/0:25,0:25:99:0,75,255
NC_029516.1	4418564	SNC_029516.1_4418564	C	T	.	PASS	QualityScore=0.0;DP=865	GT:AD:DP:GQ:PL	0/0:12,0:12:99:0,36,255	0/0:52,0:52:99:0,156,255	0/1:19,5:24:99:107,0,255	0/0:45,0:45:99:0,135,255	0/0:5,0:5:96:0,15,180	./.:0,0:0:.:.	0/0:15,0:15:99:0,45,255	0/0:12,0:12:99:0,36,255	0/0:36,0:36:99:0,108,255	0/0:5,0:5:96:0,15,180	1/1:0,5:5:96:180,15,0	0/0:26,0:26:99:0,78,255	0/0:17,0:17:99:0,51,255	0/0:20,0:20:99:0,60,255	0/0:21,0:21:99:0,63,255	0/0:37,0:37:99:0,111,255	0/0:8,0:8:99:0,24,255	./.:0,0:0:.:.	./.:0,0:0:.:.	0/1:16,5:21:99:117,0,255	./.:1,0:1:66:0,3,36	0/0:15,0:15:99:0,45,255	0/0:33,0:33:99:0,99,255	0/0:13,0:13:99:0,39,255	./.:0,0:0:.:.	0/0:36,0:36:99:0,108,255	0/0:37,0:37:99:0,111,255	0/0:14,0:14:99:0,42,255	0/0:46,0:46:99:0,138,255	0/0:12,0:12:99:0,36,255	0/0:9,0:9:99:0,27,255	0/0:9,0:9:99:0,27,255	0/0:21,0:21:99:0,63,255	0/0:24,0:24:99:0,72,255	0/0:22,0:22:99:0,66,255	0/0:15,0:15:99:0,45,255	0/0:27,0:27:99:0,81,255	0/0:61,0:61:99:0,183,255	1/0:4,8:12:99:252,0,108	./.:0,0:0:.:.	1/1:0,6:6:98:216,18,0	0/0:24,0:24:99:0,72,255	./.:0,0:0:.:.	0/0:27,0:27:99:0,81,255	0/0:40,0:40:99:0,120,255
NC_029516.1	4418565	SNC_029516.1_4418565	G	A	.	PASS	QualityScore=0.0;DP=865	GT:AD:DP:GQ:PL	0/0:12,0:12:99:0,36,255	0/0:52,0:52:99:0,156,255	0/0:24,0:24:99:0,72,255	0/0:45,0:45:99:0,135,255	0/0:5,0:5:96:0,15,180	./.:0,0:0:.:.	0/0:15,0:15:99:0,45,255	0/0:12,0:12:99:0,36,255	0/0:36,0:36:99:0,108,255	0/0:5,0:5:96:0,15,180	0/0:5,0:5:96:0,15,180	0/0:26,0:26:99:0,78,255	0/0:17,0:17:99:0,51,255	0/0:20,0:20:99:0,60,255	0/0:21,0:21:99:0,63,255	0/0:37,0:37:99:0,111,255	0/0:8,0:8:99:0,24,255	./.:0,0:0:.:.	./.:0,0:0:.:.	0/0:21,0:21:99:0,63,255	./.:1,0:1:66:0,3,36	0/0:15,0:15:99:0,45,255	0/1:19,14:33:99:255,0,255	0/0:13,0:13:99:0,39,255	./.:0,0:0:.:.	0/0:36,0:36:99:0,108,255	0/0:37,0:37:99:0,111,255	0/0:14,0:14:99:0,42,255	0/0:46,0:46:99:0,138,255	1/1:0,12:12:99:255,36,0	1/1:0,9:9:99:255,27,0	0/0:9,0:9:99:0,27,255	0/0:21,0:21:99:0,63,255	0/0:24,0:24:99:0,72,255	0/0:22,0:22:99:0,66,255	0/0:15,0:15:99:0,45,255	0/0:27,0:27:99:0,81,255	0/0:61,0:61:99:0,183,255	0/0:12,0:12:99:0,36,255	./.:0,0:0:.:.	0/0:6,0:6:98:0,18,216	0/0:24,0:24:99:0,72,255	./.:0,0:0:.:.	0/0:27,0:27:99:0,81,255	0/0:40,0:40:99:0,120,255
NC_029516.1	4511847	SNC_029516.1_4511847	C	T	.	PASS	QualityScore=0.0;DP=1786	GT:AD:DP:GQ:PL	0/0:30,0:30:99:0,90,255	0/0:45,0:45:99:0,135,255	0/0:34,0:34:99:0,102,255	0/0:58,0:58:99:0,174,255	0/0:18,0:18:99:0,54,255	0/0:56,0:56:99:0,168,255	0/0:5,0:5:96:0,15,180	0/0:44,0:44:99:0,132,255	0/0:37,0:37:99:0,111,255	0/0:21,0:21:99:0,63,255	0/0:16,0:16:99:0,48,255	0/0:57,0:57:99:0,171,255	0/0:97,0:97:99:0,255,255	./.:0,0:0:.:.	0/0:12,0:12:99:0,36,255	0/0:22,0:22:99:0,66,255	0/0:15,0:15:99:0,45,255	0/1:13,5:18:99:126,0,255	0/0:86,0:86:99:0,255,255	0/0:72,0:72:99:0,216,255	0/0:82,0:82:99:0,247,255	./.:0,0:0:.:.	0/0:11,0:11:99:0,33,255	1/1:0,34:34:99:255,102,0	0/0:23,0:23:99:0,69,255	./.:0,0:0:.:.	0/0:85,0:85:99:0,255,255	0/0:39,0:39:99:0,117,255	0/0:78,0:78:99:0,234,255	0/0:37,0:37:99:0,111,255	./.:3,0:3:88:0,9,108	0/0:87,0:87:99:0,255,255	0/0:45,0:45:99:0,135,255	0/0:44,0:44:99:0,132,255	0/0:52,0:52:99:0,156,255	0/0:59,0:59:99:0,177,255	0/0:29,0:29:99:0,87,255	0/0:97,0:97:99:0,255,255	0/0:6,0:6:98:0,18,216	0/1:32,27:59:99:255,0,255	0/0:29,0:29:99:0,87,255	0/0:36,0:36:99:0,108,255	0/0:21,0:21:99:0,63,255	0/0:70,0:70:99:0,210,255	1/1:0,17:17:99:255,51,0
NC_029516.1	4511986	SNC_029516.1_4511986	G	T	.	PASS	QualityScore=0.0;DP=948	GT:AD:DP:GQ:PL	1/1:0,17:17:99:255,51,0	0/0:11,0:11:99:0,33,255	0/0:22,0:22:99:0,66,255	0/0:10,0:10:99:0,30,255	1/1:0,27:27:99:255,81,0	1/1:0,6:6:98:216,18,0	./.:0,0:0:.:.	0/1:14,8:22:99:222,0,255	1/1:0,22:22:99:255,66,0	0/0:30,0:30:99:0,90,255	1/1:0,12:12:99:255,36,0	0/0:9,0:9:99:0,27,255	./.:52,50:102:99:255,0,255	./.:0,0:0:.:.	1/1:0,15:15:99:255,45,0	1/1:0,15:15:99:255,45,0	./.:0,0:0:.:.	1/1:0,16:16:99:255,48,0	./.:0,4:4:94:144,12,0	1/0:16,29:45:99:255,0,255	0/0:31,0:31:99:0,93,255	1/1:0,11:11:99:255,33,0	0/0:11,0:11:99:0,33,255	1/1:0,10:10:99:255,30,0	0/0:21,0:21:99:0,63,255	0/0:12,0:12:99:0,36,255	1/0:17,42:59:99:255,0,255	0/0:43,0:43:99:0,129,255	0/0:36,0:36:99:0,108,255	0/0:20,0:20:99:0,60,255	0/0:29,0:29:99:0,87,255	./.:0,0:0:.:.	0/0:8,0:8:99:0,24,255	0/0:38,1:39:99:0,81,255	./.:0,0:0:.:.	./.:0,0:0:.:.	0/0:17,0:17:99:0,51,255	0/0:43,1:44:99:0,97,255	0/0:8,0:8:99:0,24,255	0/0:8,0:8:99:0,24,255	1/0:5,25:30:99:255,0,90	0/0:33,0:33:99:0,99,255	0/0:8,0:8:99:0,24,255	0/0:53,0:53:99:0,159,255	1/1:0,32:32:99:255,96,0
NC_029516.1	4512010	SNC_029516.1_4512010	A	G	.	PASS	QualityScore=0.0;DP=948	GT:AD:DP:GQ:PL	1/1:0,17:17:99:255,51,0	0/0:11,0:11:99:0,33,255	0/0:22,0:22:99:0,66,255	0/0:10,0:10:99:0,30,255	0/0:27,0:27:99:0,81,255	0/0:6,0:6:98:0,18,216	./.:0,0:0:.:.	0/0:22,0:22:99:0,66,255	0/0:22,0:22:99:0,66,255	0/0:30,0:30:99:0,90,255	0/0:12,0:12:99:0,36,255	0/0:9,0:9:99:0,27,255	./.:102,0:102:99:0,255,255	./.:0,0:0:.:.	0/0:15,0:15:99:0,45,255	0/0:15,0:15:99:0,45,255	./.:0,0:0:.:.	1/1:0,16:16:99:255,48,0	./.:4,0:4:94:0,12,144	0/0:45,0:45:99:0,135,255	0/0:31,0:31:99:0,93,255	0/0:11,0:11:99:0,33,255	0/0:11,0:11:99:0,33,255	0/0:10,0:10:99:0,30,255	0/0:21,0:21:99:0,63,255	0/0:12,0:12:99:0,36,255	0/0:59,0:59:99:0,177,255	0/0:43,0:43:99:0,129,255	0/0:36,0:36:99:0,108,255	0/0:20,0:20:99:0,60,255	0/0:29,0:29:99:0,87,255	./.:0,0:0:.:.	0/0:8,0:8:99:0,24,255	0/0:39,0:39:99:0,117,255	./.:0,0:0:.:.	./.:0,0:0:.:.	0/0:17,0:17:99:0,51,255	0/0:43,1:44:99:0,97,255	0/0:8,0:8:99:0,24,255	0/0:8,0:8:99:0,24,255	1/0:5,25:30:99:255,0,90	0/0:33,0:33:99:0,99,255	0/0:8,0:8:99:0,24,255	0/0:53,0:53:99:0,159,255	0/0:32,0:32:99:0,96,255
NC_029516.1	4512017	SNC_029516.1_4512017	C	T	.	PASS	QualityScore=0.0;DP=948	GT:AD:DP:GQ:PL	1/1:0,17:17:99:255,51,0	0/0:11,0:11:99:0,33,255	0/0:22,0:22:99:0,66,255	0/0:10,0:10:99:0,30,255	1/1:0,27:27:99:255,81,0	1/1:0,6:6:98:216,18,0	./.:0,0:0:.:.	0/1:14,8:22:99:222,0,255	1/1:0,22:22:99:255,66,0	0/0:30,0:30:99:0,90,255	1/1:0,12:12:99:255,36,0	0/0:9,0:9:99:0,27,255	./.:52,50:102:99:255,0,255	./.:0,0:0:.:.	1/1:0,15:15:99:255,45,0	1/1:0,15:15:99:255,45,0	./.:0,0:0:.:.	1/1:0,16:16:99:255,48,0	./.:0,4:4:94:144,12,0	1/0:16,29:45:99:255,0,255	0/0:31,0:31:99:0,93,255	1/1:0,11:11:99:255,33,0	0/0:11,0:11:99:0,33,255	1/1:0,10:10:99:255,30,0	0/0:21,0:21:99:0,63,255	0/0:12,0:12:99:0,36,255	1/0:17,42:59:99:255,0,255	0/0:43,0:43:99:0,129,255	0/0:36,0:36:99:0,108,255	0/0:20,0:20:99:0,60,255	0/0:29,0:29:99:0,87,255	./.:0,0:0:.:.	0/0:8,0:8:99:0,24,255	0/0:38,1:39:99:0,81,255	./.:0,0:0:.:.	./.:0,0:0:.:.	0/0:17,0:17:99:0,51,255	0/0:43,1:44:99:0,97,255	0/0:8,0:8:99:0,24,255	0/0:8,0:8:99:0,24,255	1/0:5,25:30:99:255,0,90	0/0:33,0:33:99:0,99,255	0/0:8,0:8:99:0,24,255	0/0:53,0:53:99:0,159,255	1/1:0,32:32:99:255,96,0
NC_029516.1	4625330	SNC_029516.1_4625330	T	C	.	PASS	QualityScore=0.0;DP=460	GT:AD:DP:GQ:PL	./.:1,0:1:66:0,3,36	./.:0,0:0:.:.	0/0:5,0:5:96:0,15,180	0/0:19,0:19:99:0,57,255	0/0:5,0:5:96:0,15,180	0/0:15,0:15:99:0,45,255	0/0:12,0:12:99:0,36,255	0/0:9,0:9:99:0,27,255	0/0:15,0:15:99:0,45,255	./.:4,0:4:94:0,12,144	0/0:18,0:18:99:0,54,255	./.:4,0:4:94:0,12,144	0/0:13,0:13:99:0,39,255	0/0:18,0:18:99:0,54,255	0/0:7,0:7:99:0,21,252	0/0:8,0:8:99:0,24,255	0/0:26,0:26:99:0,78,255	./.:4,0:4:94:0,12,144	0/0:7,0:7:99:0,21,252	0/0:23,0:23:99:0,69,255	0/0:16,0:16:99:0,48,255	0/0:9,0:9:99:0,27,255	0/0:21,0:21:99:0,63,255	0/0:10,0:10:99:0,30,255	./.:0,0:0:.:.	0/0:7,0:7:99:0,21,252	0/0:19,0:19:99:0,57,255	0/0:25,0:25:99:0,75,255	0/0:8,0:8:99:0,24,255	0/0:9,0:9:99:0,27,255	0/0:5,0:5:96:0,15,180	0/0:23,0:23:99:0,69,255	0/1:26,11:37:99:255,0,255	./.:2,0:2:79:0,6,72	0/0:7,0:7:99:0,21,252	0/0:10,0:10:99:0,30,255	./.:1,0:1:66:0,3,36	1/1:0,8:8:99:255,24,0	0/0:8,0:8:99:0,24,255	./.:0,0:0:.:.	0/0:5,0:5:96:0,15,180	0/0:9,0:9:99:0,27,255	./.:0,0:0:.:.	./.:0,0:0:.:.	0/0:8,0:8:99:0,24,255
NC_029516.1	4625336	SNC_029516.1_4625336	C	T	.	PASS	QualityScore=0.0;DP=460	GT:AD:DP:GQ:PL	./.:1,0:1:66:0,3,36	./.:0,0:0:.:.	0/0:5,0:5:96:0,15,180	0/0:19,0:19:99:0,57,255	0/0:5,0:5:96:0,15,180	0/0:15,0:15:99:0,45,255	0/0:12,0:12:99:0,36,255	0/0:9,0:9:99:0,27,255	0/0:15,0:15:99:0,45,255	./.:4,0:4:94:0,12,144	0/0:18,0:18:99:0,54,255	./.:4,0:4:94:0,12,144	0/0:13,0:13:99:0,39,255	0/1:13,5:18:99:126,0,255	0/0:7,0:7:99:0,21,252	0/0:8,0:8:99:0,24,255	0/0:26,0:26:99:0,78,255	./.:4,0:4:94:0,12,144	0/0:7,0:7:99:0,21,252	0/0:23,0:23:99:0,69,255	0/0:16,0:16:99:0,48,255	0/0:9,0:9:99:0,27,255	1/1:0,21:21:99:255,63,0	0/0:10,0:10:99:0,30,255	./.:0,0:0:.:.	0/0:7,0:7:99:0,21,252	0/0:19,0:19:99:0,57,255	0/0:25,0:25:99:0,75,255	0/0:8,0:8:99:0,24,255	0/0:9,0:9:99:0,27,255	0/0:5,0:5:96:0,15,180	0/0:23,0:23:99:0,69,255	0/0:37,0:37:99:0,111,255	./.:2,0:2:79:0,6,72	0/0:7,0:7:99:0,21,252	0/0:10,0:10:99:0,30,255	./.:1,0:1:66:0,3,36	0/0:8,0:8:99:0,24,255	0/0:8,0:8:99:0,24,255	./.:0,0:0:.:.	0/0:5,0:5:96:0,15,180	1/0:3,6:9:99:189,0,81	./.:0,0:0:.:.	./.:0,0:0:.:.	0/0:8,0:8:99:0,24,255
NC_029516.1	4625374	SNC_029516.1_4625374	T	A	.	PASS	QualityScore=0.0;DP=627	GT:AD:DP:GQ:PL	1/0:13,18:31:99:255,0,255	1/1:5,40:45:99:255,0,45	0/1:9,5:14:99:138,0,255	0/0:16,0:16:99:0,48,255	0/0:15,0:15:99:0,45,255	0/0:5,0:5:96:0,15,180	0/0:5,0:5:96:0,15,180	0/1:4,1:5:99:21,0,129	1/1:2,14:16:99:255,0,24	1/0:12,14:26:99:255,0,255	./.:1,0:1:66:0,3,36	0/1:14,13:27:99:255,0,255	./.:3,0:3:88:0,9,108	0/0:12,0:12:99:0,36,255	./.:0,0:0:.:.	0/0:6,0:6:98:0,18,216	0/0:5,0:5:96:0,15,180	./.:0,4:4:94:144,12,0	0/0:25,0:25:99:0,75,255	0/0:10,0:10:99:0,30,255	1/1:3,43:46:99:255,30,0	0/0:8,0:8:99:0,24,255	1/1:0,17:17:99:255,51,0	0/0:21,0:21:99:0,63,255	./.:2,0:2:79:0,6,72	0/0:22,0:22:99:0,66,255	0/0:12,0:12:99:0,36,255	0/0:5,0:5:96:0,15,180	1/0:7,9:16:99:255,0,204	./.:2,0:2:79:0,6,72	./.:4,0:4:94:0,12,144	0/0:28,0:28:99:0,84,255	0/0:17,0:17:99:0,51,255	./.:1,0:1:66:0,3,36	1/0:12,26:38:99:255,0,255	0/0:8,0:8:99:0,24,255	./.:0,0:0:.:.	0/0:21,0:21:99:0,63,255	0/0:23,0:23:99:0,69,255	./.:0,0:0:.:.	0/0:13,0:13:99:0,39,255	0/0:13,0:13:99:0,39,255	0/0:6,0:6:98:0,18,216	1/1:0,7:7:99:252,21,0	0/0:26,0:26:99:0,78,255
NC_029516.1	4625376	SNC_029516.1_4625376	T	C	.	PASS	QualityScore=0.0;DP=627	GT:AD:DP:GQ:PL	1/0:13,18:31:99:255,0,255	1/1:5,40:45:99:255,0,45	0/1:9,5:14:99:138,0,255	0/0:16,0:16:99:0,48,255	0/0:15,0:15:99:0,45,255	0/0:5,0:5:96:0,15,180	0/0:5,0:5:96:0,15,180	0/1:4,1:5:99:21,0,129	1/1:2,14:16:99:255,0,24	1/0:12,14:26:99:255,0,255	./.:1,0:1:66:0,3,36	0/1:14,13:27:99:255,0,255	./.:3,0:3:88:0,9,108	0/0:12,0:12:99:0,36,255	./.:0,0:0:.:.	0/0:6,0:6:98:0,18,216	0/0:5,0:5:96:0,15,180	./.:0,4:4:94:144,12,0	0/0:25,0:25:99:0,75,255	0/0:10,0:10:99:0,30,255	1/1:3,43:46:99:255,30,0	0/0:8,0:8:99:0,24,255	1/1:0,17:17:99:255,51,0	0/0:21,0:21:99:0,63,255	./.:2,0:2:79:0,6,72	0/0:22,0:22:99:0,66,255	0/0:12,0:12:99:0,36,255	0/0:5,0:5:96:0,15,180	1/0:7,9:16:99:255,0,204	./.:2,0:2:79:0,6,72	./.:4,0:4:94:0,12,144	0/0:28,0:28:99:0,84,255	0/0:17,0:17:99:0,51,255	./.:1,0:1:66:0,3,36	1/0:12,26:38:99:255,0,255	0/0:8,0:8:99:0,24,255	./.:0,0:0:.:.	0/0:21,0:21:99:0,63,255	0/0:23,0:23:99:0,69,255	./.:0,0:0:.:.	0/0:13,0:13:99:0,39,255	0/0:13,0:13:99:0,39,255	0/0:6,0:6:98:0,18,216	1/1:0,7:7:99:252,21,0	0/0:26,0:26:99:0,78,255
NC_029516.1	4625420	SNC_029516.1_4625420	A	G	.	PASS	QualityScore=0.0;DP=627	GT:AD:DP:GQ:PL	0/0:31,0:31:99:0,93,255	0/0:45,0:45:99:0,135,255	0/0:14,0:14:99:0,42,255	0/0:16,0:16:99:0,48,255	0/0:15,0:15:99:0,45,255	0/0:5,0:5:96:0,15,180	0/0:5,0:5:96:0,15,180	0/0:5,0:5:96:0,15,180	0/0:16,0:16:99:0,48,255	0/0:26,0:26:99:0,78,255	./.:1,0:1:66:0,3,36	0/0:27,0:27:99:0,81,255	./.:3,0:3:88:0,9,108	0/1:9,3:12:99:72,0,255	./.:0,0:0:.:.	0/0:6,0:6:98:0,18,216	0/0:5,0:5:96:0,15,180	./.:4,0:4:94:0,12,144	0/0:25,0:25:99:0,75,255	0/0:10,0:10:99:0,30,255	0/0:46,0:46:99:0,138,255	0/0:8,0:8:99:0,24,255	0/0:17,0:17:99:0,51,255	0/0:21,0:21:99:0,63,255	./.:2,0:2:79:0,6,72	0/0:22,0:22:99:0,66,255	0/0:12,0:12:99:0,36,255	1/1:0,5:5:96:180,15,0	0/0:16,0:16:99:0,48,255	./.:2,0:2:79:0,6,72	./.:4,0:4:94:0,12,144	0/0:28,0:28:99:0,84,255	0/0:17,0:17:99:0,51,255	./.:1,0:1:66:0,3,36	0/0:38,0:38:99:0,114,255	0/0:8,0:8:99:0,24,255	./.:0,0:0:.:.	1/0:8,13:21:99:255,0,225	0/0:23,0:23:99:0,69,255	./.:0,0:0:.:.	0/0:13,0:13:99:0,39,255	0/0:13,0:13:99:0,39,255	0/0:6,0:6:98:0,18,216	0/0:7,0:7:99:0,21,252	0/0:26,0:26:99:0,78,255
NC_029516.1	4627793	SNC_029516.1_4627793	C	T	.	PASS	QualityScore=0.0;DP=2639	GT:AD:DP:GQ:PL	0/0:78,0:78:99:0,234,255	0/0:56,0:56:99:0,168,255	0/1:32,8:40:99:168,0,255	0/0:52,0:52:99:0,156,255	0/0:45,0:45:99:0,135,255	1/0:4,8:12:99:252,0,108	0/0:41,0:41:99:0,123,255	0/0:98,0:98:99:0,255,255	./.:138,0:138:99:0,255,255	0/0:62,0:62:99:0,186,255	./.:157,0:157:99:0,255,255	0/0:74,0:74:99:0,222,255	./.:0,0:0:.:.	0/0:13,0:13:99:0,39,255	0/0:17,0:17:99:0,51,255	0/0:30,0:30:99:0,90,255	0/0:19,0:19:99:0,57,255	0/0:10,0:10:99:0,30,255	0/0:28,0:28:99:0,84,255	1/1:0,58:58:99:255,174,0	0/0:25,0:25:99:0,75,255	1/1:0,91:91:99:255,255,0	./.:132,0:132:99:0,255,255	./.:124,0:124:99:0,255,255	./.:0,0:0:.:.	0/0:61,0:61:99:0,183,255	0/0:94,0:94:99:0,255,255	0/0:42,5:47:99:39,0,255	0/0:77,0:77:99:0,231,255	0/0:39,0:39:99:0,117,255	0/0:76,0:76:99:0,228,255	0/1:34,31:65:99:255,0,255	0/0:62,0:62:99:0,186,255	0/0:46,0:46:99:0,138,255	./.:72,91:163:99:255,0,255	1/0:27,37:64:99:255,0,255	0/0:30,0:30:99:0,90,255	./.:137,0:137:99:0,255,255	0/0:50,0:50:99:0,150,255	./.:0,0:0:.:.	0/1:19,6:25:99:141,0,255	0/0:50,0:50:99:0,150,255	0/0:26,0:26:99:0,78,255	0/0:64,0:64:99:0,192,255	0/0:63,0:63:99:0,189,255
NC_029516.1	4627818	SNC_029516.1_4627818	T	C	.	PASS	QualityScore=0.0;DP=2639	GT:AD:DP:GQ:PL	0/0:78,0:78:99:0,234,255	1/0:22,34:56:99:255,0,255	0/1:32,8:40:99:168,0,255	0/0:52,0:52:99:0,156,255	0/1:25,20:45:99:255,0,255	1/0:4,8:12:99:252,0,108	0/0:41,0:41:99:0,123,255	1/0:24,74:98:99:255,0,255	./.:138,0:138:99:0,255,255	0/0:62,0:62:99:0,186,255	./.:157,0:157:99:0,255,255	0/0:74,0:74:99:0,222,255	./.:0,0:0:.:.	0/0:13,0:13:99:0,39,255	0/0:17,0:17:99:0,51,255	0/0:30,0:30:99:0,90,255	0/0:19,0:19:99:0,57,255	0/0:10,0:10:99:0,30,255	0/0:28,0:28:99:0,84,255	1/1:0,58:58:99:255,174,0	0/0:25,0:25:99:0,75,255	1/1:0,91:91:99:255,255,0	./.:132,0:132:99:0,255,255	./.:124,0:124:99:0,255,255	./.:0,0:0:.:.	0/0:61,0:61:99:0,183,255	1/1:0,94:94:99:255,255,0	0/0:42,5:47:99:39,0,255	0/0:77,0:77:99:0,231,255	0/0:39,0:39:99:0,117,255	0/0:76,0:76:99:0,228,255	0/1:34,31:65:99:255,0,255	0/0:62,0:62:99:0,186,255	0/0:46,0:46:99:0,138,255	./.:72,91:163:99:255,0,255	1/0:27,37:64:99:255,0,255	0/0:30,0:30:99:0,90,255	./.:136,1:137:99:0,255,255	0/0:50,0:50:99:0,150,255	./.:0,0:0:.:.	0/1:19,6:25:99:141,0,255	0/0:50,0:50:99:0,150,255	0/0:26,0:26:99:0,78,255	0/0:64,0:64:99:0,192,255	0/0:63,0:63:99:0,189,255
NC_029516.1	4667271	SNC_029516.1_4667271	T	C	.	PASS	QualityScore=0.0;DP=2048	GT:AD:DP:GQ:PL	0/0:70,0:70:99:0,210,255	0/0:43,0:43:99:0,129,255	0/0:52,0:52:99:0,156,255	0/0:79,0:79:99:0,237,255	0/0:77,0:77:99:0,231,255	0/0:46,0:46:99:0,138,255	0/0:31,0:31:99:0,93,255	0/0:71,0:71:99:0,213,255	0/0:28,0:28:99:0,84,255	0/0:61,0:61:99:0,183,255	0/1:65,17:82:99:255,0,255	./.:1,0:1:66:0,3,36	./.:138,0:138:99:0,255,255	0/0:41,0:41:99:0,123,255	0/0:31,0:31:99:0,93,255	0/0:71,0:71:99:0,213,255	0/0:13,0:13:99:0,39,255	0/0:81,0:81:99:0,244,255	0/0:45,0:45:99:0,135,255	0/0:64,4:68:99:0,60,255	0/0:17,0:17:99:0,51,255	0/0:32,0:32:99:0,96,255	0/0:79,0:79:99:0,237,255	./.:127,0:127:99:0,255,255	./.:0,0:0:.:.	0/0:13,0:13:99:0,39,255	0/0:43,0:43:99:0,129,255	0/0:37,0:37:99:0,111,255	0/0:54,0:54:99:0,162,255	0/1:18,6:24:99:143,0,255	0/0:11,0:11:99:0,33,255	0/0:44,0:44:99:0,132,255	./.:0,0:0:.:.	0/0:29,0:29:99:0,87,255	0/0:43,0:43:99:0,129,255	0/0:46,0:46:99:0,138,255	0/0:19,0:19:99:0,57,255	0/0:86,0:86:99:0,255,255	0/0:33,0:33:99:0,99,255	./.:0,0:0:.:.	0/0:33,0:33:99:0,99,255	./.:2,0:2:79:0,6,72	1/0:9,23:32:99:255,0,228	./.:2,0:2:79:0,6,72	./.:113,0:113:99:0,255,255
NC_029516.1	4667283	SNC_029516.1_4667283	A	G	.	PASS	QualityScore=0.0;DP=2048	GT:AD:DP:GQ:PL	0/0:70,0:70:99:0,210,255	0/0:43,0:43:99:0,129,255	0/0:52,0:52:99:0,156,255	0/0:79,0:79:99:0,237,255	0/0:77,0:77:99:0,231,255	0/0:46,0:46:99:0,138,255	0/0:31,0:31:99:0,93,255	0/0:71,0:71:99:0,213,255	0/0:28,0:28:99:0,84,255	0/0:61,0:61:99:0,183,255	0/0:82,0:82:99:0,247,255	./.:1,0:1:66:0,3,36	./.:138,0:138:99:0,255,255	0/0:41,0:41:99:0,123,255	0/0:31,0:31:99:0,93,255	0/1:46,25:71:99:255,0,255	1/0:3,10:13:99:255,0,69	0/0:81,0:81:99:0,244,255	0/0:45,0:45:99:0,135,255	0/0:68,0:68:99:0,204,255	0/0:17,0:17:99:0,51,255	0/0:32,0:32:99:0,96,255	0/0:79,0:79:99:0,237,255	./.:127,0:127:99:0,255,255	./.:0,0:0:.:.	0/0:13,0:13:99:0,39,255	0/0:43,0:43:99:0,129,255	0/0:37,0:37:99:0,111,255	0/0:54,0:54:99:0,162,255	0/0:21,3:24:99:36,0,255	0/0:11,0:11:99:0,33,255	1/1:0,44:44:99:255,132,0	./.:0,0:0:.:.	0/0:29,0:29:99:0,87,255	1/0:21,22:43:99:255,0,255	0/0:46,0:46:99:0,138,255	0/0:19,0:19:99:0,57,255	0/0:85,1:86:99:0,223,255	0/1:28,5:33:99:81,0,255	./.:0,0:0:.:.	0/0:33,0:33:99:0,99,255	./.:2,0:2:79:0,6,72	0/0:32,0:32:99:0,96,255	./.:2,0:2:79:0,6,72	./.:113,0:113:99:0,255,255
NC_029516.1	4667288	SNC_029516.1_4667288	G	A	.	PASS	QualityScore=0.0;DP=2048	GT:AD:DP:GQ:PL	0/0:70,0:70:99:0,210,255	0/0:43,0:43:99:0,129,255	0/0:52,0:52:99:0,156,255	0/0:79,0:79:99:0,237,255	0/0:77,0:77:99:0,231,255	0/0:46,0:46:99:0,138,255	0/0:31,0:31:99:0,93,255	0/0:71,0:71:99:0,213,255	0/0:28,0:28:99:0,84,255	0/0:61,0:61:99:0,183,255	0/0:82,0:82:99:0,247,255	./.:1,0:1:66:0,3,36	./.:138,0:138:99:0,255,255	0/0:41,0:41:99:0,123,255	0/0:31,0:31:99:0,93,255	0/0:71,0:71:99:0,213,255	0/0:13,0:13:99:0,39,255	0/0:81,0:81:99:0,244,255	0/0:45,0:45:99:0,135,255	0/0:68,0:68:99:0,204,255	1/1:0,17:17:99:255,51,0	0/0:32,0:32:99:0,96,255	0/0:79,0:79:99:0,237,255	./.:127,0:127:99:0,255,255	./.:0,0:0:.:.	0/0:13,0:13:99:0,39,255	0/0:43,0:43:99:0,129,255	0/0:37,0:37:99:0,111,255	0/0:54,0:54:99:0,162,255	0/0:24,0:24:99:0,72,255	0/0:11,0:11:99:0,33,255	0/0:44,0:44:99:0,132,255	./.:0,0:0:.:.	0/0:29,0:29:99:0,87,255	0/0:43,0:43:99:0,129,255	1/1:0,46:46:99:255,138,0	0/0:19,0:19:99:0,57,255	0/0:86,0:86:99:0,255,255	0/0:33,0:33:99:0,99,255	./.:0,0:0:.:.	0/0:33,0:33:99:0,99,255	./.:2,0:2:79:0,6,72	0/0:32,0:32:99:0,96,255	./.:0,2:2:79:72,6,0	./.:53,60:113:99:255,0,255
NC_029516.1	4667350	SNC_029516.1_4667350	G	A	.	PASS	QualityScore=0.0;DP=1581	GT:AD:DP:GQ:PL	1/0:4,17:21:99:255,0,81	0/0:59,0:59:99:0,177,255	1/1:0,57:57:99:255,171,0	0/0:51,0:51:99:0,153,255	1/0:5,27:32:99:255,0,84	./.:0,0:0:.:.	1/0:8,8:16:99:240,0,240	0/0:13,0:13:99:0,39,255	1/0:24,46:70:99:255,0,255	0/0:25,0:25:99:0,75,255	0/0:42,0:42:99:0,126,255	0/1:28,19:47:99:255,0,255	1/1:0,55:55:99:255,165,0	./.:0,0:0:.:.	0/0:31,0:31:99:0,93,255	1/1:0,24:24:99:255,72,0	1/1:0,7:7:99:252,21,0	0/0:44,1:45:99:0,100,255	0/0:67,0:67:99:0,201,255	0/0:10,0:10:99:0,30,255	1/0:29,55:84:99:255,0,255	./.:2,0:2:79:0,6,72	0/1:38,9:47:99:182,0,255	0/0:48,0:48:99:0,144,255	./.:0,4:4:94:144,12,0	1/0:15,22:37:99:255,0,255	0/1:47,13:60:99:255,0,255	0/0:28,0:28:99:0,84,255	1/0:22,70:92:99:255,0,255	0/0:89,0:89:99:0,255,255	./.:4,0:4:94:0,12,144	1/0:11,16:27:99:255,0,255	0/0:10,0:10:99:0,30,255	0/0:22,0:22:99:0,66,255	0/0:17,0:17:99:0,51,255	0/0:20,0:20:99:0,60,255	0/0:33,0:33:99:0,99,255	1/0:13,35:48:99:255,0,255	1/0:10,33:43:99:255,0,231	0/0:22,0:22:99:0,66,255	0/0:33,0:33:99:0,99,255	1/1:0,65:65:99:255,195,0	0/0:33,0:33:99:0,99,255	0/0:23,0:23:99:0,69,255	1/1:0,18:18:99:255,54,0
NC_029516.1	4667370	SNC_029516.1_4667370	T	A	.	PASS	QualityScore=0.0;DP=1581	GT:AD:DP:GQ:PL	0/0:21,0:21:99:0,63,255	0/0:59,0:59:99:0,177,255	0/0:57,0:57:99:0,171,255	0/0:51,0:51:99:0,153,255	0/0:32,0:32:99:0,96,255	./.:0,0:0:.:.	0/0:16,0:16:99:0,48,255	0/0:13,0:13:99:0,39,255	0/0:70,0:70:99:0,210,255	0/0:25,0:25:99:0,75,255	0/0:42,0:42:99:0,126,255	0/0:47,0:47:99:0,141,255	0/0:55,0:55:99:0,165,255	./.:0,0:0:.:.	0/0:31,0:31:99:0,93,255	0/0:24,0:24:99:0,72,255	0/0:7,0:7:99:0,21,252	0/0:45,0:45:99:0,135,255	0/0:67,0:67:99:0,201,255	0/0:10,0:10:99:0,30,255	0/0:84,0:84:99:0,253,255	./.:2,0:2:79:0,6,72	0/0:47,0:47:99:0,141,255	0/0:48,0:48:99:0,144,255	./.:4,0:4:94:0,12,144	0/0:37,0:37:99:0,111,255	0/0:60,0:60:99:0,180,255	0/0:28,0:28:99:0,84,255	0/0:92,0:92:99:0,255,255	0/0:89,0:89:99:0,255,255	./.:4,0:4:94:0,12,144	0/0:27,0:27:99:0,81,255	0/0:10,0:10:99:0,30,255	0/1:13,9:22:99:255,0,255	0/0:17,0:17:99:0,51,255	0/0:20,0:20:99:0,60,255	0/0:33,0:33:99:0,99,255	0/0:48,0:48:99:0,144,255	0/0:43,0:43:99:0,129,255	0/1:14,8:22:99:222,0,255	0/0:33,0:33:99:0,99,255	0/0:65,0:65:99:0,195,255	1/0:14,19:33:99:255,0,255	0/0:23,0:23:99:0,69,255	0/0:18,0:18:99:0,54,255
NC_029516.1	4667386	SNC_029516.1_4667386	C	T	.	PASS	QualityScore=0.0;DP=1581	GT:AD:DP:GQ:PL	0/0:21,0:21:99:0,63,255	0/1:31,28:59:99:255,0,255	0/0:57,0:57:99:0,171,255	0/0:51,0:51:99:0,153,255	0/0:32,0:32:99:0,96,255	./.:0,0:0:.:.	0/0:16,0:16:99:0,48,255	0/0:13,0:13:99:0,39,255	0/0:70,0:70:99:0,210,255	0/0:25,0:25:99:0,75,255	0/0:42,0:42:99:0,126,255	1/0:19,28:47:99:255,0,255	0/0:55,0:55:99:0,165,255	./.:0,0:0:.:.	0/0:31,0:31:99:0,93,255	0/0:24,0:24:99:0,72,255	0/0:7,0:7:99:0,21,252	0/0:45,0:45:99:0,135,255	0/0:67,0:67:99:0,201,255	1/1:0,10:10:99:255,30,0	0/0:84,0:84:99:0,253,255	./.:2,0:2:79:0,6,72	0/0:47,0:47:99:0,141,255	0/0:48,0:48:99:0,144,255	./.:4,0:4:94:0,12,144	0/0:37,0:37:99:0,111,255	0/0:60,0:60:99:0,180,255	0/0:28,0:28:99:0,84,255	0/0:92,0:92:99:0,255,255	0/0:89,0:89:99:0,255,255	./.:4,0:4:94:0,12,144	0/0:27,0:27:99:0,81,255	0/0:10,0:10:99:0,30,255	1/1:2,20:22:79:255,0,6	0/0:17,0:17:99:0,51,255	0/0:20,0:20:99:0,60,255	1/0:16,17:33:99:255,0,255	0/0:48,0:48:99:0,144,255	0/0:43,0:43:99:0,129,255	0/1:14,8:22:99:222,0,255	0/0:33,0:33:99:0,99,255	0/0:65,0:65:99:0,195,255	1/0:14,19:33:99:255,0,255	0/0:23,0:23:99:0,69,255	0/0:18,0:18:99:0,54,255
NC_029516.1	4667392	SNC_029516.1_4667392	C	T	.	PASS	QualityScore=0.0;DP=1581	GT:AD:DP:GQ:PL	0/0:21,0:21:99:0,63,255	0/0:59,0:59:99:0,177,255	0/0:57,0:57:99:0,171,255	0/0:51,0:51:99:0,153,255	0/0:32,0:32:99:0,96,255	./.:0,0:0:.:.	0/0:16,0:16:99:0,48,255	0/0:13,0:13:99:0,39,255	0/0:70,0:70:99:0,210,255	0/0:25,0:25:99:0,75,255	0/0:42,0:42:99:0,126,255	0/0:47,0:47:99:0,141,255	0/0:55,0:55:99:0,165,255	./.:0,0:0:.:.	0/0:31,0:31:99:0,93,255	0/0:24,0:24:99:0,72,255	0/0:7,0:7:99:0,21,252	0/0:45,0:45:99:0,135,255	0/0:67,0:67:99:0,201,255	0/0:10,0:10:99:0,30,255	0/0:84,0:84:99:0,253,255	./.:2,0:2:79:0,6,72	0/0:47,0:47:99:0,141,255	0/0:48,0:48:99:0,144,255	./.:4,0:4:94:0,12,144	0/0:37,0:37:99:0,111,255	0/0:60,0:60:99:0,180,255	0/0:28,0:28:99:0,84,255	0/0:92,0:92:99:0,255,255	0/0:89,0:89:99:0,255,255	./.:4,0:4:94:0,12,144	0/0:27,0:27:99:0,81,255	0/0:10,0:10:99:0,30,255	0/1:13,9:22:99:255,0,255	0/0:17,0:17:99:0,51,255	0/0:20,0:20:99:0,60,255	0/0:33,0:33:99:0,99,255	0/0:48,0:48:99:0,144,255	0/0:43,0:43:99:0,129,255	0/1:14,8:22:99:222,0,255	0/0:33,0:33:99:0,99,255	0/0:65,0:65:99:0,195,255	1/0:14,19:33:99:255,0,255	0/0:23,0:23:99:0,69,255	0/0:18,0:18:99:0,54,255
NC_029516.1	4745701	SNC_029516.1_4745701	T	C	.	PASS	QualityScore=0.0;DP=2117	GT:AD:DP:GQ:PL	1/1:2,33:35:99:255,33,0	./.:138,0:138:99:0,255,255	0/0:45,0:45:99:0,135,255	0/0:80,0:80:99:0,240,255	0/0:77,0:77:99:0,231,255	0/0:36,0:36:99:0,108,255	0/0:16,0:16:99:0,48,255	0/0:75,0:75:99:0,225,255	0/0:23,0:23:99:0,69,255	0/0:7,0:7:99:0,21,252	0/0:73,0:73:99:0,219,255	./.:68,42:110:99:255,0,255	0/0:67,0:67:99:0,201,255	0/0:63,0:63:99:0,189,255	0/0:17,0:17:99:0,51,255	0/0:47,0:47:99:0,141,255	0/0:57,0:57:99:0,171,255	0/0:34,0:34:99:0,102,255	0/0:51,0:51:99:0,153,255	0/0:26,0:26:99:0,78,255	0/0:44,0:44:99:0,132,255	0/0:55,0:55:99:0,165,255	0/0:78,0:78:99:0,234,255	0/0:74,0:74:99:0,222,255	./.:0,0:0:.:.	0/0:29,0:29:99:0,87,255	0/0:36,0:36:99:0,108,255	0/0:16,0:16:99:0,48,255	0/0:61,0:61:99:0,183,255	0/0:38,0:38:99:0,114,255	0/0:43,0:43:99:0,129,255	0/0:74,0:74:99:0,222,255	0/0:29,0:29:99:0,87,255	0/0:40,0:40:99:0,120,255	0/0:35,0:35:99:0,105,255	0/1:34,22:56:99:255,0,255	0/0:25,0:25:99:0,75,255	0/1:39,27:66:99:255,0,255	0/0:61,0:61:99:0,183,255	0/0:6,0:6:98:0,18,216	0/0:31,0:31:99:0,93,255	0/0:58,0:58:99:0,174,255	0/0:7,0:7:99:0,21,252	0/0:15,0:15:99:0,45,255	0/0:63,0:63:99:0,189,255
NC_029516.1	4745709	SNC_029516.1_4745709	A	T	.	PASS	QualityScore=0.0;DP=2117	GT:AD:DP:GQ:PL	0/0:33,2:35:99:0,33,255	./.:0,138:138:99:255,255,0	0/0:45,0:45:99:0,135,255	1/0:26,54:80:99:255,0,255	1/0:26,51:77:99:255,0,255	0/1:22,14:36:99:255,0,255	1/0:5,11:16:99:255,0,132	1/1:0,75:75:99:255,225,0	1/1:0,23:23:99:255,69,0	1/0:2,5:7:99:159,0,51	1/1:0,73:73:99:255,219,0	./.:42,68:110:99:255,0,255	0/0:67,0:67:99:0,201,255	0/1:35,28:63:99:255,0,255	0/0:17,0:17:99:0,51,255	0/0:47,0:47:99:0,141,255	1/0:19,38:57:99:255,0,255	1/1:0,34:34:99:255,102,0	1/0:20,31:51:99:255,0,255	0/0:26,0:26:99:0,78,255	0/0:44,0:44:99:0,132,255	1/1:0,55:55:99:255,165,0	0/0:78,0:78:99:0,234,255	0/1:41,33:74:99:255,0,255	./.:0,0:0:.:.	1/1:0,29:29:99:255,87,0	1/0:10,26:36:99:255,0,252	0/0:16,0:16:99:0,48,255	0/1:33,28:61:99:255,0,255	0/0:38,0:38:99:0,114,255	0/0:43,0:43:99:0,129,255	0/1:52,22:74:99:255,0,255	0/1:17,12:29:99:255,0,255	0/0:40,0:40:99:0,120,255	1/1:0,35:35:99:255,105,0	0/0:56,0:56:99:0,168,255	0/1:13,12:25:99:255,0,255	0/0:66,0:66:99:0,198,255	0/0:61,0:61:99:0,183,255	0/0:6,0:6:98:0,18,216	1/1:2,29:31:99:255,21,0	1/0:27,31:58:99:255,0,255	0/0:7,0:7:99:0,21,252	0/0:15,0:15:99:0,45,255	1/1:0,63:63:99:255,189,0
NC_029516.1	4745719	SNC_029516.1_4745719	G	C	.	PASS	QualityScore=0.0;DP=2117	GT:AD:DP:GQ:PL	0/0:35,0:35:99:0,105,255	./.:138,0:138:99:0,255,255	0/0:45,0:45:99:0,135,255	0/0:80,0:80:99:0,240,255	0/0:77,0:77:99:0,231,255	0/0:36,0:36:99:0,108,255	0/0:16,0:16:99:0,48,255	0/0:75,0:75:99:0,225,255	0/0:23,0:23:99:0,69,255	0/0:7,0:7:99:0,21,252	0/0:73,0:73:99:0,219,255	./.:110,0:110:99:0,255,255	0/0:67,0:67:99:0,201,255	0/0:63,0:63:99:0,189,255	0/0:17,0:17:99:0,51,255	0/0:47,0:47:99:0,141,255	0/0:57,0:57:99:0,171,255	0/0:34,0:34:99:0,102,255	0/0:51,0:51:99:0,153,255	0/0:26,0:26:99:0,78,255	0/0:44,0:44:99:0,132,255	0/0:55,0:55:99:0,165,255	0/0:78,0:78:99:0,234,255	0/0:74,0:74:99:0,222,255	./.:0,0:0:.:.	0/0:29,0:29:99:0,87,255	0/0:36,0:36:99:0,108,255	0/0:16,0:16:99:0,48,255	0/0:61,0:61:99:0,183,255	1/0:10,28:38:99:255,0,246	0/0:43,0:43:99:0,129,255	0/0:74,0:74:99:0,222,255	0/0:29,0:29:99:0,87,255	0/0:40,0:40:99:0,120,255	0/0:35,0:35:99:0,105,255	0/0:56,0:56:99:0,168,255	0/0:25,0:25:99:0,75,255	0/0:66,0:66:99:0,198,255	0/0:61,0:61:99:0,183,255	1/1:0,6:6:98:216,18,0	0/0:31,0:31:99:0,93,255	0/0:58,0:58:99:0,174,255	1/1:0,7:7:99:252,21,0	0/0:15,0:15:99:0,45,255	0/0:63,0:63:99:0,189,255
NC_029516.1	4745741	SNC_029516.1_4745741	A	G	.	PASS	QualityScore=0.0;DP=2117	GT:AD:DP:GQ:PL	1/1:2,33:35:99:255,33,0	./.:138,0:138:99:0,255,255	0/0:45,0:45:99:0,135,255	0/0:80,0:80:99:0,240,255	0/0:77,0:77:99:0,231,255	0/0:36,0:36:99:0,108,255	0/0:16,0:16:99:0,48,255	0/0:75,0:75:99:0,225,255	0/0:23,0:23:99:0,69,255	0/0:7,0:7:99:0,21,252	0/0:73,0:73:99:0,219,255	./.:68,42:110:99:255,0,255	0/0:67,0:67:99:0,201,255	0/0:63,0:63:99:0,189,255	0/0:17,0:17:99:0,51,255	0/0:47,0:47:99:0,141,255	0/0:57,0:57:99:0,171,255	0/0:34,0:34:99:0,102,255	0/0:51,0:51:99:0,153,255	0/0:26,0:26:99:0,78,255	0/0:44,0:44:99:0,132,255	0/0:55,0:55:99:0,165,255	0/0:78,0:78:99:0,234,255	0/0:74,0:74:99:0,222,255	./.:0,0:0:.:.	0/0:29,0:29:99:0,87,255	0/0:36,0:36:99:0,108,255	0/0:16,0:16:99:0,48,255	0/0:61,0:61:99:0,183,255	1/0:10,28:38:99:255,0,246	0/0:43,0:43:99:0,129,255	0/0:74,0:74:99:0,222,255	0/0:29,0:29:99:0,87,255	0/0:40,0:40:99:0,120,255	0/0:35,0:35:99:0,105,255	0/1:34,22:56:99:255,0,255	0/0:25,0:25:99:0,75,255	0/1:39,27:66:99:255,0,255	1/0:30,31:61:99:255,0,255	1/1:0,6:6:98:216,18,0	0/0:29,2:31:99:0,21,255	0/0:58,0:58:99:0,174,255	1/1:0,7:7:99:252,21,0	0/0:15,0:15:99:0,45,255	0/0:63,0:63:99:0,189,255
NC_029516.1	4745745	SNC_029516.1_4745745	A	T	.	PASS	QualityScore=0.0;DP=2117	GT:AD:DP:GQ:PL	0/0:33,2:35:99:0,33,255	./.:0,138:138:99:255,255,0	0/0:45,0:45:99:0,135,255	1/0:26,54:80:99:255,0,255	1/0:26,51:77:99:255,0,255	0/1:22,14:36:99:255,0,255	1/0:5,11:16:99:255,0,132	1/1:0,75:75:99:255,225,0	1/1:0,23:23:99:255,69,0	1/0:2,5:7:99:159,0,51	1/1:0,73:73:99:255,219,0	./.:42,68:110:99:255,0,255	0/1:40,27:67:99:255,0,255	0/1:35,28:63:99:255,0,255	0/0:17,0:17:99:0,51,255	0/0:47,0:47:99:0,141,255	1/0:18,39:57:99:255,0,255	1/1:0,34:34:99:255,102,0	1/1:0,51:51:99:255,153,0	0/0:26,0:26:99:0,78,255	1/1:0,44:44:99:255,132,0	1/1:0,55:55:99:255,165,0	0/0:78,0:78:99:0,234,255	0/1:41,33:74:99:255,0,255	./.:0,0:0:.:.	1/1:0,29:29:99:255,87,0	1/0:10,26:36:99:255,0,252	0/0:16,0:16:99:0,48,255	0/1:33,28:61:99:255,0,255	0/0:38,0:38:99:0,114,255	0/0:43,0:43:99:0,129,255	0/1:52,22:74:99:255,0,255	0/1:17,12:29:99:255,0,255	0/1:22,18:40:99:255,0,255	1/1:0,35:35:99:255,105,0	1/0:22,34:56:99:255,0,255	0/1:13,12:25:99:255,0,255	0/0:66,0:66:99:0,198,255	0/1:31,30:61:99:255,0,255	0/0:6,0:6:98:0,18,216	1/1:2,29:31:99:255,21,0	1/0:27,31:58:99:255,0,255	0/0:7,0:7:99:0,21,252	1/1:0,15:15:99:255,45,0	1/1:0,63:63:99:255,189,0
NC_029516.1	4745746	SNC_029516.1_4745746	A	T	.	PASS	QualityScore=0.0;DP=2117	GT:AD:DP:GQ:PL	0/0:35,0:35:99:0,105,255	./.:87,51:138:99:255,0,255	0/0:45,0:45:99:0,135,255	0/0:80,0:80:99:0,240,255	1/0:26,51:77:99:255,0,255	0/1:22,14:36:99:255,0,255	1/0:5,11:16:99:255,0,132	0/1:40,35:75:99:255,0,255	0/0:23,0:23:99:0,69,255	0/0:7,0:7:99:0,21,252	0/0:73,0:73:99:0,219,255	./.:42,68:110:99:255,0,255	0/0:67,0:67:99:0,201,255	0/0:63,0:63:99:0,189,255	0/0:17,0:17:99:0,51,255	0/0:47,0:47:99:0,141,255	0/0:57,0:57:99:0,171,255	0/0:34,0:34:99:0,102,255	1/0:20,31:51:99:255,0,255	0/0:26,0:26:99:0,78,255	0/0:44,0:44:99:0,132,255	0/0:55,0:55:99:0,165,255	0/0:78,0:78:99:0,234,255	0/0:74,0:74:99:0,222,255	./.:0,0:0:.:.	0/0:29,0:29:99:0,87,255	0/0:36,0:36:99:0,108,255	0/0:16,0:16:99:0,48,255	0/0:61,0:61:99:0,183,255	0/0:38,0:38:99:0,114,255	0/0:43,0:43:99:0,129,255	0/0:74,0:74:99:0,222,255	0/1:17,12:29:99:255,0,255	0/0:40,0:40:99:0,120,255	0/0:35,0:35:99:0,105,255	0/0:56,0:56:99:0,168,255	0/0:25,0:25:99:0,75,255	0/0:66,0:66:99:0,198,255	0/0:61,0:61:99:0,183,255	0/0:6,0:6:98:0,18,216	1/1:2,29:31:99:255,21,0	1/0:27,31:58:99:255,0,255	0/0:7,0:7:99:0,21,252	0/0:15,0:15:99:0,45,255	0/1:36,27:63:99:255,0,255
NC_029516.1	4745816	SNC_029516.1_4745816	C	A	.	PASS	QualityScore=0.0;DP=2098	GT:AD:DP:GQ:PL	0/1:57,21:78:99:255,0,255	./.:103,0:103:99:0,255,255	./.:129,0:129:99:0,255,255	0/0:17,0:17:99:0,51,255	0/0:54,0:54:99:0,162,255	0/0:41,0:41:99:0,123,255	0/0:61,0:61:99:0,183,255	0/0:73,0:73:99:0,219,255	./.:0,0:0:.:.	0/0:34,0:34:99:0,102,255	0/0:67,0:67:99:0,201,255	1/0:5,27:32:99:255,0,84	0/0:31,0:31:99:0,93,255	0/0:61,0:61:99:0,183,255	0/0:12,0:12:99:0,36,255	0/0:45,0:45:99:0,135,255	0/0:47,0:47:99:0,141,255	0/0:65,0:65:99:0,195,255	0/0:80,0:80:99:0,240,255	0/0:29,0:29:99:0,87,255	0/0:14,0:14:99:0,42,255	0/0:61,0:61:99:0,183,255	0/0:37,0:37:99:0,111,255	0/0:91,0:91:99:0,255,255	./.:0,0:0:.:.	0/0:25,0:25:99:0,75,255	0/0:79,0:79:99:0,237,255	0/0:27,0:27:99:0,81,255	0/0:92,0:92:99:0,255,255	1/0:13,45:58:99:255,0,255	1/0:6,9:15:99:255,0,171	0/0:21,0:21:99:0,63,255	0/0:25,0:25:99:0,75,255	0/0:31,0:31:99:0,93,255	0/0:93,0:93:99:0,255,255	./.:1,0:1:66:0,3,36	0/0:33,0:33:99:0,99,255	1/1:4,34:38:99:255,0,30	0/1:48,46:94:99:255,0,255	./.:0,0:0:.:.	0/1:43,17:60:99:255,0,255	0/0:57,0:57:99:0,171,255	0/0:11,0:11:99:0,33,255	0/0:30,0:30:99:0,90,255	0/0:46,0:46:99:0,138,255
NC_029516.1	4745841	SNC_029516.1_4745841	T	G	.	PASS	QualityScore=0.0;DP=2098	GT:AD:DP:GQ:PL	0/1:57,21:78:99:255,0,255	./.:103,0:103:99:0,255,255	./.:129,0:129:99:0,255,255	0/0:17,0:17:99:0,51,255	0/0:54,0:54:99:0,162,255	0/0:41,0:41:99:0,123,255	0/0:61,0:61:99:0,183,255	0/0:73,0:73:99:0,219,255	./.:0,0:0:.:.	0/0:34,0:34:99:0,102,255	0/0:67,0:67:99:0,201,255	1/0:5,27:32:99:255,0,84	0/0:31,0:31:99:0,93,255	0/0:61,0:61:99:0,183,255	0/0:12,0:12:99:0,36,255	0/0:45,0:45:99:0,135,255	0/0:47,0:47:99:0,141,255	0/0:65,0:65:99:0,195,255	0/0:80,0:80:99:0,240,255	0/0:29,0:29:99:0,87,255	0/0:14,0:14:99:0,42,255	0/0:61,0:61:99:0,183,255	0/0:37,0:37:99:0,111,255	0/0:91,0:91:99:0,255,255	./.:0,0:0:.:.	0/0:25,0:25:99:0,75,255	0/0:79,0:79:99:0,237,255	0/0:27,0:27:99:0,81,255	0/0:92,0:92:99:0,255,255	1/0:13,45:58:99:255,0,255	1/0:6,9:15:99:255,0,171	0/0:21,0:21:99:0,63,255	0/0:25,0:25:99:0,75,255	0/0:31,0:31:99:0,93,255	0/0:93,0:93:99:0,255,255	./.:1,0:1:66:0,3,36	0/0:33,0:33:99:0,99,255	1/1:4,34:38:99:255,0,30	0/1:48,46:94:99:255,0,255	./.:0,0:0:.:.	0/1:43,17:60:99:255,0,255	0/0:57,0:57:99:0,171,255	0/0:11,0:11:99:0,33,255	0/0:30,0:30:99:0,90,255	0/0:46,0:46:99:0,138,255
NC_029516.1	4939800	SNC_029516.1_4939800	T	C	.	PASS	QualityScore=0.0;DP=2528	GT:AD:DP:GQ:PL	./.:123,0:123:99:0,255,255	0/0:91,0:91:99:0,255,255	0/0:87,0:87:99:0,255,255	0/0:46,0:46:99:0,138,255	./.:2,0:2:79:0,6,72	0/0:6,0:6:98:0,18,216	0/0:47,0:47:99:0,141,255	0/0:37,0:37:99:0,111,255	0/0:80,0:80:99:0,240,255	0/0:25,0:25:99:0,75,255	0/0:45,0:45:99:0,135,255	0/0:62,0:62:99:0,186,255	0/0:31,0:31:99:0,93,255	0/0:59,0:59:99:0,177,255	0/0:18,0:18:99:0,54,255	0/0:41,0:41:99:0,123,255	./.:138,0:138:99:0,255,255	0/0:54,1:55:99:0,130,255	./.:78,53:131:99:255,0,255	0/0:50,0:50:99:0,150,255	0/0:46,0:46:99:0,138,255	0/0:41,0:41:99:0,123,255	./.:106,0:106:99:0,255,255	0/0:67,0:67:99:0,201,255	./.:0,0:0:.:.	./.:134,0:134:99:0,255,255	0/1:22,15:37:99:255,0,255	0/0:42,0:42:99:0,126,255	0/0:51,0:51:99:0,153,255	0/0:64,1:65:99:0,159,255	0/0:60,0:60:99:0,180,255	1/0:25,67:92:99:255,0,255	0/0:26,0:26:99:0,78,255	0/1:8,7:15:99:207,0,243	0/0:27,0:27:99:0,81,255	0/0:6,0:6:98:0,18,216	0/0:15,0:15:99:0,45,255	0/0:97,0:97:99:0,255,255	0/0:75,0:75:99:0,225,255	./.:0,0:0:.:.	1/0:21,22:43:99:255,0,255	0/0:90,0:90:99:0,255,255	./.:0,3:3:88:108,9,0	0/0:48,0:48:99:0,144,255	./.:168,0:168:99:0,255,255
NC_029516.1	4944938	SNC_029516.1_4944938	A	C	.	PASS	QualityScore=0.0;DP=2776	GT:AD:DP:GQ:PL	0/0:71,0:71:99:0,213,255	./.:65,37:102:99:255,0,255	0/1:64,34:98:99:255,0,255	1/0:26,55:81:99:255,0,255	1/1:0,78:78:99:255,234,0	0/0:19,0:19:99:0,57,255	0/0:49,0:49:99:0,147,255	1/0:19,33:52:99:255,0,255	./.:157,0:157:99:0,255,255	1/1:0,34:34:99:255,102,0	1/0:36,42:78:99:255,0,255	./.:106,0:106:99:0,255,255	0/0:10,0:10:99:0,30,255	0/1:49,24:73:99:255,0,255	0/1:21,21:42:99:255,0,255	./.:62,42:104:99:255,0,255	0/0:79,0:79:99:0,237,255	0/0:76,0:76:99:0,228,255	0/1:25,24:49:99:255,0,255	0/0:93,0:93:99:0,255,255	./.:159,0:159:99:0,255,255	0/0:43,0:43:99:0,129,255	0/0:57,0:57:99:0,171,255	1/0:12,17:29:99:255,0,255	./.:0,0:0:.:.	0/1:22,13:35:99:255,0,255	0/0:100,0:100:99:0,255,255	0/1:22,13:35:99:255,0,255	0/0:76,0:76:99:0,228,255	1/0:5,25:30:99:255,0,90	1/1:0,28:28:99:255,84,0	./.:117,0:117:99:0,255,255	0/0:61,0:61:99:0,183,255	0/0:26,0:26:99:0,78,255	0/0:58,0:58:99:0,174,255	1/1:0,8:8:99:255,24,0	1/0:10,16:26:99:255,0,255	1/1:0,27:27:99:255,81,0	./.:78,31:109:99:255,0,255	./.:0,0:0:.:.	0/0:98,0:98:99:0,255,255	0/0:52,0:52:99:0,156,255	0/0:28,0:28:99:0,84,255	0/0:25,0:25:99:0,75,255	1/0:30,68:98:99:255,0,255
NC_029516.1	4944971	SNC_029516.1_4944971	G	T	.	PASS	QualityScore=0.0;DP=2776	GT:AD:DP:GQ:PL	0/0:71,0:71:99:0,213,255	./.:65,37:102:99:255,0,255	0/1:64,34:98:99:255,0,255	1/0:26,55:81:99:255,0,255	1/1:0,78:78:99:255,234,0	0/0:19,0:19:99:0,57,255	0/0:49,0:49:99:0,147,255	1/0:19,33:52:99:255,0,255	./.:157,0:157:99:0,255,255	1/1:0,34:34:99:255,102,0	0/0:78,0:78:99:0,234,255	./.:106,0:106:99:0,255,255	0/0:10,0:10:99:0,30,255	0/1:49,24:73:99:255,0,255	0/0:42,0:42:99:0,126,255	./.:62,42:104:99:255,0,255	0/0:79,0:79:99:0,237,255	0/0:76,0:76:99:0,228,255	0/1:25,24:49:99:255,0,255	0/0:93,0:93:99:0,255,255	./.:159,0:159:99:0,255,255	0/0:43,0:43:99:0,129,255	0/0:57,0:57:99:0,171,255	1/0:12,17:29:99:255,0,255	./.:0,0:0:.:.	0/0:35,0:35:99:0,105,255	0/0:100,0:100:99:0,255,255	0/1:22,13:35:99:255,0,255	0/0:76,0:76:99:0,228,255	1/0:5,25:30:99:255,0,90	1/1:0,28:28:99:255,84,0	./.:117,0:117:99:0,255,255	0/0:61,0:61:99:0,183,255	0/0:26,0:26:99:0,78,255	0/0:58,0:58:99:0,174,255	1/1:0,8:8:99:255,24,0	1/0:10,16:26:99:255,0,255	1/1:0,27:27:99:255,81,0	./.:78,31:109:99:255,0,255	./.:0,0:0:.:.	0/0:98,0:98:99:0,255,255	0/0:52,0:52:99:0,156,255	0/0:28,0:28:99:0,84,255	0/0:25,0:25:99:0,75,255	0/0:98,0:98:99:0,255,255
NC_029516.1	4944974	SNC_029516.1_4944974	T	A	.	PASS	QualityScore=0.0;DP=2776	GT:AD:DP:GQ:PL	0/0:71,0:71:99:0,213,255	./.:37,65:102:99:255,0,255	0/0:98,0:98:99:0,255,255	0/0:81,0:81:99:0,244,255	0/0:78,0:78:99:0,234,255	0/0:19,0:19:99:0,57,255	0/0:49,0:49:99:0,147,255	0/0:52,0:52:99:0,156,255	./.:8,149:157:99:255,185,0	0/0:34,0:34:99:0,102,255	0/0:78,0:78:99:0,234,255	./.:106,0:106:99:0,255,255	1/1:0,10:10:99:255,30,0	0/0:73,0:73:99:0,219,255	1/0:21,21:42:99:255,0,255	./.:104,0:104:99:0,255,255	0/0:79,0:79:99:0,237,255	1/1:0,76:76:99:255,228,0	0/0:49,0:49:99:0,147,255	0/0:93,0:93:99:0,255,255	./.:159,0:159:99:0,255,255	0/1:25,18:43:99:255,0,255	1/0:20,37:57:99:255,0,255	0/0:29,0:29:99:0,87,255	./.:0,0:0:.:.	1/0:13,22:35:99:255,0,255	0/0:100,0:100:99:0,255,255	0/0:35,0:35:99:0,105,255	0/1:43,33:76:99:255,0,255	0/1:25,5:30:99:90,0,255	0/0:28,0:28:99:0,84,255	./.:117,0:117:99:0,255,255	0/0:61,0:61:99:0,183,255	0/0:25,1:26:99:0,43,255	0/0:58,0:58:99:0,174,255	0/0:8,0:8:99:0,24,255	0/1:16,10:26:99:255,0,255	0/0:27,0:27:99:0,81,255	./.:31,78:109:99:255,0,255	./.:0,0:0:.:.	0/0:98,0:98:99:0,255,255	1/1:0,52:52:99:255,156,0	0/0:28,0:28:99:0,84,255	0/0:25,0:25:99:0,75,255	0/0:98,0:98:99:0,255,255
NC_029516.1	5097138	SNC_029516.1_5097138	C	T	.	PASS	QualityScore=0.0;DP=3184	GT:AD:DP:GQ:PL	0/0:95,0:95:99:0,255,255	0/0:98,0:98:99:0,255,255	0/0:70,0:70:99:0,210,255	0/0:38,0:38:99:0,114,255	0/0:41,0:41:99:0,123,255	0/0:75,0:75:99:0,225,255	0/0:43,0:43:99:0,129,255	0/1:35,15:50:99:255,0,255	0/0:68,0:68:99:0,204,255	0/0:67,0:67:99:0,201,255	0/0:58,0:58:99:0,174,255	./.:129,0:129:99:0,255,255	./.:114,0:114:99:0,255,255	0/0:34,0:34:99:0,102,255	0/0:48,0:48:99:0,144,255	0/0:18,0:18:99:0,54,255	0/0:47,0:47:99:0,141,255	0/0:35,0:35:99:0,105,255	0/0:90,0:90:99:0,255,255	./.:101,0:101:99:0,255,255	0/0:28,0:28:99:0,84,255	./.:101,0:101:99:0,255,255	./.:164,0:164:99:0,255,255	./.:137,0:137:99:0,255,255	1/0:5,22:27:99:255,0,99	./.:103,0:103:99:0,255,255	0/0:66,0:66:99:0,198,255	0/0:23,0:23:99:0,69,255	0/0:73,0:73:99:0,219,255	0/0:56,0:56:99:0,168,255	0/0:40,0:40:99:0,120,255	0/0:78,0:78:99:0,234,255	./.:105,0:105:99:0,255,255	1/1:2,44:46:99:255,66,0	0/0:96,1:97:99:0,255,255	0/0:83,0:83:99:0,250,255	0/0:43,0:43:99:0,129,255	0/0:82,0:82:99:0,247,255	0/0:67,0:67:99:0,201,255	1/1:0,33:33:99:255,99,0	0/0:62,0:62:99:0,186,255	0/0:27,0:27:99:0,81,255	./.:64,104:168:99:255,0,255	0/0:66,0:66:99:0,198,255	0/0:90,0:90:99:0,255,255
NC_029516.1	5306237	SNC_029516.1_5306237	A	G	.	PASS	QualityScore=0.0;DP=1991	GT:AD:DP:GQ:PL	0/1:21,10:31:99:255,0,255	./.:0,0:0:.:.	./.:173,0:173:99:0,255,255	0/0:42,0:42:99:0,126,255	0/1:24,8:32:99:192,0,255	./.:0,0:0:.:.	./.:0,0:0:.:.	0/0:20,0:20:99:0,60,255	0/0:70,0:70:99:0,210,255	1/1:0,26:26:99:255,78,0	./.:105,0:105:99:0,255,255	0/0:11,0:11:99:0,33,255	0/0:44,0:44:99:0,132,255	0/1:27,5:32:99:84,0,255	0/0:68,0:68:99:0,204,255	1/1:0,77:77:99:255,231,0	0/0:33,0:33:99:0,99,255	0/0:51,0:51:99:0,153,255	0/0:30,0:30:99:0,90,255	0/0:11,0:11:99:0,33,255	./.:128,0:128:99:0,255,255	0/0:37,2:39:99:0,45,255	0/0:56,0:56:99:0,168,255	./.:138,3:141:99:0,255,255	0/0:20,0:20:99:0,60,255	0/0:83,0:83:99:0,250,255	0/0:33,0:33:99:0,99,255	0/0:36,0:36:99:0,108,255	0/0:74,0:74:99:0,222,255	0/0:8,0:8:99:0,24,255	0/0:15,0:15:99:0,45,255	./.:127,0:127:99:0,255,255	0/0:28,0:28:99:0,84,255	0/0:66,0:66:99:0,198,255	./.:110,0:110:99:0,255,255	./.:0,0:0:.:.	0/0:34,0:34:99:0,102,255	0/0:15,0:15:99:0,45,255	0/0:21,0:21:99:0,63,255	0/0:6,0:6:98:0,18,216	0/0:8,0:8:99:0,24,255	0/0:38,0:38:99:0,114,255	./.:0,0:0:.:.	0/0:22,0:22:99:0,66,255	0/0:27,0:27:99:0,81,255
NC_029516.1	5306248	SNC_029516.1_5306248	G	A	.	PASS	QualityScore=0.0;DP=1991	GT:AD:DP:GQ:PL	0/0:31,0:31:99:0,93,255	./.:0,0:0:.:.	./.:173,0:173:99:0,255,255	0/0:42,0:42:99:0,126,255	0/0:32,0:32:99:0,96,255	./.:0,0:0:.:.	./.:0,0:0:.:.	0/0:20,0:20:99:0,60,255	0/0:70,0:70:99:0,210,255	0/0:26,0:26:99:0,78,255	./.:105,0:105:99:0,255,255	0/0:11,0:11:99:0,33,255	0/0:44,0:44:99:0,132,255	0/0:32,0:32:99:0,96,255	0/0:68,0:68:99:0,204,255	0/0:77,0:77:99:0,231,255	0/1:18,15:33:99:255,0,255	0/0:51,0:51:99:0,153,255	0/0:30,0:30:99:0,90,255	0/0:11,0:11:99:0,33,255	./.:128,0:128:99:0,255,255	0/0:39,0:39:99:0,117,255	0/1:34,22:56:99:255,0,255	./.:141,0:141:99:0,255,255	0/0:20,0:20:99:0,60,255	0/0:83,0:83:99:0,250,255	0/1:24,9:33:99:225,0,255	0/0:36,0:36:99:0,108,255	0/0:74,0:74:99:0,222,255	1/1:0,8:8:99:255,24,0	0/0:15,0:15:99:0,45,255	./.:19,108:127:99:255,0,255	0/0:28,0:28:99:0,84,255	0/0:66,0:66:99:0,198,255	./.:110,0:110:99:0,255,255	./.:0,0:0:.:.	0/0:34,0:34:99:0,102,255	0/0:15,0:15:99:0,45,255	1/1:0,21:21:99:255,63,0	0/0:6,0:6:98:0,18,216	0/0:8,0:8:99:0,24,255	0/0:38,0:38:99:0,114,255	./.:0,0:0:.:.	0/0:22,0:22:99:0,66,255	0/0:27,0:27:99:0,81,255
NC_029516.1	5306249	SNC_029516.1_5306249	G	A	.	PASS	QualityScore=0.0;DP=1991	GT:AD:DP:GQ:PL	0/0:31,0:31:99:0,93,255	./.:0,0:0:.:.	./.:173,0:173:99:0,255,255	0/0:42,0:42:99:0,126,255	0/0:32,0:32:99:0,96,255	./.:0,0:0:.:.	./.:0,0:0:.:.	0/0:20,0:20:99:0,60,255	0/0:70,0:70:99:0,210,255	0/0:26,0:26:99:0,78,255	./.:105,0:105:99:0,255,255	0/0:11,0:11:99:0,33,255	0/0:44,0:44:99:0,132,255	0/0:32,0:32:99:0,96,255	0/0:68,0:68:99:0,204,255	0/0:77,0:77:99:0,231,255	0/0:33,0:33:99:0,99,255	0/0:51,0:51:99:0,153,255	0/0:30,0:30:99:0,90,255	0/0:11,0:11:99:0,33,255	./.:128,0:128:99:0,255,255	0/0:39,0:39:99:0,117,255	0/0:56,0:56:99:0,168,255	./.:141,0:141:99:0,255,255	0/0:20,0:20:99:0,60,255	0/0:83,0:83:99:0,250,255	0/1:24,9:33:99:225,0,255	0/0:36,0:36:99:0,108,255	0/0:74,0:74:99:0,222,255	1/1:0,8:8:99:255,24,0	0/0:15,0:15:99:0,45,255	./.:127,0:127:99:0,255,255	0/0:28,0:28:99:0,84,255	0/0:66,0:66:99:0,198,255	./.:110,0:110:99:0,255,255	./.:0,0:0:.:.	0/0:34,0:34:99:0,102,255	0/0:15,0:15:99:0,45,255	0/0:21,0:21:99:0,63,255	0/0:6,0:6:98:0,18,216	0/0:8,0:8:99:0,24,255	0/0:38,0:38:99:0,114,255	./.:0,0:0:.:.	0/0:22,0:22:99:0,66,255	0/0:27,0:27:99:0,81,255
NC_029516.1	5306294	SNC_029516.1_5306294	C	T	.	PASS	QualityScore=0.0;DP=1927	GT:AD:DP:GQ:PL	0/0:73,0:73:99:0,219,255	0/0:39,0:39:99:0,117,255	0/0:76,0:76:99:0,228,255	./.:145,0:145:99:0,255,255	0/0:60,0:60:99:0,180,255	0/0:54,0:54:99:0,162,255	./.:0,0:0:.:.	0/0:15,0:15:99:0,45,255	./.:0,0:0:.:.	0/0:46,0:46:99:0,138,255	1/0:16,25:41:99:255,0,255	1/1:0,12:12:99:255,36,0	0/0:87,0:87:99:0,255,255	0/0:11,0:11:99:0,33,255	0/0:42,0:42:99:0,126,255	0/0:26,0:26:99:0,78,255	0/0:41,0:41:99:0,123,255	0/0:52,0:52:99:0,156,255	0/0:73,0:73:99:0,219,255	0/0:51,0:51:99:0,153,255	0/0:79,0:79:99:0,237,255	0/0:19,0:19:99:0,57,255	./.:137,0:137:99:0,255,255	0/0:16,0:16:99:0,48,255	./.:0,0:0:.:.	0/0:30,0:30:99:0,90,255	0/0:64,0:64:99:0,192,255	0/0:59,0:59:99:0,177,255	0/0:50,0:50:99:0,150,255	0/0:11,0:11:99:0,33,255	./.:4,0:4:94:0,12,144	0/0:73,0:73:99:0,219,255	0/0:39,0:39:99:0,117,255	0/0:63,1:64:99:0,156,255	1/0:29,32:61:99:255,0,255	0/0:64,0:64:99:0,192,255	0/0:39,0:39:99:0,117,255	./.:0,0:0:.:.	0/0:30,0:30:99:0,90,255	./.:0,0:0:.:.	0/0:50,0:50:99:0,150,255	0/0:31,0:31:99:0,93,255	0/0:16,0:16:99:0,48,255	0/0:25,0:25:99:0,75,255	0/0:22,0:22:99:0,66,255
NC_029516.1	5306311	SNC_029516.1_5306311	T	G	.	PASS	QualityScore=0.0;DP=1927	GT:AD:DP:GQ:PL	0/0:73,0:73:99:0,219,255	0/0:39,0:39:99:0,117,255	0/0:76,0:76:99:0,228,255	./.:145,0:145:99:0,255,255	0/0:60,0:60:99:0,180,255	0/0:54,0:54:99:0,162,255	./.:0,0:0:.:.	0/0:15,0:15:99:0,45,255	./.:0,0:0:.:.	0/0:46,0:46:99:0,138,255	0/0:41,0:41:99:0,123,255	0/0:12,0:12:99:0,36,255	0/1:70,17:87:99:255,0,255	1/1:0,11:11:99:255,33,0	0/0:42,0:42:99:0,126,255	0/0:26,0:26:99:0,78,255	0/0:41,0:41:99:0,123,255	0/0:52,0:52:99:0,156,255	0/0:73,0:73:99:0,219,255	0/0:51,0:51:99:0,153,255	0/0:79,0:79:99:0,237,255	0/0:19,0:19:99:0,57,255	./.:137,0:137:99:0,255,255	0/0:16,0:16:99:0,48,255	./.:0,0:0:.:.	1/1:0,30:30:99:255,90,0	0/0:64,0:64:99:0,192,255	0/0:59,0:59:99:0,177,255	0/0:50,0:50:99:0,150,255	0/0:11,0:11:99:0,33,255	./.:4,0:4:94:0,12,144	0/0:73,0:73:99:0,219,255	0/0:39,0:39:99:0,117,255	0/0:64,0:64:99:0,192,255	0/0:61,0:61:99:0,183,255	0/0:64,0:64:99:0,192,255	0/0:39,0:39:99:0,117,255	./.:0,0:0:.:.	0/0:30,0:30:99:0,90,255	./.:0,0:0:.:.	0/0:50,0:50:99:0,150,255	0/0:31,0:31:99:0,93,255	0/0:16,0:16:99:0,48,255	0/0:25,0:25:99:0,75,255	0/0:22,0:22:99:0,66,255
NC_029516.1	5306317	SNC_029516.1_5306317	C	T	.	PASS	QualityScore=0.0;DP=1927	GT:AD:DP:GQ:PL	0/0:73,0:73:99:0,219,255	0/0:39,0:39:99:0,117,255	0/0:76,0:76:99:0,228,255	./.:145,0:145:99:0,255,255	1/0:23,37:60:99:255,0,255	0/0:54,0:54:99:0,162,255	./.:0,0:0:.:.	0/0:15,0:15:99:0,45,255	./.:0,0:0:.:.	0/0:46,0:46:99:0,138,255	0/0:41,0:41:99:0,123,255	0/0:12,0:12:99:0,36,255	0/0:87,0:87:99:0,255,255	0/0:11,0:11:99:0,33,255	0/0:42,0:42:99:0,126,255	0/0:26,0:26:99:0,78,255	0/0:41,0:41:99:0,123,255	0/0:52,0:52:99:0,156,255	0/0:73,0:73:99:0,219,255	0/0:51,0:51:99:0,153,255	0/0:79,0:79:99:0,237,255	0/0:19,0:19:99:0,57,255	./.:137,0:137:99:0,255,255	0/0:16,0:16:99:0,48,255	./.:0,0:0:.:.	0/0:30,0:30:99:0,90,255	0/0:64,0:64:99:0,192,255	0/0:59,0:59:99:0,177,255	0/0:50,0:50:99:0,150,255	0/0:11,0:11:99:0,33,255	./.:4,0:4:94:0,12,144	0/0:73,0:73:99:0,219,255	0/0:39,0:39:99:0,117,255	0/1:36,28:64:99:255,0,255	0/0:61,0:61:99:0,183,255	0/0:64,0:64:99:0,192,255	0/0:39,0:39:99:0,117,255	./.:0,0:0:.:.	0/0:30,0:30:99:0,90,255	./.:0,0:0:.:.	1/1:0,50:50:99:255,150,0	0/0:31,0:31:99:0,93,255	0/0:16,0:16:99:0,48,255	0/0:24,1:25:99:0,39,255	0/0:22,0:22:99:0,66,255
NC_029516.1	5306318	SNC_029516.1_5306318	A	G	.	PASS	QualityScore=0.0;DP=1927	GT:AD:DP:GQ:PL	1/0:35,38:73:99:255,0,255	0/0:39,0:39:99:0,117,255	0/1:54,22:76:99:255,0,255	./.:145,0:145:99:0,255,255	1/0:23,37:60:99:255,0,255	1/1:0,54:54:99:255,162,0	./.:0,0:0:.:.	1/1:0,15:15:99:255,45,0	./.:0,0:0:.:.	1/1:0,46:46:99:255,138,0	0/1:25,16:41:99:255,0,255	0/0:12,0:12:99:0,36,255	0/1:70,17:87:99:255,0,255	1/1:0,11:11:99:255,33,0	0/0:42,0:42:99:0,126,255	1/1:0,26:26:99:255,78,0	1/1:0,41:41:99:255,123,0	0/0:52,0:52:99:0,156,255	0/1:56,17:73:99:255,0,255	0/0:51,0:51:99:0,153,255	1/1:0,79:79:99:255,237,0	0/0:19,0:19:99:0,57,255	./.:137,0:137:99:0,255,255	0/0:16,0:16:99:0,48,255	./.:0,0:0:.:.	1/1:0,30:30:99:255,90,0	1/1:0,64:64:99:255,192,0	0/1:42,17:59:99:255,0,255	0/0:50,0:50:99:0,150,255	1/1:0,11:11:99:255,33,0	./.:0,4:4:94:144,12,0	0/1:37,36:73:99:255,0,255	0/0:39,0:39:99:0,117,255	0/1:36,28:64:99:255,0,255	0/0:61,0:61:99:0,183,255	0/0:64,0:64:99:0,192,255	1/1:0,39:39:99:255,117,0	./.:0,0:0:.:.	0/0:30,0:30:99:0,90,255	./.:0,0:0:.:.	1/1:0,50:50:99:255,150,0	0/0:31,0:31:99:0,93,255	1/1:0,16:16:99:255,48,0	1/1:0,25:25:99:255,75,0	0/0:22,0:22:99:0,66,255
NC_029516.1	5306329	SNC_029516.1_5306329	A	C	.	PASS	QualityScore=0.0;DP=1927	GT:AD:DP:GQ:PL	0/0:73,0:73:99:0,219,255	0/0:39,0:39:99:0,117,255	0/0:76,0:76:99:0,228,255	./.:145,0:145:99:0,255,255	0/0:60,0:60:99:0,180,255	0/0:54,0:54:99:0,162,255	./.:0,0:0:.:.	0/0:15,0:15:99:0,45,255	./.:0,0:0:.:.	0/0:46,0:46:99:0,138,255	0/0:41,0:41:99:0,123,255	0/0:12,0:12:99:0,36,255	0/0:87,0:87:99:0,255,255	0/0:11,0:11:99:0,33,255	0/0:42,0:42:99:0,126,255	0/0:26,0:26:99:0,78,255	0/0:41,0:41:99:0,123,255	0/0:52,0:52:99:0,156,255	0/0:73,0:73:99:0,219,255	0/0:51,0:51:99:0,153,255	0/0:79,0:79:99:0,237,255	0/0:19,0:19:99:0,57,255	./.:137,0:137:99:0,255,255	0/0:16,0:16:99:0,48,255	./.:0,0:0:.:.	0/0:30,0:30:99:0,90,255	1/0:16,48:64:99:255,0,255	0/0:59,0:59:99:0,177,255	0/0:50,0:50:99:0,150,255	1/1:0,11:11:99:255,33,0	./.:4,0:4:94:0,12,144	0/0:73,0:73:99:0,219,255	0/0:39,0:39:99:0,117,255	0/0:64,0:64:99:0,192,255	0/0:61,0:61:99:0,183,255	0/0:64,0:64:99:0,192,255	0/0:39,0:39:99:0,117,255	./.:0,0:0:.:.	0/0:30,0:30:99:0,90,255	./.:0,0:0:.:.	0/0:50,0:50:99:0,150,255	0/0:31,0:31:99:0,93,255	0/0:16,0:16:99:0,48,255	0/0:25,0:25:99:0,75,255	0/0:22,0:22:99:0,66,255
NC_029516.1	5306330	SNC_029516.1_5306330	A	T	.	PASS	QualityScore=0.0;DP=1927	GT:AD:DP:GQ:PL	0/0:73,0:73:99:0,219,255	0/0:39,0:39:99:0,117,255	0/0:76,0:76:99:0,228,255	./.:145,0:145:99:0,255,255	0/0:60,0:60:99:0,180,255	0/0:54,0:54:99:0,162,255	./.:0,0:0:.:.	0/0:15,0:15:99:0,45,255	./.:0,0:0:.:.	0/0:46,0:46:99:0,138,255	0/0:41,0:41:99:0,123,255	0/0:12,0:12:99:0,36,255	0/0:87,0:87:99:0,255,255	0/0:11,0:11:99:0,33,255	0/0:42,0:42:99:0,126,255	0/0:26,0:26:99:0,78,255	0/0:41,0:41:99:0,123,255	0/0:52,0:52:99:0,156,255	0/0:73,0:73:99:0,219,255	0/0:51,0:51:99:0,153,255	0/0:79,0:79:99:0,237,255	0/0:19,0:19:99:0,57,255	./.:137,0:137:99:0,255,255	0/0:16,0:16:99:0,48,255	./.:0,0:0:.:.	0/0:30,0:30:99:0,90,255	1/0:16,48:64:99:255,0,255	0/0:59,0:59:99:0,177,255	0/0:50,0:50:99:0,150,255	1/1:0,11:11:99:255,33,0	./.:4,0:4:94:0,12,144	0/0:73,0:73:99:0,219,255	0/0:39,0:39:99:0,117,255	0/0:64,0:64:99:0,192,255	0/0:61,0:61:99:0,183,255	0/0:64,0:64:99:0,192,255	0/0:39,0:39:99:0,117,255	./.:0,0:0:.:.	0/0:30,0:30:99:0,90,255	./.:0,0:0:.:.	0/0:50,0:50:99:0,150,255	0/0:31,0:31:99:0,93,255	0/0:16,0:16:99:0,48,255	0/0:25,0:25:99:0,75,255	0/0:22,0:22:99:0,66,255
NC_029516.1	5309869	SNC_029516.1_5309869	T	C	.	PASS	QualityScore=0.0;DP=2265	GT:AD:DP:GQ:PL	0/0:38,0:38:99:0,114,255	0/0:77,0:77:99:0,231,255	./.:129,1:130:99:0,255,255	0/0:67,0:67:99:0,201,255	./.:0,0:0:.:.	./.:0,0:0:.:.	0/0:13,0:13:99:0,39,255	0/0:50,0:50:99:0,150,255	0/0:88,0:88:99:0,255,255	0/0:32,0:32:99:0,96,255	0/0:85,0:85:99:0,255,255	1/0:38,60:98:99:255,0,255	0/0:87,0:87:99:0,255,255	0/0:46,0:46:99:0,138,255	0/0:32,0:32:99:0,96,255	0/0:69,0:69:99:0,207,255	0/0:41,0:41:99:0,123,255	0/0:51,0:51:99:0,153,255	0/0:40,0:40:99:0,120,255	0/0:65,0:65:99:0,195,255	0/0:84,0:84:99:0,253,255	0/0:82,0:82:99:0,247,255	0/0:75,0:75:99:0,225,255	./.:116,0:116:99:0,255,255	./.:2,0:2:79:0,6,72	0/0:30,0:30:99:0,90,255	1/0:13,30:43:99:255,0,255	0/0:5,0:5:96:0,15,180	./.:118,0:118:99:0,255,255	0/1:30,25:55:99:255,0,255	./.:2,0:2:79:0,6,72	./.:101,0:101:99:0,255,255	0/0:98,0:98:99:0,255,255	0/0:46,0:46:99:0,138,255	0/0:68,0:68:99:0,204,255	0/0:8,0:8:99:0,24,255	0/0:24,0:24:99:0,72,255	0/0:27,0:27:99:0,81,255	0/0:31,0:31:99:0,93,255	./.:0,0:0:.:.	0/0:51,0:51:99:0,153,255	0/0:54,0:54:99:0,162,255	0/0:8,0:8:99:0,24,255	0/0:14,0:14:99:0,42,255	0/0:14,0:14:99:0,42,255
NC_029516.1	5309882	SNC_029516.1_5309882	G	C	.	PASS	QualityScore=0.0;DP=2265	GT:AD:DP:GQ:PL	0/0:38,0:38:99:0,114,255	0/0:77,0:77:99:0,231,255	./.:130,0:130:99:0,255,255	0/1:52,15:67:99:255,0,255	./.:0,0:0:.:.	./.:0,0:0:.:.	0/0:13,0:13:99:0,39,255	0/0:50,0:50:99:0,150,255	0/0:88,0:88:99:0,255,255	0/0:32,0:32:99:0,96,255	0/0:85,0:85:99:0,255,255	0/0:98,0:98:99:0,255,255	0/0:87,0:87:99:0,255,255	0/0:46,0:46:99:0,138,255	0/0:32,0:32:99:0,96,255	0/0:69,0:69:99:0,207,255	0/0:41,0:41:99:0,123,255	0/0:51,0:51:99:0,153,255	0/0:40,0:40:99:0,120,255	0/0:65,0:65:99:0,195,255	0/0:84,0:84:99:0,253,255	0/1:42,40:82:99:255,0,255	0/0:75,0:75:99:0,225,255	./.:116,0:116:99:0,255,255	./.:2,0:2:79:0,6,72	0/0:30,0:30:99:0,90,255	0/0:43,0:43:99:0,129,255	0/0:5,0:5:96:0,15,180	./.:118,0:118:99:0,255,255	0/0:55,0:55:99:0,165,255	./.:2,0:2:79:0,6,72	./.:101,0:101:99:0,255,255	0/0:98,0:98:99:0,255,255	0/0:46,0:46:99:0,138,255	1/0:31,37:68:99:255,0,255	0/0:8,0:8:99:0,24,255	0/0:24,0:24:99:0,72,255	0/0:27,0:27:99:0,81,255	0/0:31,0:31:99:0,93,255	./.:0,0:0:.:.	0/0:51,0:51:99:0,153,255	0/0:54,0:54:99:0,162,255	0/0:8,0:8:99:0,24,255	0/0:14,0:14:99:0,42,255	0/0:14,0:14:99:0,42,255
NC_029516.1	5309948	SNC_029516.1_5309948	C	A	.	PASS	QualityScore=0.0;DP=2073	GT:AD:DP:GQ:PL	0/0:18,0:18:99:0,54,255	0/0:61,0:61:99:0,183,255	0/0:85,0:85:99:0,255,255	0/0:12,0:12:99:0,36,255	1/1:0,58:58:99:255,174,0	0/0:53,0:53:99:0,159,255	0/0:51,0:51:99:0,153,255	0/0:38,0:38:99:0,114,255	0/0:20,0:20:99:0,60,255	1/0:8,42:50:99:255,0,138	0/0:34,0:34:99:0,102,255	0/0:70,0:70:99:0,210,255	0/0:11,0:11:99:0,33,255	0/0:5,0:5:96:0,15,180	0/0:29,0:29:99:0,87,255	1/0:28,46:74:99:255,0,255	0/0:53,0:53:99:0,159,255	1/0:9,25:34:99:255,0,222	0/0:45,0:45:99:0,135,255	0/0:61,0:61:99:0,183,255	0/0:91,0:91:99:0,255,255	0/0:51,0:51:99:0,153,255	0/1:33,31:64:99:255,0,255	./.:70,42:112:99:255,0,255	./.:0,0:0:.:.	1/1:0,31:31:99:255,93,0	./.:103,0:103:99:0,255,255	0/0:66,0:66:99:0,198,255	0/0:23,0:23:99:0,69,255	./.:0,0:0:.:.	0/0:27,0:27:99:0,81,255	1/0:20,39:59:99:255,0,255	./.:104,0:104:99:0,255,255	0/0:34,1:35:99:0,69,255	0/0:54,0:54:99:0,162,255	0/0:19,0:19:99:0,57,255	0/0:43,0:43:99:0,129,255	1/1:0,26:26:99:255,78,0	0/0:19,0:19:99:0,57,255	0/0:47,0:47:99:0,141,255	0/0:78,0:78:99:0,234,255	0/0:49,0:49:99:0,147,255	./.:4,0:4:94:0,12,144	0/0:39,0:39:99:0,117,255	1/0:21,46:67:99:255,0,255
NC_029516.1	5309958	SNC_029516.1_5309958	G	A	.	PASS	QualityScore=0.0;DP=2073	GT:AD:DP:GQ:PL	0/0:18,0:18:99:0,54,255	0/0:61,0:61:99:0,183,255	0/0:85,0:85:99:0,255,255	0/0:12,0:12:99:0,36,255	0/0:58,0:58:99:0,174,255	0/0:53,0:53:99:0,159,255	0/0:51,0:51:99:0,153,255	0/0:38,0:38:99:0,114,255	0/0:20,0:20:99:0,60,255	0/0:50,0:50:99:0,150,255	0/0:34,0:34:99:0,102,255	0/0:70,0:70:99:0,210,255	0/0:11,0:11:99:0,33,255	0/0:5,0:5:96:0,15,180	0/0:28,1:29:99:0,51,255	0/0:74,0:74:99:0,222,255	0/0:53,0:53:99:0,159,255	0/0:34,0:34:99:0,102,255	0/0:45,0:45:99:0,135,255	0/0:61,0:61:99:0,183,255	0/0:91,0:91:99:0,255,255	0/0:51,0:51:99:0,153,255	0/0:64,0:64:99:0,192,255	./.:112,0:112:99:0,255,255	./.:0,0:0:.:.	0/0:31,0:31:99:0,93,255	./.:103,0:103:99:0,255,255	0/0:66,0:66:99:0,198,255	0/0:23,0:23:99:0,69,255	./.:0,0:0:.:.	0/0:27,0:27:99:0,81,255	0/0:59,0:59:99:0,177,255	./.:104,0:104:99:0,255,255	0/1:20,15:35:99:255,0,255	0/0:54,0:54:99:0,162,255	0/0:19,0:19:99:0,57,255	0/0:43,0:43:99:0,129,255	0/0:26,0:26:99:0,78,255	0/0:19,0:19:99:0,57,255	1/1:0,47:47:99:255,141,0	0/0:78,0:78:99:0,234,255	0/0:49,0:49:99:0,147,255	./.:4,0:4:94:0,12,144	0/0:39,0:39:99:0,117,255	0/0:67,0:67:99:0,201,255
NC_029516.1	5309970	SNC_029516.1_5309970	A	G	.	PASS	QualityScore=0.0;DP=2073	GT:AD:DP:GQ:PL	0/0:18,0:18:99:0,54,255	0/1:41,20:61:99:255,0,255	0/0:85,0:85:99:0,255,255	0/0:12,0:12:99:0,36,255	0/0:58,0:58:99:0,174,255	0/0:53,0:53:99:0,159,255	0/0:51,0:51:99:0,153,255	0/0:38,0:38:99:0,114,255	1/1:0,20:20:99:255,60,0	0/0:50,0:50:99:0,150,255	0/0:34,0:34:99:0,102,255	0/0:70,0:70:99:0,210,255	0/0:11,0:11:99:0,33,255	0/0:5,0:5:96:0,15,180	0/0:29,0:29:99:0,87,255	0/0:74,0:74:99:0,222,255	0/0:53,0:53:99:0,159,255	0/0:34,0:34:99:0,102,255	0/0:45,0:45:99:0,135,255	0/0:61,0:61:99:0,183,255	0/0:91,0:91:99:0,255,255	0/0:51,0:51:99:0,153,255	0/0:63,1:64:99:0,156,255	./.:112,0:112:99:0,255,255	./.:0,0:0:.:.	0/0:31,0:31:99:0,93,255	./.:103,0:103:99:0,255,255	0/0:66,0:66:99:0,198,255	0/0:23,0:23:99:0,69,255	./.:0,0:0:.:.	0/0:27,0:27:99:0,81,255	0/0:59,0:59:99:0,177,255	./.:104,0:104:99:0,255,255	0/0:35,0:35:99:0,105,255	0/0:54,0:54:99:0,162,255	0/0:19,0:19:99:0,57,255	0/0:43,0:43:99:0,129,255	0/0:26,0:26:99:0,78,255	0/0:19,0:19:99:0,57,255	0/0:47,0:47:99:0,141,255	0/0:78,0:78:99:0,234,255	0/0:49,0:49:99:0,147,255	./.:4,0:4:94:0,12,144	0/0:39,0:39:99:0,117,255	0/0:67,0:67:99:0,201,255
NC_029516.1	5341702	SNC_029516.1_5341702	C	T	.	PASS	QualityScore=0.0;DP=920	GT:AD:DP:GQ:PL	0/0:34,0:34:99:0,102,255	0/0:55,0:55:99:0,165,255	0/0:38,0:38:99:0,114,255	0/0:12,0:12:99:0,36,255	0/0:16,0:16:99:0,48,255	./.:0,0:0:.:.	0/0:7,0:7:99:0,21,252	0/0:32,0:32:99:0,96,255	0/0:6,0:6:98:0,18,216	./.:2,0:2:79:0,6,72	0/0:40,0:40:99:0,120,255	./.:0,0:0:.:.	0/0:60,0:60:99:0,180,255	0/0:23,0:23:99:0,69,255	0/0:17,0:17:99:0,51,255	0/0:22,0:22:99:0,66,255	./.:0,0:0:.:.	0/0:54,0:54:99:0,162,255	0/0:22,0:22:99:0,66,255	0/0:36,0:36:99:0,108,255	./.:0,0:0:.:.	0/0:54,0:54:99:0,162,255	0/0:6,0:6:98:0,18,216	0/0:35,0:35:99:0,105,255	./.:0,0:0:.:.	0/0:35,0:35:99:0,105,255	0/1:15,11:26:99:255,0,255	0/0:52,0:52:99:0,156,255	0/0:19,0:19:99:0,57,255	1/1:2,12:14:99:255,0,30	./.:0,0:0:.:.	0/0:15,0:15:99:0,45,255	0/0:6,0:6:98:0,18,216	0/0:13,0:13:99:0,39,255	0/0:38,0:38:99:0,114,255	0/0:27,0:27:99:0,81,255	0/0:16,0:16:99:0,48,255	0/0:30,0:30:99:0,90,255	./.:0,0:0:.:.	0/0:23,0:23:99:0,69,255	0/0:5,0:5:96:0,15,180	./.:1,0:1:66:0,3,36	0/0:19,0:19:99:0,57,255	0/0:10,0:10:99:0,30,255	./.:0,0:0:.:.
NC_029516.1	5341718	SNC_029516.1_5341718	T	C	.	PASS	QualityScore=0.0;DP=920	GT:AD:DP:GQ:PL	1/0:8,26:34:99:255,0,186	0/0:55,0:55:99:0,165,255	0/0:38,0:38:99:0,114,255	0/0:12,0:12:99:0,36,255	0/0:16,0:16:99:0,48,255	./.:0,0:0:.:.	1/1:0,7:7:99:252,21,0	0/0:32,0:32:99:0,96,255	0/0:6,0:6:98:0,18,216	./.:2,0:2:79:0,6,72	0/0:40,0:40:99:0,120,255	./.:0,0:0:.:.	0/0:60,0:60:99:0,180,255	0/0:23,0:23:99:0,69,255	0/0:17,0:17:99:0,51,255	0/0:22,0:22:99:0,66,255	./.:0,0:0:.:.	0/0:54,0:54:99:0,162,255	0/0:22,0:22:99:0,66,255	0/0:36,0:36:99:0,108,255	./.:0,0:0:.:.	0/0:54,0:54:99:0,162,255	0/0:6,0:6:98:0,18,216	0/0:35,0:35:99:0,105,255	./.:0,0:0:.:.	0/0:35,0:35:99:0,105,255	0/0:26,0:26:99:0,78,255	0/0:52,0:52:99:0,156,255	0/0:19,0:19:99:0,57,255	0/0:14,0:14:99:0,42,255	./.:0,0:0:.:.	0/0:15,0:15:99:0,45,255	0/0:6,0:6:98:0,18,216	0/0:13,0:13:99:0,39,255	0/0:38,0:38:99:0,114,255	0/0:27,0:27:99:0,81,255	0/0:16,0:16:99:0,48,255	0/0:30,0:30:99:0,90,255	./.:0,0:0:.:.	0/0:23,0:23:99:0,69,255	0/0:5,0:5:96:0,15,180	./.:1,0:1:66:0,3,36	0/0:19,0:19:99:0,57,255	0/0:10,0:10:99:0,30,255	./.:0,0:0:.:.
NC_029516.1	5341722	SNC_029516.1_5341722	G	A	.	PASS	QualityScore=0.0;DP=920	GT:AD:DP:GQ:PL	1/0:8,26:34:99:255,0,186	1/1:0,55:55:99:255,165,0	0/1:30,8:38:99:174,0,255	0/0:12,0:12:99:0,36,255	0/0:16,0:16:99:0,48,255	./.:0,0:0:.:.	1/1:0,7:7:99:252,21,0	0/0:32,0:32:99:0,96,255	1/1:0,6:6:98:216,18,0	./.:2,0:2:79:0,6,72	0/0:40,0:40:99:0,120,255	./.:0,0:0:.:.	0/0:60,0:60:99:0,180,255	0/0:23,0:23:99:0,69,255	0/0:17,0:17:99:0,51,255	0/0:19,3:22:99:42,0,255	./.:0,0:0:.:.	1/0:13,41:54:99:255,0,255	1/1:0,22:22:99:255,66,0	0/0:36,0:36:99:0,108,255	./.:0,0:0:.:.	1/1:0,54:54:99:255,162,0	0/0:6,0:6:98:0,18,216	0/0:35,0:35:99:0,105,255	./.:0,0:0:.:.	1/0:15,20:35:99:255,0,255	0/0:26,0:26:99:0,78,255	0/0:52,0:52:99:0,156,255	1/1:1,18:19:99:255,21,0	0/0:12,2:14:99:30,0,255	./.:0,0:0:.:.	0/0:14,1:15:89:0,9,255	0/0:6,0:6:98:0,18,216	0/0:13,0:13:99:0,39,255	0/0:38,0:38:99:0,114,255	1/1:0,27:27:99:255,81,0	0/0:16,0:16:99:0,48,255	1/1:0,30:30:99:255,90,0	./.:0,0:0:.:.	1/0:5,18:23:99:255,0,110	0/0:5,0:5:96:0,15,180	./.:0,1:1:66:36,3,0	0/0:19,0:19:99:0,57,255	1/1:0,10:10:99:255,30,0	./.:0,0:0:.:.
NC_029516.1	5341882	SNC_029516.1_5341882	A	G	.	PASS	QualityScore=0.0;DP=925	GT:AD:DP:GQ:PL	0/0:19,0:19:99:0,57,255	0/0:40,0:40:99:0,120,255	./.:0,0:0:.:.	0/0:37,0:37:99:0,111,255	./.:0,0:0:.:.	0/0:16,0:16:99:0,48,255	./.:4,0:4:94:0,12,144	0/0:23,0:23:99:0,69,255	./.:3,0:3:88:0,9,108	./.:4,0:4:94:0,12,144	0/0:20,0:20:99:0,60,255	0/0:40,0:40:99:0,120,255	0/0:71,2:73:99:0,147,255	0/0:37,0:37:99:0,111,255	0/0:11,0:11:99:0,33,255	0/0:38,0:38:99:0,114,255	0/1:4,4:8:99:120,0,120	1/1:0,9:9:99:255,27,0	0/0:6,0:6:98:0,18,216	0/0:11,0:11:99:0,33,255	0/0:22,0:22:99:0,66,255	./.:0,0:0:.:.	0/0:17,0:17:99:0,51,255	0/0:17,0:17:99:0,51,255	./.:0,0:0:.:.	0/0:28,0:28:99:0,84,255	0/0:27,0:27:99:0,81,255	0/0:23,0:23:99:0,69,255	0/0:45,0:45:99:0,135,255	0/0:18,0:18:99:0,54,255	./.:0,0:0:.:.	0/0:41,0:41:99:0,123,255	0/0:55,8:63:99:99,0,255	0/0:19,0:19:99:0,57,255	0/0:37,0:37:99:0,111,255	0/0:14,0:14:99:0,42,255	0/0:7,0:7:99:0,21,252	0/0:19,0:19:99:0,57,255	0/0:11,0:11:99:0,33,255	0/0:8,0:8:99:0,24,255	0/0:29,0:29:99:0,87,255	0/0:10,0:10:99:0,30,255	0/0:54,0:54:99:0,162,255	0/0:8,0:8:99:0,24,255	0/0:8,1:9:88:9,0,255
NC_029516.1	5804183	SNC_029516.1_5804183	C	T	.	PASS	QualityScore=0.0;DP=2764	GT:AD:DP:GQ:PL	1/0:25,72:97:99:255,0,255	./.:31,85:116:99:255,0,255	0/0:35,0:35:99:0,105,255	0/0:21,0:21:99:0,63,255	0/0:90,0:90:99:0,255,255	0/0:66,0:66:99:0,198,255	0/0:54,0:54:99:0,162,255	0/0:18,0:18:99:0,54,255	./.:144,0:144:99:0,255,255	0/0:82,0:82:99:0,247,255	0/0:80,0:80:99:0,240,255	0/0:88,0:88:99:0,255,255	0/0:97,0:97:99:0,255,255	0/0:28,0:28:99:0,84,255	0/0:48,0:48:99:0,144,255	0/0:54,0:54:99:0,162,255	0/0:64,0:64:99:0,192,255	0/0:76,0:76:99:0,228,255	0/0:31,1:32:99:0,60,255	0/0:89,0:89:99:0,255,255	0/0:60,0:60:99:0,180,255	0/0:81,0:81:99:0,244,255	1/0:8,30:38:99:255,0,174	./.:113,0:113:99:0,255,255	0/0:73,0:73:99:0,219,255	0/0:37,3:40:94:0,12,255	0/0:32,0:32:99:0,96,255	0/0:92,0:92:99:0,255,255	./.:139,0:139:99:0,255,255	0/0:8,0:8:99:0,24,255	0/0:61,0:61:99:0,183,255	0/0:21,0:21:99:0,63,255	0/0:34,0:34:99:0,102,255	0/0:42,0:42:99:0,126,255	0/0:73,0:73:99:0,219,255	0/0:12,0:12:99:0,36,255	0/0:28,0:28:99:0,84,255	0/0:59,0:59:99:0,177,255	1/0:13,44:57:99:255,0,255	./.:0,0:0:.:.	0/0:50,0:50:99:0,150,255	0/0:88,0:88:99:0,255,255	0/0:72,0:72:99:0,216,255	0/0:23,0:23:99:0,69,255	0/1:72,17:89:99:255,0,255
NC_029516.1	5804221	SNC_029516.1_5804221	G	A	.	PASS	QualityScore=0.0;DP=2764	GT:AD:DP:GQ:PL	0/0:97,0:97:99:0,255,255	./.:116,0:116:99:0,255,255	0/0:35,0:35:99:0,105,255	1/1:2,19:21:88:255,0,8	0/0:90,0:90:99:0,255,255	0/1:34,32:66:99:255,0,255	0/0:54,0:54:99:0,162,255	1/1:0,18:18:99:255,54,0	./.:144,0:144:99:0,255,255	1/0:28,54:82:99:255,0,255	0/0:80,0:80:99:0,240,255	0/0:88,0:88:99:0,255,255	0/0:97,0:97:99:0,255,255	1/1:0,28:28:99:255,84,0	0/0:48,0:48:99:0,144,255	0/0:54,0:54:99:0,162,255	0/1:44,20:64:99:255,0,255	0/0:76,0:76:99:0,228,255	0/0:32,0:32:99:0,96,255	1/0:36,53:89:99:255,0,255	0/0:60,0:60:99:0,180,255	0/0:81,0:81:99:0,244,255	0/0:38,0:38:99:0,114,255	./.:113,0:113:99:0,255,255	0/0:73,0:73:99:0,219,255	0/0:40,0:40:99:0,120,255	0/1:17,15:32:99:255,0,255	0/0:92,0:92:99:0,255,255	./.:0,139:139:99:255,255,0	0/0:8,0:8:99:0,24,255	0/0:61,0:61:99:0,183,255	1/1:0,21:21:99:255,63,0	1/1:0,34:34:99:255,102,0	1/1:1,41:42:99:255,91,0	0/0:73,0:73:99:0,219,255	0/0:12,0:12:99:0,36,255	0/1:17,11:28:99:255,0,255	1/0:25,34:59:99:255,0,255	0/0:55,2:57:99:0,99,255	./.:0,0:0:.:.	0/0:50,0:50:99:0,150,255	0/0:88,0:88:99:0,255,255	1/1:0,72:72:99:255,216,0	0/0:23,0:23:99:0,69,255	0/0:89,0:89:99:0,255,255
NC_029516.1	5844442	SNC_029516.1_5844442	A	C	.	PASS	QualityScore=0.0;DP=2766	GT:AD:DP:GQ:PL	0/0:10,0:10:99:0,30,255	./.:109,0:109:99:0,255,255	0/1:44,38:82:99:255,0,255	0/0:72,0:72:99:0,216,255	1/1:0,70:70:99:255,210,0	0/0:28,0:28:99:0,84,255	0/0:70,0:70:99:0,210,255	./.:107,0:107:99:0,255,255	0/0:85,0:85:99:0,255,255	1/1:0,75:75:99:255,225,0	0/1:23,8:31:99:195,0,255	0/0:20,0:20:99:0,60,255	0/0:13,0:13:99:0,39,255	0/0:66,0:66:99:0,198,255	0/0:44,0:44:99:0,132,255	0/0:9,0:9:99:0,27,255	0/0:71,0:71:99:0,213,255	0/0:63,0:63:99:0,189,255	0/0:33,0:33:99:0,99,255	./.:144,0:144:99:0,255,255	./.:132,0:132:99:0,255,255	0/0:38,0:38:99:0,114,255	0/0:40,0:40:99:0,120,255	0/0:43,0:43:99:0,129,255	0/0:12,0:12:99:0,36,255	0/0:44,0:44:99:0,132,255	0/0:93,0:93:99:0,255,255	0/0:5,0:5:96:0,15,180	0/0:65,0:65:99:0,195,255	0/0:62,0:62:99:0,186,255	0/0:76,0:76:99:0,228,255	./.:66,131:197:99:255,0,255	0/0:82,0:82:99:0,247,255	0/0:49,0:49:99:0,147,255	0/0:36,0:36:99:0,108,255	0/0:51,0:51:99:0,153,255	0/0:20,0:20:99:0,60,255	1/0:18,79:97:99:255,0,255	./.:76,34:110:99:255,0,255	./.:0,0:0:.:.	1/0:14,39:53:99:255,0,255	./.:107,0:107:99:0,255,255	0/0:42,0:42:99:0,126,255	0/0:60,0:60:99:0,180,255	0/0:50,0:50:99:0,150,255
NC_029516.1	5844450	SNC_029516.1_5844450	G	T	.	PASS	QualityScore=0.0;DP=2767	GT:AD:DP:GQ:PL	0/0:10,0:10:99:0,30,255	./.:109,0:109:99:0,255,255	0/0:82,0:82:99:0,247,255	0/0:72,0:72:99:0,216,255	0/0:70,0:70:99:0,210,255	0/0:28,0:28:99:0,84,255	0/0:70,0:70:99:0,210,255	./.:107,0:107:99:0,255,255	0/0:85,0:85:99:0,255,255	0/0:75,0:75:99:0,225,255	0/0:31,0:31:99:0,93,255	0/0:20,0:20:99:0,60,255	0/0:13,0:13:99:0,39,255	0/0:66,0:66:99:0,198,255	0/0:44,0:44:99:0,132,255	0/0:9,0:9:99:0,27,255	0/0:71,0:71:99:0,213,255	0/0:63,0:63:99:0,189,255	0/0:33,0:33:99:0,99,255	./.:144,0:144:99:0,255,255	./.:67,65:132:99:255,0,255	0/0:38,0:38:99:0,114,255	0/0:40,0:40:99:0,120,255	0/0:43,0:43:99:0,129,255	0/0:12,0:12:99:0,36,255	0/0:44,0:44:99:0,132,255	0/0:93,0:93:99:0,255,255	0/0:5,0:5:96:0,15,180	0/0:65,0:65:99:0,195,255	0/0:62,0:62:99:0,186,255	0/0:76,0:76:99:0,228,255	./.:198,0:198:99:0,255,255	0/0:82,0:82:99:0,247,255	0/0:49,0:49:99:0,147,255	0/0:36,0:36:99:0,108,255	0/0:51,0:51:99:0,153,255	0/0:20,0:20:99:0,60,255	0/0:97,0:97:99:0,255,255	./.:110,0:110:99:0,255,255	./.:0,0:0:.:.	0/0:53,0:53:99:0,159,255	./.:107,0:107:99:0,255,255	0/0:42,0:42:99:0,126,255	1/1:7,53:60:99:255,0,72	1/1:0,50:50:99:255,150,0
NC_029516.1	5844477	SNC_029516.1_5844477	A	G	.	PASS	QualityScore=0.0;DP=2767	GT:AD:DP:GQ:PL	0/0:10,0:10:99:0,30,255	./.:109,0:109:99:0,255,255	0/1:44,38:82:99:255,0,255	0/0:72,0:72:99:0,216,255	1/1:0,70:70:99:255,210,0	0/0:28,0:28:99:0,84,255	0/0:70,0:70:99:0,210,255	./.:107,0:107:99:0,255,255	0/0:85,0:85:99:0,255,255	0/0:75,0:75:99:0,225,255	0/1:23,8:31:99:195,0,255	0/0:20,0:20:99:0,60,255	0/0:13,0:13:99:0,39,255	0/0:66,0:66:99:0,198,255	0/0:44,0:44:99:0,132,255	0/0:9,0:9:99:0,27,255	0/0:71,0:71:99:0,213,255	0/0:63,0:63:99:0,189,255	0/0:33,0:33:99:0,99,255	./.:144,0:144:99:0,255,255	./.:132,0:132:99:0,255,255	0/0:38,0:38:99:0,114,255	0/0:40,0:40:99:0,120,255	0/0:43,0:43:99:0,129,255	0/0:12,0:12:99:0,36,255	0/0:44,0:44:99:0,132,255	0/0:93,0:93:99:0,255,255	0/0:5,0:5:96:0,15,180	0/0:65,0:65:99:0,195,255	0/0:62,0:62:99:0,186,255	0/0:76,0:76:99:0,228,255	./.:198,0:198:99:0,255,255	0/0:82,0:82:99:0,247,255	0/0:49,0:49:99:0,147,255	0/0:36,0:36:99:0,108,255	0/0:51,0:51:99:0,153,255	0/0:20,0:20:99:0,60,255	0/0:97,0:97:99:0,255,255	./.:108,2:110:99:0,255,255	./.:0,0:0:.:.	0/0:53,0:53:99:0,159,255	./.:107,0:107:99:0,255,255	0/0:42,0:42:99:0,126,255	0/0:60,0:60:99:0,180,255	0/0:50,0:50:99:0,150,255
NC_029516.1	5844488	SNC_029516.1_5844488	G	T	.	PASS	QualityScore=0.0;DP=2767	GT:AD:DP:GQ:PL	0/0:10,0:10:99:0,30,255	./.:109,0:109:99:0,255,255	0/0:82,0:82:99:0,247,255	0/0:72,0:72:99:0,216,255	0/0:70,0:70:99:0,210,255	0/0:28,0:28:99:0,84,255	0/0:70,0:70:99:0,210,255	./.:107,0:107:99:0,255,255	0/1:49,36:85:99:255,0,255	0/0:75,0:75:99:0,225,255	0/0:31,0:31:99:0,93,255	0/0:20,0:20:99:0,60,255	0/0:13,0:13:99:0,39,255	0/0:66,0:66:99:0,198,255	0/0:44,0:44:99:0,132,255	0/0:9,0:9:99:0,27,255	0/0:71,0:71:99:0,213,255	0/0:63,0:63:99:0,189,255	0/0:33,0:33:99:0,99,255	./.:144,0:144:99:0,255,255	./.:132,0:132:99:0,255,255	0/0:38,0:38:99:0,114,255	0/0:40,0:40:99:0,120,255	0/0:43,0:43:99:0,129,255	0/0:12,0:12:99:0,36,255	0/0:44,0:44:99:0,132,255	0/0:93,0:93:99:0,255,255	0/0:5,0:5:96:0,15,180	0/0:65,0:65:99:0,195,255	0/0:62,0:62:99:0,186,255	0/0:76,0:76:99:0,228,255	./.:198,0:198:99:0,255,255	0/1:45,37:82:99:255,0,255	0/0:49,0:49:99:0,147,255	0/0:36,0:36:99:0,108,255	1/0:17,34:51:99:255,0,255	0/0:20,0:20:99:0,60,255	0/1:79,18:97:99:255,0,255	./.:34,76:110:99:255,0,255	./.:0,0:0:.:.	0/1:39,14:53:99:255,0,255	./.:107,0:107:99:0,255,255	0/0:42,0:42:99:0,126,255	0/0:60,0:60:99:0,180,255	0/0:50,0:50:99:0,150,255
NC_029516.1	5844490	SNC_029516.1_5844490	G	A	.	PASS	QualityScore=0.0;DP=2767	GT:AD:DP:GQ:PL	0/0:10,0:10:99:0,30,255	./.:109,0:109:99:0,255,255	0/0:82,0:82:99:0,247,255	0/0:72,0:72:99:0,216,255	0/0:70,0:70:99:0,210,255	0/0:28,0:28:99:0,84,255	0/0:70,0:70:99:0,210,255	./.:72,35:107:99:255,0,255	0/0:85,0:85:99:0,255,255	0/0:75,0:75:99:0,225,255	0/0:31,0:31:99:0,93,255	0/0:20,0:20:99:0,60,255	0/0:13,0:13:99:0,39,255	1/0:21,45:66:99:255,0,255	0/0:44,0:44:99:0,132,255	0/0:9,0:9:99:0,27,255	0/0:71,0:71:99:0,213,255	0/0:63,0:63:99:0,189,255	0/0:33,0:33:99:0,99,255	./.:144,0:144:99:0,255,255	./.:132,0:132:99:0,255,255	0/0:38,0:38:99:0,114,255	0/0:40,0:40:99:0,120,255	0/0:43,0:43:99:0,129,255	0/0:12,0:12:99:0,36,255	0/0:44,0:44:99:0,132,255	0/1:75,18:93:99:255,0,255	0/0:5,0:5:96:0,15,180	0/0:65,0:65:99:0,195,255	0/0:62,0:62:99:0,186,255	0/0:76,0:76:99:0,228,255	./.:198,0:198:99:0,255,255	0/0:82,0:82:99:0,247,255	0/0:48,1:49:99:0,111,255	0/0:36,0:36:99:0,108,255	0/1:34,17:51:99:255,0,255	1/1:0,20:20:99:255,60,0	0/0:97,0:97:99:0,255,255	./.:110,0:110:99:0,255,255	./.:0,0:0:.:.	0/0:53,0:53:99:0,159,255	./.:107,0:107:99:0,255,255	1/1:0,42:42:99:255,126,0	0/0:60,0:60:99:0,180,255	0/0:50,0:50:99:0,150,255
NC_029516.1	6058504	SNC_029516.1_6058504	T	C	.	PASS	QualityScore=0.0;DP=682	GT:AD:DP:GQ:PL	0/0:46,0:46:99:0,138,255	./.:1,0:1:66:0,3,36	0/0:7,0:7:99:0,21,252	./.:0,0:0:.:.	0/0:17,0:17:99:0,51,255	0/0:12,1:13:67:0,4,255	./.:0,0:0:.:.	0/1:23,8:31:99:195,0,255	./.:0,0:0:.:.	0/0:7,0:7:99:0,21,252	0/0:23,0:23:99:0,69,255	./.:4,0:4:94:0,12,144	0/0:57,0:57:99:0,171,255	0/0:11,0:11:99:0,33,255	1/0:6,9:15:99:255,0,171	./.:3,0:3:88:0,9,108	0/0:24,0:24:99:0,72,255	0/0:31,0:31:99:0,93,255	0/0:11,0:11:99:0,33,255	0/0:38,0:38:99:0,114,255	0/0:10,0:10:99:0,30,255	./.:0,0:0:.:.	0/0:6,0:6:98:0,18,216	0/0:10,0:10:99:0,30,255	1/1:3,19:22:99:255,0,42	0/0:34,0:34:99:0,102,255	./.:4,0:4:94:0,12,144	1/1:0,11:11:99:255,33,0	0/0:33,0:33:99:0,99,255	1/1:0,16:16:99:255,48,0	./.:0,4:4:94:144,12,0	0/0:17,0:17:99:0,51,255	0/0:5,0:5:96:0,15,180	0/0:8,1:9:88:9,0,255	0/0:33,0:33:99:0,99,255	0/0:11,0:11:99:0,33,255	0/0:8,0:8:99:0,24,255	0/0:29,1:30:99:0,54,255	./.:0,0:0:.:.	./.:0,0:0:.:.	0/0:28,0:28:99:0,84,255	0/0:12,0:12:99:0,36,255	1/1:0,20:20:99:255,60,0	0/0:9,0:9:99:0,27,255	0/0:11,0:11:99:0,33,255
NC_029516.1	6058528	SNC_029516.1_6058528	C	T	.	PASS	QualityScore=0.0;DP=682	GT:AD:DP:GQ:PL	0/0:46,0:46:99:0,138,255	./.:1,0:1:66:0,3,36	0/0:7,0:7:99:0,21,252	./.:0,0:0:.:.	0/0:17,0:17:99:0,51,255	0/0:13,0:13:99:0,39,255	./.:0,0:0:.:.	0/0:31,0:31:99:0,93,255	./.:0,0:0:.:.	0/0:7,0:7:99:0,21,252	0/0:23,0:23:99:0,69,255	./.:4,0:4:94:0,12,144	0/0:56,1:57:99:0,136,255	0/0:11,0:11:99:0,33,255	0/0:15,0:15:99:0,45,255	./.:3,0:3:88:0,9,108	0/0:24,0:24:99:0,72,255	0/0:31,0:31:99:0,93,255	0/0:11,0:11:99:0,33,255	0/0:38,0:38:99:0,114,255	0/0:10,0:10:99:0,30,255	./.:0,0:0:.:.	0/0:6,0:6:98:0,18,216	0/0:10,0:10:99:0,30,255	0/0:22,0:22:99:0,66,255	0/0:34,0:34:99:0,102,255	./.:4,0:4:94:0,12,144	0/0:11,0:11:99:0,33,255	0/1:20,13:33:99:255,0,255	0/0:16,0:16:99:0,48,255	./.:4,0:4:94:0,12,144	0/0:17,0:17:99:0,51,255	0/0:5,0:5:96:0,15,180	0/0:9,0:9:99:0,27,255	1/0:15,18:33:99:255,0,255	0/0:11,0:11:99:0,33,255	1/1:0,8:8:99:255,24,0	1/0:11,19:30:99:255,0,255	./.:0,0:0:.:.	./.:0,0:0:.:.	0/0:28,0:28:99:0,84,255	0/0:12,0:12:99:0,36,255	0/0:20,0:20:99:0,60,255	0/0:9,0:9:99:0,27,255	0/0:11,0:11:99:0,33,255
NC_029516.1	6200572	SNC_029516.1_6200572	T	C	.	PASS	QualityScore=0.0;DP=890	GT:AD:DP:GQ:PL	./.:2,0:2:79:0,6,72	0/0:29,0:29:99:0,87,255	0/0:32,0:32:99:0,96,255	0/1:37,8:45:99:152,0,255	0/0:24,0:24:99:0,72,255	0/0:29,0:29:99:0,87,255	0/0:14,0:14:99:0,42,255	0/0:9,0:9:99:0,27,255	0/0:13,0:13:99:0,39,255	1/0:9,22:31:99:255,0,231	0/0:28,0:28:99:0,84,255	./.:0,0:0:.:.	0/0:23,0:23:99:0,69,255	0/0:18,0:18:99:0,54,255	./.:0,0:0:.:.	0/0:17,0:17:99:0,51,255	0/0:14,0:14:99:0,42,255	0/0:19,0:19:99:0,57,255	1/1:0,11:11:99:255,33,0	1/1:0,15:15:99:255,45,0	0/0:42,0:42:99:0,126,255	0/0:32,0:32:99:0,96,255	0/0:19,0:19:99:0,57,255	0/0:35,0:35:99:0,105,255	./.:0,0:0:.:.	0/0:28,0:28:99:0,84,255	0/0:32,0:32:99:0,96,255	./.:0,0:0:.:.	0/0:67,0:67:99:0,201,255	./.:0,0:0:.:.	./.:0,0:0:.:.	0/0:50,0:50:99:0,150,255	0/0:15,0:15:99:0,45,255	0/0:18,0:18:99:0,54,255	0/0:15,0:15:99:0,45,255	./.:0,0:0:.:.	0/1:9,6:15:99:171,0,255	0/0:23,0:23:99:0,69,255	0/0:8,0:8:99:0,24,255	./.:0,0:0:.:.	1/1:0,16:16:99:255,48,0	0/1:42,15:57:99:255,0,255	./.:0,0:0:.:.	0/0:14,0:14:99:0,42,255	0/0:31,0:31:99:0,93,255
NC_029516.1	6200602	SNC_029516.1_6200602	A	G	.	PASS	QualityScore=0.0;DP=890	GT:AD:DP:GQ:PL	./.:2,0:2:79:0,6,72	0/0:29,0:29:99:0,87,255	0/0:32,0:32:99:0,96,255	0/0:45,0:45:99:0,135,255	0/0:24,0:24:99:0,72,255	0/0:29,0:29:99:0,87,255	0/0:14,0:14:99:0,42,255	0/0:9,0:9:99:0,27,255	0/0:13,0:13:99:0,39,255	0/0:31,0:31:99:0,93,255	0/0:28,0:28:99:0,84,255	./.:0,0:0:.:.	0/0:23,0:23:99:0,69,255	1/1:0,18:18:99:255,54,0	./.:0,0:0:.:.	1/1:0,17:17:99:255,51,0	0/0:14,0:14:99:0,42,255	0/0:19,0:19:99:0,57,255	0/0:11,0:11:99:0,33,255	0/0:15,0:15:99:0,45,255	0/0:42,0:42:99:0,126,255	0/0:32,0:32:99:0,96,255	0/0:19,0:19:99:0,57,255	0/0:35,0:35:99:0,105,255	./.:0,0:0:.:.	0/0:28,0:28:99:0,84,255	0/0:32,0:32:99:0,96,255	./.:0,0:0:.:.	0/0:67,0:67:99:0,201,255	./.:0,0:0:.:.	./.:0,0:0:.:.	0/0:50,0:50:99:0,150,255	0/0:15,0:15:99:0,45,255	0/0:18,0:18:99:0,54,255	0/0:15,0:15:99:0,45,255	./.:0,0:0:.:.	0/0:15,0:15:99:0,45,255	0/0:23,0:23:99:0,69,255	0/0:8,0:8:99:0,24,255	./.:0,0:0:.:.	0/0:16,0:16:99:0,48,255	0/0:57,0:57:99:0,171,255	./.:0,0:0:.:.	0/0:14,0:14:99:0,42,255	0/0:31,0:31:99:0,93,255
NC_029516.1	6354042	SNC_029516.1_6354042	C	A	.	PASS	QualityScore=0.0;DP=779	GT:AD:DP:GQ:PL	0/1:28,7:35:99:146,0,255	0/0:44,0:44:99:0,132,255	1/0:11,14:25:99:255,0,255	./.:0,0:0:.:.	0/0:39,0:39:99:0,117,255	0/0:16,0:16:99:0,48,255	1/1:4,35:39:99:255,0,27	1/1:0,22:22:99:255,66,0	0/0:20,0:20:99:0,60,255	0/0:5,0:5:96:0,15,180	1/0:8,19:27:99:255,0,207	1/0:12,15:27:99:255,0,255	1/0:7,20:27:99:255,0,171	./.:0,0:0:.:.	0/0:9,0:9:99:0,27,255	0/0:30,0:30:99:0,90,255	./.:0,2:2:79:72,6,0	0/0:41,0:41:99:0,123,255	./.:0,0:0:.:.	0/0:28,0:28:99:0,84,255	./.:0,0:0:.:.	0/0:15,0:15:99:0,45,255	1/1:0,24:24:99:255,72,0	1/1:0,26:26:99:255,78,0	./.:0,0:0:.:.	1/1:0,5:5:96:180,15,0	./.:0,0:0:.:.	1/1:0,17:17:99:255,51,0	0/0:23,0:23:99:0,69,255	./.:0,0:0:.:.	./.:0,0:0:.:.	0/0:6,0:6:98:0,18,216	0/0:8,0:8:99:0,24,255	1/1:1,9:10:79:255,0,6	0/0:6,0:6:98:0,18,216	1/1:0,36:36:99:255,108,0	1/1:0,6:6:98:216,18,0	0/0:32,0:32:99:0,96,255	0/1:20,11:31:99:255,0,255	./.:0,0:0:.:.	0/0:16,0:16:99:0,48,255	0/1:26,11:37:99:255,0,255	0/0:17,0:17:99:0,51,255	0/0:15,0:15:99:0,45,255	0/1:8,5:13:99:141,0,249
NC_029516.1	6354046	SNC_029516.1_6354046	T	C	.	PASS	QualityScore=0.0;DP=779	GT:AD:DP:GQ:PL	0/0:35,0:35:99:0,105,255	0/0:44,0:44:99:0,132,255	0/0:25,0:25:99:0,75,255	./.:0,0:0:.:.	0/0:39,0:39:99:0,117,255	0/0:16,0:16:99:0,48,255	0/0:39,0:39:99:0,117,255	0/0:22,0:22:99:0,66,255	0/0:20,0:20:99:0,60,255	0/0:5,0:5:96:0,15,180	0/0:27,0:27:99:0,81,255	0/0:27,0:27:99:0,81,255	0/1:20,7:27:99:171,0,255	./.:0,0:0:.:.	0/0:9,0:9:99:0,27,255	0/0:30,0:30:99:0,90,255	./.:2,0:2:79:0,6,72	0/0:41,0:41:99:0,123,255	./.:0,0:0:.:.	0/1:16,12:28:99:255,0,255	./.:0,0:0:.:.	0/0:15,0:15:99:0,45,255	0/0:24,0:24:99:0,72,255	0/0:26,0:26:99:0,78,255	./.:0,0:0:.:.	0/0:5,0:5:96:0,15,180	./.:0,0:0:.:.	0/0:17,0:17:99:0,51,255	0/0:23,0:23:99:0,69,255	./.:0,0:0:.:.	./.:0,0:0:.:.	0/0:6,0:6:98:0,18,216	0/0:8,0:8:99:0,24,255	0/0:10,0:10:99:0,30,255	1/1:0,6:6:98:216,18,0	0/0:36,0:36:99:0,108,255	0/0:6,0:6:98:0,18,216	0/0:32,0:32:99:0,96,255	0/0:31,0:31:99:0,93,255	./.:0,0:0:.:.	0/0:16,0:16:99:0,48,255	0/0:37,0:37:99:0,111,255	0/0:17,0:17:99:0,51,255	0/0:15,0:15:99:0,45,255	0/0:13,0:13:99:0,39,255
NC_029516.1	6404213	SNC_029516.1_6404213	T	G	.	PASS	QualityScore=0.0;DP=1743	GT:AD:DP:GQ:PL	0/0:20,0:20:99:0,60,255	1/0:13,40:53:99:255,0,255	1/1:0,8:8:99:255,24,0	0/0:34,0:34:99:0,102,255	1/1:0,58:58:99:255,174,0	./.:0,0:0:.:.	1/0:2,11:13:99:255,0,33	0/0:35,0:35:99:0,105,255	0/0:63,0:63:99:0,189,255	./.:0,4:4:94:144,12,0	./.:123,0:123:99:0,255,255	0/0:53,0:53:99:0,159,255	1/1:0,30:30:99:255,90,0	0/0:20,0:20:99:0,60,255	0/0:33,0:33:99:0,99,255	0/0:34,0:34:99:0,102,255	./.:0,0:0:.:.	1/0:39,51:90:99:255,0,255	0/0:30,0:30:99:0,90,255	0/0:21,0:21:99:0,63,255	1/0:18,19:37:99:255,0,255	1/0:30,65:95:99:255,0,255	0/0:43,0:43:99:0,129,255	./.:105,0:105:99:0,255,255	0/0:59,0:59:99:0,177,255	./.:0,0:0:.:.	0/0:20,0:20:99:0,60,255	0/0:12,0:12:99:0,36,255	0/0:63,0:63:99:0,189,255	0/0:29,0:29:99:0,87,255	./.:0,0:0:.:.	0/1:19,18:37:99:255,0,255	0/0:81,0:81:99:0,244,255	0/0:47,6:53:99:56,0,255	0/0:64,0:64:99:0,192,255	0/0:11,0:11:99:0,33,255	0/0:30,0:30:99:0,90,255	0/0:31,0:31:99:0,93,255	1/0:12,15:27:99:255,0,255	0/0:20,0:20:99:0,60,255	0/0:46,0:46:99:0,138,255	0/0:54,0:54:99:0,162,255	0/0:36,0:36:99:0,108,255	./.:0,3:3:88:108,9,0	0/0:65,0:65:99:0,195,255
NC_029516.1	6404215	SNC_029516.1_6404215	T	A	.	PASS	QualityScore=0.0;DP=1743	GT:AD:DP:GQ:PL	0/0:20,0:20:99:0,60,255	0/0:53,0:53:99:0,159,255	0/0:8,0:8:99:0,24,255	0/0:34,0:34:99:0,102,255	0/0:58,0:58:99:0,174,255	./.:0,0:0:.:.	0/0:13,0:13:99:0,39,255	1/1:0,35:35:99:255,105,0	0/0:63,0:63:99:0,189,255	./.:4,0:4:94:0,12,144	./.:123,0:123:99:0,255,255	0/0:53,0:53:99:0,159,255	0/0:30,0:30:99:0,90,255	0/0:20,0:20:99:0,60,255	0/0:33,0:33:99:0,99,255	1/1:0,34:34:99:255,102,0	./.:0,0:0:.:.	0/0:90,0:90:99:0,255,255	0/1:23,7:30:99:162,0,255	0/0:21,0:21:99:0,63,255	0/0:37,0:37:99:0,111,255	0/1:65,30:95:99:255,0,255	0/0:43,0:43:99:0,129,255	./.:105,0:105:99:0,255,255	0/0:59,0:59:99:0,177,255	./.:0,0:0:.:.	0/0:20,0:20:99:0,60,255	1/1:0,12:12:99:255,36,0	1/0:19,44:63:99:255,0,255	0/0:29,0:29:99:0,87,255	./.:0,0:0:.:.	0/0:37,0:37:99:0,111,255	1/0:27,54:81:99:255,0,255	0/0:53,0:53:99:0,159,255	0/0:64,0:64:99:0,192,255	0/0:11,0:11:99:0,33,255	1/0:12,18:30:99:255,0,255	0/0:31,0:31:99:0,93,255	0/0:27,0:27:99:0,81,255	1/1:0,20:20:99:255,60,0	0/0:46,0:46:99:0,138,255	0/0:54,0:54:99:0,162,255	1/1:0,36:36:99:255,108,0	./.:3,0:3:88:0,9,108	0/0:65,0:65:99:0,195,255
NC_029516.1	6404239	SNC_029516.1_6404239	G	T	.	PASS	QualityScore=0.0;DP=1743	GT:AD:DP:GQ:PL	0/0:20,0:20:99:0,60,255	0/0:53,0:53:99:0,159,255	1/1:0,8:8:99:255,24,0	0/0:34,0:34:99:0,102,255	1/1:0,58:58:99:255,174,0	./.:0,0:0:.:.	0/0:13,0:13:99:0,39,255	0/0:35,0:35:99:0,105,255	0/0:63,0:63:99:0,189,255	./.:4,0:4:94:0,12,144	./.:123,0:123:99:0,255,255	0/0:53,0:53:99:0,159,255	0/0:30,0:30:99:0,90,255	0/0:20,0:20:99:0,60,255	0/0:33,0:33:99:0,99,255	0/0:34,0:34:99:0,102,255	./.:0,0:0:.:.	0/0:90,0:90:99:0,255,255	0/0:30,0:30:99:0,90,255	0/0:21,0:21:99:0,63,255	0/0:37,0:37:99:0,111,255	0/0:95,0:95:99:0,255,255	0/0:43,0:43:99:0,129,255	./.:105,0:105:99:0,255,255	0/0:59,0:59:99:0,177,255	./.:0,0:0:.:.	0/0:20,0:20:99:0,60,255	0/0:12,0:12:99:0,36,255	0/0:63,0:63:99:0,189,255	0/0:29,0:29:99:0,87,255	./.:0,0:0:.:.	0/0:37,0:37:99:0,111,255	0/0:81,0:81:99:0,244,255	0/0:53,0:53:99:0,159,255	0/0:64,0:64:99:0,192,255	0/0:11,0:11:99:0,33,255	0/0:30,0:30:99:0,90,255	0/0:31,0:31:99:0,93,255	0/0:27,0:27:99:0,81,255	0/0:20,0:20:99:0,60,255	0/0:46,0:46:99:0,138,255	0/0:54,0:54:99:0,162,255	0/0:36,0:36:99:0,108,255	./.:3,0:3:88:0,9,108	0/0:65,0:65:99:0,195,255
NC_029516.1	6404321	SNC_029516.1_6404321	C	A	.	PASS	QualityScore=0.0;DP=2051	GT:AD:DP:GQ:PL	./.:103,0:103:99:0,255,255	1/0:18,27:45:99:255,0,255	0/0:80,0:80:99:0,240,255	0/1:44,39:83:99:255,0,255	0/0:28,0:28:99:0,84,255	0/1:27,11:38:99:255,0,255	1/0:10,14:24:99:255,0,255	0/0:40,0:40:99:0,120,255	./.:143,0:143:99:0,255,255	0/0:29,0:29:99:0,87,255	0/1:44,18:62:99:255,0,255	./.:28,82:110:99:255,0,255	0/0:78,0:78:99:0,234,255	1/1:0,20:20:99:255,60,0	0/0:21,0:21:99:0,63,255	0/0:32,0:32:99:0,96,255	0/1:22,6:28:99:132,0,255	0/0:55,0:55:99:0,165,255	1/1:0,11:11:99:255,33,0	0/0:55,0:55:99:0,165,255	1/0:12,14:26:99:255,0,255	0/0:23,0:23:99:0,69,255	0/0:86,0:86:99:0,255,255	0/0:13,0:13:99:0,39,255	0/0:43,0:43:99:0,129,255	0/0:36,0:36:99:0,108,255	0/0:15,0:15:99:0,45,255	0/0:28,0:28:99:0,84,255	0/0:9,0:9:99:0,27,255	0/0:28,0:28:99:0,84,255	./.:0,0:0:.:.	1/0:17,30:47:99:255,0,255	0/0:77,0:77:99:0,231,255	0/0:20,0:20:99:0,60,255	0/1:33,22:55:99:255,0,255	0/0:14,0:14:99:0,42,255	0/0:38,0:38:99:0,114,255	0/0:64,0:64:99:0,192,255	0/0:38,0:38:99:0,114,255	0/0:5,0:5:96:0,15,180	0/1:41,10:51:99:207,0,255	1/0:15,25:40:99:255,0,255	./.:115,0:115:99:0,255,255	1/1:0,10:10:99:255,30,0	0/0:85,0:85:99:0,255,255
NC_029516.1	6404347	SNC_029516.1_6404347	G	T	.	PASS	QualityScore=0.0;DP=2051	GT:AD:DP:GQ:PL	./.:103,0:103:99:0,255,255	0/0:45,0:45:99:0,135,255	0/0:80,0:80:99:0,240,255	0/0:83,0:83:99:0,250,255	0/0:28,0:28:99:0,84,255	0/0:38,0:38:99:0,114,255	0/0:24,0:24:99:0,72,255	0/0:40,0:40:99:0,120,255	./.:143,0:143:99:0,255,255	0/0:29,0:29:99:0,87,255	0/0:62,0:62:99:0,186,255	./.:110,0:110:99:0,255,255	0/0:78,0:78:99:0,234,255	0/0:20,0:20:99:0,60,255	1/1:0,21:21:99:255,63,0	0/0:32,0:32:99:0,96,255	1/0:6,22:28:99:255,0,132	0/0:55,0:55:99:0,165,255	0/0:11,0:11:99:0,33,255	0/0:55,0:55:99:0,165,255	0/0:26,0:26:99:0,78,255	0/0:23,0:23:99:0,69,255	0/0:86,0:86:99:0,255,255	0/0:13,0:13:99:0,39,255	0/0:43,0:43:99:0,129,255	0/0:36,0:36:99:0,108,255	0/0:15,0:15:99:0,45,255	0/0:28,0:28:99:0,84,255	1/1:0,9:9:99:255,27,0	0/0:28,0:28:99:0,84,255	./.:0,0:0:.:.	0/0:47,0:47:99:0,141,255	0/0:77,0:77:99:0,231,255	0/0:20,0:20:99:0,60,255	0/0:55,0:55:99:0,165,255	0/0:14,0:14:99:0,42,255	0/0:38,0:38:99:0,114,255	0/0:64,0:64:99:0,192,255	0/0:38,0:38:99:0,114,255	0/0:5,0:5:96:0,15,180	0/0:51,0:51:99:0,153,255	0/0:40,0:40:99:0,120,255	./.:115,0:115:99:0,255,255	0/0:10,0:10:99:0,30,255	0/0:85,0:85:99:0,255,255
NC_029516.1	6518682	SNC_029516.1_6518682	T	C	.	PASS	QualityScore=0.0;DP=3328	GT:AD:DP:GQ:PL	0/0:48,0:48:99:0,144,255	0/0:67,0:67:99:0,201,255	0/0:67,0:67:99:0,201,255	0/0:55,0:55:99:0,165,255	./.:126,0:126:99:0,255,255	1/1:0,15:15:99:255,45,0	0/1:35,7:42:99:125,0,255	1/1:0,20:20:99:255,60,0	0/0:84,0:84:99:0,253,255	0/0:71,0:71:99:0,213,255	./.:89,25:114:99:255,0,255	./.:124,0:124:99:0,255,255	0/0:86,0:86:99:0,255,255	0/0:40,0:40:99:0,120,255	1/0:36,48:84:99:255,0,255	./.:119,0:119:99:0,255,255	0/0:48,0:48:99:0,144,255	0/0:84,0:84:99:0,253,255	0/1:45,18:63:99:255,0,255	0/0:61,0:61:99:0,183,255	./.:43,112:155:99:255,0,255	./.:122,0:122:99:0,255,255	0/0:29,0:29:99:0,87,255	./.:153,0:153:99:0,255,255	0/1:17,9:26:99:246,0,255	1/1:0,35:35:99:255,105,0	0/0:44,0:44:99:0,132,255	./.:103,0:103:99:0,255,255	./.:209,0:209:99:0,255,255	1/1:0,37:37:99:255,111,0	1/1:0,11:11:99:255,33,0	0/1:32,29:61:99:255,0,255	./.:229,0:229:99:0,255,255	0/0:84,0:84:99:0,253,255	./.:120,0:120:99:0,255,255	0/0:40,0:40:99:0,120,255	1/1:0,59:59:99:255,177,0	0/0:47,0:47:99:0,141,255	0/1:59,25:84:99:255,0,255	1/0:5,26:31:99:255,0,86	0/0:15,0:15:99:0,45,255	0/0:38,0:38:99:0,114,255	0/1:51,31:82:99:255,0,255	1/0:19,22:41:99:255,0,255	0/0:55,0:55:99:0,165,255
NC_029516.1	6518711	SNC_029516.1_6518711	T	A	.	PASS	QualityScore=0.0;DP=3328	GT:AD:DP:GQ:PL	0/0:48,0:48:99:0,144,255	0/0:67,0:67:99:0,201,255	0/0:67,0:67:99:0,201,255	1/0:17,38:55:99:255,0,255	./.:126,0:126:99:0,255,255	0/0:15,0:15:99:0,45,255	0/0:42,0:42:99:0,126,255	0/0:20,0:20:99:0,60,255	0/0:84,0:84:99:0,253,255	1/0:24,47:71:99:255,0,255	./.:114,0:114:99:0,255,255	./.:124,0:124:99:0,255,255	1/0:38,48:86:99:255,0,255	0/0:40,0:40:99:0,120,255	0/0:84,0:84:99:0,253,255	./.:119,0:119:99:0,255,255	0/0:48,0:48:99:0,144,255	0/0:84,0:84:99:0,253,255	0/0:63,0:63:99:0,189,255	0/0:61,0:61:99:0,183,255	./.:112,43:155:99:255,0,255	./.:79,43:122:99:255,0,255	0/0:26,3:29:99:21,0,255	./.:153,0:153:99:0,255,255	0/0:26,0:26:99:0,78,255	0/0:35,0:35:99:0,105,255	0/0:44,0:44:99:0,132,255	./.:103,0:103:99:0,255,255	./.:209,0:209:99:0,255,255	0/0:37,0:37:99:0,111,255	0/0:11,0:11:99:0,33,255	0/0:61,0:61:99:0,183,255	./.:229,0:229:99:0,255,255	0/0:84,0:84:99:0,253,255	./.:120,0:120:99:0,255,255	0/0:40,0:40:99:0,120,255	0/0:59,0:59:99:0,177,255	0/0:47,0:47:99:0,141,255	0/0:84,0:84:99:0,253,255	0/0:31,0:31:99:0,93,255	0/0:15,0:15:99:0,45,255	0/0:38,0:38:99:0,114,255	0/0:82,0:82:99:0,247,255	0/1:22,19:41:99:255,0,255	0/0:55,0:55:99:0,165,255
NC_029516.1	6518714	SNC_029516.1_6518714	A	G	.	PASS	QualityScore=0.0;DP=3331	GT:AD:DP:GQ:PL	0/0:48,0:48:99:0,144,255	0/0:66,1:67:99:0,166,255	1/1:0,67:67:99:255,201,0	1/0:17,38:55:99:255,0,255	./.:98,28:126:99:255,0,255	1/1:0,15:15:99:255,45,0	0/1:35,7:42:99:125,0,255	1/1:0,20:20:99:255,60,0	0/0:84,0:84:99:0,253,255	1/1:0,71:71:99:255,213,0	./.:0,114:114:99:255,255,0	./.:56,68:124:99:255,0,255	1/1:0,86:86:99:255,255,0	1/0:14,26:40:99:255,0,255	1/0:35,49:84:99:255,0,255	./.:29,90:119:99:255,0,255	1/1:0,48:48:99:255,144,0	0/1:54,30:84:99:255,0,255	0/1:45,18:63:99:255,0,255	0/1:37,24:61:99:255,0,255	./.:0,155:155:99:255,255,0	./.:78,44:122:99:255,0,255	0/0:26,3:29:99:21,0,255	./.:122,31:153:99:255,0,255	1/1:0,26:26:99:255,78,0	1/1:0,35:35:99:255,105,0	0/1:25,19:44:99:255,0,255	./.:0,103:103:99:255,255,0	./.:64,148:212:99:255,0,255	1/1:0,37:37:99:255,111,0	1/1:0,11:11:99:255,33,0	1/1:0,61:61:99:255,183,0	./.:126,103:229:99:255,0,255	0/0:84,0:84:99:0,253,255	./.:120,0:120:99:0,255,255	1/1:0,40:40:99:255,120,0	1/1:0,59:59:99:255,177,0	0/0:47,0:47:99:0,141,255	0/1:59,25:84:99:255,0,255	1/1:0,31:31:99:255,93,0	0/0:15,0:15:99:0,45,255	0/0:38,0:38:99:0,114,255	1/1:0,82:82:99:255,247,0	1/1:0,41:41:99:255,123,0	0/0:55,0:55:99:0,165,255
NC_029516.1	6518715	SNC_029516.1_6518715	C	G	.	PASS	QualityScore=0.0;DP=3328	GT:AD:DP:GQ:PL	0/0:48,0:48:99:0,144,255	0/0:67,0:67:99:0,201,255	0/0:67,0:67:99:0,201,255	1/0:17,38:55:99:255,0,255	./.:126,0:126:99:0,255,255	0/0:15,0:15:99:0,45,255	0/0:42,0:42:99:0,126,255	0/0:20,0:20:99:0,60,255	0/0:84,0:84:99:0,253,255	1/0:24,47:71:99:255,0,255	./.:114,0:114:99:0,255,255	./.:124,0:124:99:0,255,255	1/0:38,48:86:99:255,0,255	0/0:40,0:40:99:0,120,255	0/0:84,0:84:99:0,253,255	./.:119,0:119:99:0,255,255	0/0:48,0:48:99:0,144,255	0/0:84,0:84:99:0,253,255	0/0:63,0:63:99:0,189,255	0/0:61,0:61:99:0,183,255	./.:112,43:155:99:255,0,255	./.:79,43:122:99:255,0,255	0/0:26,3:29:99:21,0,255	./.:153,0:153:99:0,255,255	0/0:26,0:26:99:0,78,255	0/0:35,0:35:99:0,105,255	0/0:44,0:44:99:0,132,255	./.:103,0:103:99:0,255,255	./.:209,0:209:99:0,255,255	0/0:37,0:37:99:0,111,255	0/0:11,0:11:99:0,33,255	0/0:61,0:61:99:0,183,255	./.:229,0:229:99:0,255,255	0/0:84,0:84:99:0,253,255	./.:120,0:120:99:0,255,255	0/0:40,0:40:99:0,120,255	0/0:59,0:59:99:0,177,255	0/0:47,0:47:99:0,141,255	0/0:84,0:84:99:0,253,255	0/0:31,0:31:99:0,93,255	0/0:15,0:15:99:0,45,255	0/0:38,0:38:99:0,114,255	0/0:82,0:82:99:0,247,255	0/1:22,19:41:99:255,0,255	0/0:55,0:55:99:0,165,255
NC_029516.1	6780547	SNC_029516.1_6780547	A	G	.	PASS	QualityScore=0.0;DP=721	GT:AD:DP:GQ:PL	./.:3,0:3:88:0,9,108	0/0:17,0:17:99:0,51,255	0/0:22,0:22:99:0,66,255	0/0:17,0:17:99:0,51,255	1/1:0,34:34:99:255,102,0	./.:0,0:0:.:.	0/0:6,0:6:98:0,18,216	./.:0,1:1:66:36,3,0	0/0:34,0:34:99:0,102,255	0/0:13,0:13:99:0,39,255	./.:3,0:3:88:0,9,108	0/0:43,0:43:99:0,129,255	0/0:23,0:23:99:0,69,255	0/0:15,0:15:99:0,45,255	0/0:9,0:9:99:0,27,255	./.:0,0:0:.:.	./.:0,0:0:.:.	0/0:60,0:60:99:0,180,255	0/0:10,0:10:99:0,30,255	0/0:10,0:10:99:0,30,255	0/0:23,0:23:99:0,69,255	0/0:20,0:20:99:0,60,255	1/0:3,13:16:99:255,0,60	./.:0,0:0:.:.	./.:0,0:0:.:.	0/0:13,0:13:99:0,39,255	0/0:5,0:5:96:0,15,180	0/0:48,0:48:99:0,144,255	0/0:16,0:16:99:0,48,255	0/0:6,0:6:98:0,18,216	0/0:41,0:41:99:0,123,255	0/0:42,0:42:99:0,126,255	0/0:21,0:21:99:0,63,255	0/0:17,0:17:99:0,51,255	0/0:5,0:5:96:0,15,180	1/1:1,9:10:79:255,0,6	0/0:10,0:10:99:0,30,255	0/0:30,0:30:99:0,90,255	0/0:19,0:19:99:0,57,255	./.:0,0:0:.:.	0/0:20,0:20:99:0,60,255	0/0:7,0:7:99:0,21,252	0/0:8,0:8:99:0,24,255	./.:0,0:0:.:.	0/0:24,0:24:99:0,72,255
NC_029516.1	6780553	SNC_029516.1_6780553	A	G	.	PASS	QualityScore=0.0;DP=721	GT:AD:DP:GQ:PL	./.:3,0:3:88:0,9,108	0/0:17,0:17:99:0,51,255	0/0:22,0:22:99:0,66,255	0/0:17,0:17:99:0,51,255	0/0:34,0:34:99:0,102,255	./.:0,0:0:.:.	0/0:6,0:6:98:0,18,216	./.:1,0:1:66:0,3,36	0/0:34,0:34:99:0,102,255	0/0:13,0:13:99:0,39,255	./.:3,0:3:88:0,9,108	0/0:43,0:43:99:0,129,255	0/0:23,0:23:99:0,69,255	0/0:15,0:15:99:0,45,255	0/0:9,0:9:99:0,27,255	./.:0,0:0:.:.	./.:0,0:0:.:.	0/0:60,0:60:99:0,180,255	0/0:10,0:10:99:0,30,255	0/0:10,0:10:99:0,30,255	1/1:3,20:23:99:255,0,39	0/0:20,0:20:99:0,60,255	0/1:13,3:16:99:60,0,255	./.:0,0:0:.:.	./.:0,0:0:.:.	0/0:13,0:13:99:0,39,255	0/0:5,0:5:96:0,15,180	0/0:48,0:48:99:0,144,255	0/0:16,0:16:99:0,48,255	0/0:6,0:6:98:0,18,216	0/0:41,0:41:99:0,123,255	0/0:42,0:42:99:0,126,255	0/0:21,0:21:99:0,63,255	0/0:17,0:17:99:0,51,255	0/0:5,0:5:96:0,15,180	0/0:10,0:10:99:0,30,255	0/0:10,0:10:99:0,30,255	0/0:30,0:30:99:0,90,255	0/0:19,0:19:99:0,57,255	./.:0,0:0:.:.	0/0:20,0:20:99:0,60,255	0/0:7,0:7:99:0,21,252	0/0:8,0:8:99:0,24,255	./.:0,0:0:.:.	0/0:24,0:24:99:0,72,255
NC_029516.1	6780563	SNC_029516.1_6780563	A	G	.	PASS	QualityScore=0.0;DP=721	GT:AD:DP:GQ:PL	./.:3,0:3:88:0,9,108	0/0:17,0:17:99:0,51,255	0/0:21,1:22:99:0,30,255	0/0:17,0:17:99:0,51,255	0/0:34,0:34:99:0,102,255	./.:0,0:0:.:.	0/0:6,0:6:98:0,18,216	./.:1,0:1:66:0,3,36	0/0:34,0:34:99:0,102,255	0/0:13,0:13:99:0,39,255	./.:3,0:3:88:0,9,108	0/0:43,0:43:99:0,129,255	0/0:23,0:23:99:0,69,255	0/0:15,0:15:99:0,45,255	0/0:9,0:9:99:0,27,255	./.:0,0:0:.:.	./.:0,0:0:.:.	0/0:60,0:60:99:0,180,255	0/0:10,0:10:99:0,30,255	0/0:10,0:10:99:0,30,255	0/0:23,0:23:99:0,69,255	0/0:20,0:20:99:0,60,255	0/0:16,0:16:99:0,48,255	./.:0,0:0:.:.	./.:0,0:0:.:.	1/0:2,11:13:99:255,0,33	0/0:5,0:5:96:0,15,180	0/0:48,0:48:99:0,144,255	0/0:16,0:16:99:0,48,255	1/1:0,6:6:98:216,18,0	0/0:41,0:41:99:0,123,255	0/0:42,0:42:99:0,126,255	0/0:21,0:21:99:0,63,255	0/0:17,0:17:99:0,51,255	0/0:5,0:5:96:0,15,180	0/0:10,0:10:99:0,30,255	0/0:10,0:10:99:0,30,255	0/1:19,11:30:99:255,0,255	0/0:19,0:19:99:0,57,255	./.:0,0:0:.:.	0/0:20,0:20:99:0,60,255	0/0:7,0:7:99:0,21,252	0/0:8,0:8:99:0,24,255	./.:0,0:0:.:.	0/0:24,0:24:99:0,72,255
NC_029516.1	6780587	SNC_029516.1_6780587	A	G	.	PASS	QualityScore=0.0;DP=721	GT:AD:DP:GQ:PL	./.:3,0:3:88:0,9,108	1/1:0,17:17:99:255,51,0	0/0:22,0:22:99:0,66,255	0/0:17,0:17:99:0,51,255	0/0:34,0:34:99:0,102,255	./.:0,0:0:.:.	0/0:6,0:6:98:0,18,216	./.:1,0:1:66:0,3,36	0/0:34,0:34:99:0,102,255	0/0:13,0:13:99:0,39,255	./.:3,0:3:88:0,9,108	0/0:43,0:43:99:0,129,255	0/0:22,1:23:99:0,33,255	0/0:15,0:15:99:0,45,255	0/0:9,0:9:99:0,27,255	./.:0,0:0:.:.	./.:0,0:0:.:.	0/0:60,0:60:99:0,180,255	0/0:10,0:10:99:0,30,255	0/0:10,0:10:99:0,30,255	0/0:23,0:23:99:0,69,255	0/0:20,0:20:99:0,60,255	0/0:16,0:16:99:0,48,255	./.:0,0:0:.:.	./.:0,0:0:.:.	0/0:13,0:13:99:0,39,255	0/0:5,0:5:96:0,15,180	0/0:48,0:48:99:0,144,255	0/0:16,0:16:99:0,48,255	0/0:6,0:6:98:0,18,216	0/0:41,0:41:99:0,123,255	0/0:42,0:42:99:0,126,255	0/0:21,0:21:99:0,63,255	0/0:17,0:17:99:0,51,255	1/1:0,5:5:96:180,15,0	0/0:10,0:10:99:0,30,255	0/0:9,1:10:79:6,0,255	0/0:30,0:30:99:0,90,255	0/0:19,0:19:99:0,57,255	./.:0,0:0:.:.	0/0:20,0:20:99:0,60,255	0/0:7,0:7:99:0,21,252	0/0:8,0:8:99:0,24,255	./.:0,0:0:.:.	1/1:1,23:24:99:255,36,0
NC_029516.1	6901645	SNC_029516.1_6901645	A	G	.	PASS	QualityScore=0.0;DP=1138	GT:AD:DP:GQ:PL	1/1:0,28:28:99:255,84,0	1/1:0,29:29:99:255,87,0	1/1:0,23:23:99:255,69,0	0/0:11,0:11:99:0,33,255	0/0:34,0:34:99:0,102,255	0/0:7,0:7:99:0,21,252	0/0:44,0:44:99:0,132,255	0/0:30,0:30:99:0,90,255	0/0:37,0:37:99:0,111,255	./.:0,0:0:.:.	0/0:29,0:29:99:0,87,255	0/0:64,0:64:99:0,192,255	./.:0,0:0:.:.	./.:0,0:0:.:.	0/0:22,0:22:99:0,66,255	0/1:14,10:24:99:255,0,255	1/1:0,10:10:99:255,30,0	1/1:0,27:27:99:255,81,0	1/1:0,15:15:99:255,45,0	1/1:0,9:9:99:255,27,0	0/0:22,0:22:99:0,66,255	1/1:0,9:9:99:255,27,0	0/0:45,0:45:99:0,135,255	1/1:0,27:27:99:255,81,0	./.:0,0:0:.:.	0/1:7,6:13:99:177,0,213	0/0:52,0:52:99:0,156,255	1/0:10,16:26:99:255,0,255	0/0:79,0:79:99:0,237,255	1/1:6,38:44:99:255,0,83	0/0:11,0:11:99:0,33,255	1/1:0,81:81:99:255,244,0	1/1:0,15:15:99:255,45,0	1/1:0,26:26:99:255,78,0	0/0:37,0:37:99:0,111,255	1/0:11,28:39:99:255,0,255	0/0:20,0:20:99:0,60,255	0/0:37,0:37:99:0,111,255	1/1:0,24:24:99:255,72,0	./.:0,0:0:.:.	0/0:43,0:43:99:0,129,255	0/0:18,0:18:99:0,54,255	0/0:18,0:18:99:0,54,255	./.:0,0:0:.:.	0/0:9,0:9:99:0,27,255
NC_029516.1	6901647	SNC_029516.1_6901647	C	T	.	PASS	QualityScore=0.0;DP=1138	GT:AD:DP:GQ:PL	0/0:28,0:28:99:0,84,255	0/0:29,0:29:99:0,87,255	0/0:23,0:23:99:0,69,255	1/1:0,11:11:99:255,33,0	1/0:13,21:34:99:255,0,255	1/1:0,7:7:99:252,21,0	1/1:0,44:44:99:255,132,0	0/0:30,0:30:99:0,90,255	1/1:0,37:37:99:255,111,0	./.:0,0:0:.:.	1/1:0,29:29:99:255,87,0	0/0:64,0:64:99:0,192,255	./.:0,0:0:.:.	./.:0,0:0:.:.	1/0:9,13:22:99:255,0,255	1/0:10,14:24:99:255,0,255	0/0:10,0:10:99:0,30,255	0/0:27,0:27:99:0,81,255	0/0:15,0:15:99:0,45,255	0/0:9,0:9:99:0,27,255	0/1:14,8:22:99:222,0,255	0/0:9,0:9:99:0,27,255	1/0:14,31:45:99:255,0,255	0/0:27,0:27:99:0,81,255	./.:0,0:0:.:.	1/0:6,7:13:99:213,0,177	0/1:26,26:52:99:255,0,255	0/0:26,0:26:99:0,78,255	0/1:45,34:79:99:255,0,255	0/0:44,0:44:99:0,132,255	0/0:11,0:11:99:0,33,255	0/0:81,0:81:99:0,244,255	0/0:15,0:15:99:0,45,255	0/0:26,0:26:99:0,78,255	0/0:37,0:37:99:0,111,255	0/1:28,11:39:99:255,0,255	0/1:14,6:20:99:156,0,255	1/0:11,26:37:99:255,0,255	0/0:24,0:24:99:0,72,255	./.:0,0:0:.:.	1/1:0,43:43:99:255,129,0	0/0:18,0:18:99:0,54,255	0/0:18,0:18:99:0,54,255	./.:0,0:0:.:.	0/0:9,0:9:99:0,27,255
NC_029516.1	6901648	SNC_029516.1_6901648	C	T	.	PASS	QualityScore=0.0;DP=1138	GT:AD:DP:GQ:PL	0/0:28,0:28:99:0,84,255	0/0:29,0:29:99:0,87,255	0/0:23,0:23:99:0,69,255	1/1:0,11:11:99:255,33,0	1/0:13,21:34:99:255,0,255	1/1:0,7:7:99:252,21,0	1/1:0,44:44:99:255,132,0	0/0:30,0:30:99:0,90,255	1/1:0,37:37:99:255,111,0	./.:0,0:0:.:.	1/1:0,29:29:99:255,87,0	0/0:64,0:64:99:0,192,255	./.:0,0:0:.:.	./.:0,0:0:.:.	1/0:9,13:22:99:255,0,255	1/0:10,14:24:99:255,0,255	0/0:10,0:10:99:0,30,255	0/0:27,0:27:99:0,81,255	0/0:15,0:15:99:0,45,255	0/0:9,0:9:99:0,27,255	0/1:14,8:22:99:222,0,255	0/0:9,0:9:99:0,27,255	1/0:14,31:45:99:255,0,255	0/0:27,0:27:99:0,81,255	./.:0,0:0:.:.	1/0:6,7:13:99:213,0,177	0/1:26,26:52:99:255,0,255	0/0:26,0:26:99:0,78,255	0/1:45,34:79:99:255,0,255	0/0:44,0:44:99:0,132,255	0/0:11,0:11:99:0,33,255	0/0:81,0:81:99:0,244,255	0/0:15,0:15:99:0,45,255	0/0:26,0:26:99:0,78,255	0/0:37,0:37:99:0,111,255	0/1:28,11:39:99:255,0,255	0/1:14,6:20:99:156,0,255	1/0:11,26:37:99:255,0,255	0/0:24,0:24:99:0,72,255	./.:0,0:0:.:.	1/1:0,43:43:99:255,129,0	0/0:18,0:18:99:0,54,255	0/0:18,0:18:99:0,54,255	./.:0,0:0:.:.	0/0:9,0:9:99:0,27,255
NC_029516.1	6901684	SNC_029516.1_6901684	T	C	.	PASS	QualityScore=0.0;DP=1138	GT:AD:DP:GQ:PL	0/0:28,0:28:99:0,84,255	1/1:0,29:29:99:255,87,0	1/1:0,23:23:99:255,69,0	0/0:11,0:11:99:0,33,255	0/0:34,0:34:99:0,102,255	0/0:7,0:7:99:0,21,252	0/0:44,0:44:99:0,132,255	0/0:30,0:30:99:0,90,255	0/0:37,0:37:99:0,111,255	./.:0,0:0:.:.	0/0:29,0:29:99:0,87,255	0/0:64,0:64:99:0,192,255	./.:0,0:0:.:.	./.:0,0:0:.:.	0/0:22,0:22:99:0,66,255	0/0:24,0:24:99:0,72,255	0/0:10,0:10:99:0,30,255	0/0:27,0:27:99:0,81,255	1/1:0,15:15:99:255,45,0	0/0:9,0:9:99:0,27,255	0/0:22,0:22:99:0,66,255	1/1:0,9:9:99:255,27,0	0/0:45,0:45:99:0,135,255	0/0:27,0:27:99:0,81,255	./.:0,0:0:.:.	0/1:7,6:13:99:177,0,213	0/0:52,0:52:99:0,156,255	0/0:26,0:26:99:0,78,255	0/0:79,0:79:99:0,237,255	0/0:44,0:44:99:0,132,255	0/0:11,0:11:99:0,33,255	0/0:81,0:81:99:0,244,255	0/0:15,0:15:99:0,45,255	0/0:26,0:26:99:0,78,255	0/0:37,0:37:99:0,111,255	0/0:39,0:39:99:0,117,255	0/0:20,0:20:99:0,60,255	0/0:37,0:37:99:0,111,255	0/0:24,0:24:99:0,72,255	./.:0,0:0:.:.	0/0:43,0:43:99:0,129,255	0/0:18,0:18:99:0,54,255	0/0:18,0:18:99:0,54,255	./.:0,0:0:.:.	0/0:9,0:9:99:0,27,255
NC_029516.1	6901759	SNC_029516.1_6901759	C	T	.	PASS	QualityScore=0.0;DP=1218	GT:AD:DP:GQ:PL	0/0:26,0:26:99:0,78,255	0/0:9,0:9:99:0,27,255	./.:0,0:0:.:.	0/0:34,0:34:99:0,102,255	0/0:24,0:24:99:0,72,255	./.:0,0:0:.:.	0/0:16,0:16:99:0,48,255	0/1:16,6:22:99:150,0,255	0/0:26,0:26:99:0,78,255	0/0:42,0:42:99:0,126,255	0/0:8,0:8:99:0,24,255	0/0:12,0:12:99:0,36,255	0/0:37,0:37:99:0,111,255	0/0:25,0:25:99:0,75,255	0/0:35,0:35:99:0,105,255	0/0:94,0:94:99:0,255,255	0/0:46,0:46:99:0,138,255	0/0:16,0:16:99:0,48,255	0/0:24,0:24:99:0,72,255	0/0:33,0:33:99:0,99,255	0/0:54,0:54:99:0,162,255	0/0:19,0:19:99:0,57,255	0/0:59,0:59:99:0,177,255	0/0:15,0:15:99:0,45,255	./.:0,0:0:.:.	0/0:21,0:21:99:0,63,255	0/0:39,0:39:99:0,117,255	1/1:0,8:8:99:255,24,0	0/0:56,0:56:99:0,168,255	./.:0,0:0:.:.	./.:0,0:0:.:.	0/0:17,0:17:99:0,51,255	0/0:17,0:17:99:0,51,255	0/1:7,2:9:99:45,0,225	0/0:55,0:55:99:0,165,255	0/0:55,0:55:99:0,165,255	0/0:25,0:25:99:0,75,255	0/0:68,0:68:99:0,204,255	0/0:22,0:22:99:0,66,255	./.:0,0:0:.:.	0/0:32,0:32:99:0,96,255	0/0:30,0:30:99:0,90,255	0/0:8,0:8:99:0,24,255	0/0:19,0:19:99:0,57,255	0/0:61,0:61:99:0,183,255
NC_029516.1	6901764	SNC_029516.1_6901764	G	T	.	PASS	QualityScore=0.0;DP=1218	GT:AD:DP:GQ:PL	0/0:26,0:26:99:0,78,255	1/1:0,9:9:99:255,27,0	./.:0,0:0:.:.	0/0:34,0:34:99:0,102,255	0/0:24,0:24:99:0,72,255	./.:0,0:0:.:.	0/0:16,0:16:99:0,48,255	0/0:22,0:22:99:0,66,255	0/0:26,0:26:99:0,78,255	0/0:42,0:42:99:0,126,255	0/0:8,0:8:99:0,24,255	0/0:12,0:12:99:0,36,255	0/0:37,0:37:99:0,111,255	1/0:6,19:25:99:255,0,141	0/0:35,0:35:99:0,105,255	0/1:68,26:94:99:255,0,255	1/0:12,34:46:99:255,0,255	1/1:0,16:16:99:255,48,0	0/0:24,0:24:99:0,72,255	1/0:13,20:33:99:255,0,255	0/0:54,0:54:99:0,162,255	0/1:13,6:19:99:159,0,255	0/0:59,0:59:99:0,177,255	1/1:0,15:15:99:255,45,0	./.:0,0:0:.:.	1/1:0,21:21:99:255,63,0	0/0:39,0:39:99:0,117,255	0/0:8,0:8:99:0,24,255	0/1:38,18:56:99:255,0,255	./.:0,0:0:.:.	./.:0,0:0:.:.	1/1:0,17:17:99:255,51,0	0/0:17,0:17:99:0,51,255	1/0:2,7:9:99:225,0,45	0/0:55,0:55:99:0,165,255	0/0:55,0:55:99:0,165,255	0/0:25,0:25:99:0,75,255	0/0:68,0:68:99:0,204,255	0/0:22,0:22:99:0,66,255	./.:0,0:0:.:.	0/0:32,0:32:99:0,96,255	0/1:16,14:30:99:255,0,255	0/0:8,0:8:99:0,24,255	0/0:19,0:19:99:0,57,255	0/0:61,0:61:99:0,183,255
NC_029516.1	6901774	SNC_029516.1_6901774	A	C	.	PASS	QualityScore=0.0;DP=1218	GT:AD:DP:GQ:PL	0/0:26,0:26:99:0,78,255	0/0:9,0:9:99:0,27,255	./.:0,0:0:.:.	0/0:34,0:34:99:0,102,255	0/0:24,0:24:99:0,72,255	./.:0,0:0:.:.	0/0:16,0:16:99:0,48,255	0/0:22,0:22:99:0,66,255	0/0:26,0:26:99:0,78,255	0/0:42,0:42:99:0,126,255	0/0:8,0:8:99:0,24,255	0/0:12,0:12:99:0,36,255	0/0:37,0:37:99:0,111,255	1/0:6,19:25:99:255,0,141	0/0:35,0:35:99:0,105,255	0/1:68,26:94:99:255,0,255	1/0:12,34:46:99:255,0,255	0/0:16,0:16:99:0,48,255	0/0:24,0:24:99:0,72,255	1/0:13,20:33:99:255,0,255	0/0:54,0:54:99:0,162,255	0/0:19,0:19:99:0,57,255	0/0:59,0:59:99:0,177,255	1/1:0,15:15:99:255,45,0	./.:0,0:0:.:.	0/1:11,10:21:99:255,0,255	0/0:39,0:39:99:0,117,255	0/0:8,0:8:99:0,24,255	0/1:38,18:56:99:255,0,255	./.:0,0:0:.:.	./.:0,0:0:.:.	1/1:0,17:17:99:255,51,0	0/0:17,0:17:99:0,51,255	1/0:2,7:9:99:225,0,45	0/0:55,0:55:99:0,165,255	0/0:55,0:55:99:0,165,255	0/0:25,0:25:99:0,75,255	0/0:68,0:68:99:0,204,255	0/0:22,0:22:99:0,66,255	./.:0,0:0:.:.	0/0:32,0:32:99:0,96,255	0/0:30,0:30:99:0,90,255	0/0:8,0:8:99:0,24,255	0/0:19,0:19:99:0,57,255	0/0:61,0:61:99:0,183,255
NC_029516.1	6901779	SNC_029516.1_6901779	A	G	.	PASS	QualityScore=0.0;DP=1218	GT:AD:DP:GQ:PL	0/0:26,0:26:99:0,78,255	1/1:0,9:9:99:255,27,0	./.:0,0:0:.:.	0/0:34,0:34:99:0,102,255	0/0:24,0:24:99:0,72,255	./.:0,0:0:.:.	0/0:16,0:16:99:0,48,255	0/0:22,0:22:99:0,66,255	0/0:26,0:26:99:0,78,255	0/0:42,0:42:99:0,126,255	0/0:8,0:8:99:0,24,255	0/0:12,0:12:99:0,36,255	0/0:37,0:37:99:0,111,255	0/0:25,0:25:99:0,75,255	0/0:35,0:35:99:0,105,255	0/0:94,0:94:99:0,255,255	0/0:46,0:46:99:0,138,255	1/1:0,16:16:99:255,48,0	0/0:24,0:24:99:0,72,255	0/0:33,0:33:99:0,99,255	0/0:54,0:54:99:0,162,255	0/1:13,6:19:99:159,0,255	0/0:59,0:59:99:0,177,255	0/0:15,0:15:99:0,45,255	./.:0,0:0:.:.	1/0:10,11:21:99:255,0,255	0/0:39,0:39:99:0,117,255	0/0:8,0:8:99:0,24,255	0/0:56,0:56:99:0,168,255	./.:0,0:0:.:.	./.:0,0:0:.:.	0/0:17,0:17:99:0,51,255	0/0:17,0:17:99:0,51,255	0/0:9,0:9:99:0,27,255	0/0:55,0:55:99:0,165,255	0/0:55,0:55:99:0,165,255	0/0:25,0:25:99:0,75,255	0/0:68,0:68:99:0,204,255	0/0:22,0:22:99:0,66,255	./.:0,0:0:.:.	0/0:32,0:32:99:0,96,255	0/1:16,14:30:99:255,0,255	0/0:8,0:8:99:0,24,255	0/0:19,0:19:99:0,57,255	0/0:61,0:61:99:0,183,255
NC_029516.1	6921345	SNC_029516.1_6921345	C	G	.	PASS	QualityScore=0.0;DP=1913	GT:AD:DP:GQ:PL	0/0:30,0:30:99:0,90,255	0/1:12,10:22:99:255,0,255	0/0:77,0:77:99:0,231,255	1/1:0,42:42:99:255,126,0	0/0:41,0:41:99:0,123,255	0/0:7,0:7:99:0,21,252	0/0:39,0:39:99:0,117,255	0/0:50,0:50:99:0,150,255	0/0:41,0:41:99:0,123,255	0/1:31,19:50:99:255,0,255	1/0:12,39:51:99:255,0,255	0/0:86,0:86:99:0,255,255	0/0:27,0:27:99:0,81,255	0/0:19,0:19:99:0,57,255	0/0:8,0:8:99:0,24,255	0/1:39,12:51:99:255,0,255	0/0:18,0:18:99:0,54,255	0/0:47,0:47:99:0,141,255	0/0:49,0:49:99:0,147,255	0/0:47,0:47:99:0,141,255	1/1:7,45:52:99:255,0,96	0/1:8,8:16:99:240,0,240	0/0:21,0:21:99:0,63,255	1/0:33,65:98:99:255,0,255	./.:0,0:0:.:.	0/0:97,0:97:99:0,255,255	0/0:34,0:34:99:0,102,255	0/0:35,0:35:99:0,105,255	0/1:26,18:44:99:255,0,255	0/0:8,0:8:99:0,24,255	./.:0,0:0:.:.	1/1:0,59:59:99:255,177,0	0/0:90,0:90:99:0,255,255	0/1:17,4:21:99:81,0,255	1/0:31,34:65:99:255,0,255	1/0:4,15:19:99:255,0,87	./.:4,0:4:94:0,12,144	0/0:59,0:59:99:0,177,255	1/1:0,92:92:99:255,255,0	./.:0,0:0:.:.	0/1:53,13:66:99:255,0,255	0/0:65,0:65:99:0,195,255	0/0:14,0:14:99:0,42,255	1/0:16,71:87:99:255,0,255	0/1:49,16:65:99:255,0,255
NC_029516.1	6921372	SNC_029516.1_6921372	C	T	.	PASS	QualityScore=0.0;DP=1913	GT:AD:DP:GQ:PL	0/0:30,0:30:99:0,90,255	0/1:12,10:22:99:255,0,255	0/0:77,0:77:99:0,231,255	1/1:0,42:42:99:255,126,0	0/0:41,0:41:99:0,123,255	0/0:7,0:7:99:0,21,252	0/0:39,0:39:99:0,117,255	0/0:50,0:50:99:0,150,255	0/0:41,0:41:99:0,123,255	0/1:31,19:50:99:255,0,255	1/0:12,39:51:99:255,0,255	0/0:86,0:86:99:0,255,255	0/0:27,0:27:99:0,81,255	0/0:19,0:19:99:0,57,255	0/0:8,0:8:99:0,24,255	0/1:39,12:51:99:255,0,255	0/0:18,0:18:99:0,54,255	0/0:47,0:47:99:0,141,255	0/0:49,0:49:99:0,147,255	0/0:47,0:47:99:0,141,255	1/1:7,45:52:99:255,0,96	0/1:8,8:16:99:240,0,240	0/0:21,0:21:99:0,63,255	1/0:33,65:98:99:255,0,255	./.:0,0:0:.:.	0/0:97,0:97:99:0,255,255	0/0:34,0:34:99:0,102,255	0/0:35,0:35:99:0,105,255	0/1:26,18:44:99:255,0,255	0/0:8,0:8:99:0,24,255	./.:0,0:0:.:.	1/1:0,59:59:99:255,177,0	0/0:90,0:90:99:0,255,255	0/1:17,4:21:99:81,0,255	1/0:31,34:65:99:255,0,255	1/0:4,15:19:99:255,0,87	./.:4,0:4:94:0,12,144	0/0:59,0:59:99:0,177,255	1/1:0,92:92:99:255,255,0	./.:0,0:0:.:.	0/1:53,13:66:99:255,0,255	0/0:65,0:65:99:0,195,255	0/0:14,0:14:99:0,42,255	1/0:16,71:87:99:255,0,255	0/1:49,16:65:99:255,0,255
NC_029516.1	6921381	SNC_029516.1_6921381	G	C	.	PASS	QualityScore=0.0;DP=1913	GT:AD:DP:GQ:PL	0/0:30,0:30:99:0,90,255	0/0:22,0:22:99:0,66,255	0/0:77,0:77:99:0,231,255	1/1:2,40:42:99:255,55,0	0/0:41,0:41:99:0,123,255	0/0:7,0:7:99:0,21,252	0/0:39,0:39:99:0,117,255	0/0:50,0:50:99:0,150,255	0/0:41,0:41:99:0,123,255	0/1:31,19:50:99:255,0,255	1/0:12,39:51:99:255,0,255	0/0:86,0:86:99:0,255,255	0/0:27,0:27:99:0,81,255	0/0:19,0:19:99:0,57,255	0/0:8,0:8:99:0,24,255	0/0:51,0:51:99:0,153,255	0/0:18,0:18:99:0,54,255	0/0:47,0:47:99:0,141,255	0/0:49,0:49:99:0,147,255	0/0:47,0:47:99:0,141,255	1/1:7,45:52:99:255,0,96	1/0:8,8:16:99:240,0,240	0/0:21,0:21:99:0,63,255	1/0:33,65:98:99:255,0,255	./.:0,0:0:.:.	0/0:97,0:97:99:0,255,255	0/0:34,0:34:99:0,102,255	0/0:35,0:35:99:0,105,255	0/0:44,0:44:99:0,132,255	0/0:8,0:8:99:0,24,255	./.:0,0:0:.:.	1/1:0,59:59:99:255,177,0	0/0:90,0:90:99:0,255,255	0/0:21,0:21:99:0,63,255	0/0:65,0:65:99:0,195,255	0/0:19,0:19:99:0,57,255	./.:4,0:4:94:0,12,144	0/0:59,0:59:99:0,177,255	1/1:0,92:92:99:255,255,0	./.:0,0:0:.:.	0/1:53,13:66:99:255,0,255	0/0:65,0:65:99:0,195,255	0/0:14,0:14:99:0,42,255	1/0:16,71:87:99:255,0,255	0/0:65,0:65:99:0,195,255
NC_029516.1	6921382	SNC_029516.1_6921382	C	T	.	PASS	QualityScore=0.0;DP=1913	GT:AD:DP:GQ:PL	0/0:30,0:30:99:0,90,255	0/1:12,10:22:99:255,0,255	0/0:77,0:77:99:0,231,255	0/0:40,2:42:99:0,55,255	0/0:41,0:41:99:0,123,255	0/0:7,0:7:99:0,21,252	0/0:39,0:39:99:0,117,255	0/0:50,0:50:99:0,150,255	0/0:41,0:41:99:0,123,255	0/0:50,0:50:99:0,150,255	0/0:51,0:51:99:0,153,255	0/0:86,0:86:99:0,255,255	0/0:27,0:27:99:0,81,255	0/0:19,0:19:99:0,57,255	0/0:8,0:8:99:0,24,255	0/1:39,12:51:99:255,0,255	0/0:18,0:18:99:0,54,255	0/0:47,0:47:99:0,141,255	0/0:49,0:49:99:0,147,255	0/0:47,0:47:99:0,141,255	0/0:52,0:52:99:0,156,255	0/0:16,0:16:99:0,48,255	0/0:21,0:21:99:0,63,255	0/0:98,0:98:99:0,255,255	./.:0,0:0:.:.	0/0:97,0:97:99:0,255,255	0/0:34,0:34:99:0,102,255	0/0:35,0:35:99:0,105,255	0/1:26,18:44:99:255,0,255	0/0:8,0:8:99:0,24,255	./.:0,0:0:.:.	0/0:59,0:59:99:0,177,255	0/0:90,0:90:99:0,255,255	0/1:17,4:21:99:81,0,255	1/0:31,34:65:99:255,0,255	1/0:4,15:19:99:255,0,87	./.:4,0:4:94:0,12,144	0/0:59,0:59:99:0,177,255	0/0:92,0:92:99:0,255,255	./.:0,0:0:.:.	0/0:66,0:66:99:0,198,255	0/0:65,0:65:99:0,195,255	0/0:14,0:14:99:0,42,255	0/0:87,0:87:99:0,255,255	0/1:49,16:65:99:255,0,255
NC_029516.1	6975116	SNC_029516.1_6975116	A	T	.	PASS	QualityScore=0.0;DP=2764	GT:AD:DP:GQ:PL	0/0:13,0:13:99:0,39,255	0/0:64,0:64:99:0,192,255	0/0:37,0:37:99:0,111,255	0/0:58,0:58:99:0,174,255	0/0:65,0:65:99:0,195,255	0/0:20,0:20:99:0,60,255	0/0:51,0:51:99:0,153,255	0/1:41,21:62:99:255,0,255	0/0:91,0:91:99:0,255,255	0/0:44,0:44:99:0,132,255	./.:121,0:121:99:0,255,255	./.:164,0:164:99:0,255,255	0/0:100,0:100:99:0,255,255	0/0:28,0:28:99:0,84,255	0/0:17,0:17:99:0,51,255	0/0:64,0:64:99:0,192,255	0/0:75,0:75:99:0,225,255	0/0:42,0:42:99:0,126,255	0/0:66,0:66:99:0,198,255	0/0:85,0:85:99:0,255,255	./.:102,0:102:99:0,255,255	0/0:34,0:34:99:0,102,255	0/0:80,0:80:99:0,240,255	./.:139,0:139:99:0,255,255	0/0:14,0:14:99:0,42,255	0/0:95,0:95:99:0,255,255	0/0:57,0:57:99:0,171,255	0/0:9,0:9:99:0,27,255	0/0:22,0:22:99:0,66,255	0/1:30,14:44:99:255,0,255	0/0:29,0:29:99:0,87,255	./.:126,0:126:99:0,255,255	0/0:85,0:85:99:0,255,255	0/0:44,0:44:99:0,132,255	0/0:78,0:78:99:0,234,255	0/0:50,0:50:99:0,150,255	0/1:19,19:38:99:255,0,255	1/0:36,41:77:99:255,0,255	0/0:77,0:77:99:0,231,255	./.:0,0:0:.:.	0/0:97,0:97:99:0,255,255	0/0:34,0:34:99:0,102,255	1/1:0,13:13:99:255,39,0	./.:121,0:121:99:0,255,255	0/0:32,0:32:99:0,96,255
NC_029516.1	7056812	SNC_029516.1_7056812	A	G	.	PASS	QualityScore=0.0;DP=716	GT:AD:DP:GQ:PL	0/0:11,0:11:99:0,33,255	0/0:43,0:43:99:0,129,255	0/0:36,0:36:99:0,108,255	./.:0,0:0:.:.	./.:0,0:0:.:.	0/0:27,0:27:99:0,81,255	0/0:9,0:9:99:0,27,255	0/0:49,0:49:99:0,147,255	0/0:14,0:14:99:0,42,255	0/0:29,0:29:99:0,87,255	0/0:19,0:19:99:0,57,255	0/0:13,0:13:99:0,39,255	0/0:10,0:10:99:0,30,255	0/0:15,0:15:99:0,45,255	1/1:0,5:5:96:180,15,0	0/0:43,0:43:99:0,129,255	./.:4,0:4:94:0,12,144	0/0:22,0:22:99:0,66,255	0/0:15,0:15:99:0,45,255	0/0:16,0:16:99:0,48,255	0/0:16,0:16:99:0,48,255	./.:0,0:0:.:.	0/0:20,0:20:99:0,60,255	0/0:40,0:40:99:0,120,255	./.:0,0:0:.:.	0/0:18,0:18:99:0,54,255	./.:0,0:0:.:.	0/1:14,11:25:99:255,0,255	0/0:6,0:6:98:0,18,216	./.:0,0:0:.:.	./.:0,0:0:.:.	./.:0,0:0:.:.	0/0:29,0:29:99:0,87,255	0/0:18,0:18:99:0,54,255	0/0:12,0:12:99:0,36,255	./.:0,0:0:.:.	0/0:14,0:14:99:0,42,255	0/0:17,0:17:99:0,51,255	0/0:23,0:23:99:0,69,255	./.:0,0:0:.:.	0/0:35,0:35:99:0,105,255	0/0:14,0:14:99:0,42,255	0/0:9,0:9:99:0,27,255	0/0:27,0:27:99:0,81,255	0/0:13,0:13:99:0,39,255
NC_029516.1	7056813	SNC_029516.1_7056813	A	T	.	PASS	QualityScore=0.0;DP=716	GT:AD:DP:GQ:PL	0/0:11,0:11:99:0,33,255	0/0:43,0:43:99:0,129,255	0/0:36,0:36:99:0,108,255	./.:0,0:0:.:.	./.:0,0:0:.:.	0/0:27,0:27:99:0,81,255	0/0:9,0:9:99:0,27,255	0/0:49,0:49:99:0,147,255	0/0:14,0:14:99:0,42,255	0/0:29,0:29:99:0,87,255	0/0:19,0:19:99:0,57,255	0/0:13,0:13:99:0,39,255	0/0:10,0:10:99:0,30,255	0/0:15,0:15:99:0,45,255	1/1:0,5:5:96:180,15,0	0/0:43,0:43:99:0,129,255	./.:4,0:4:94:0,12,144	0/0:22,0:22:99:0,66,255	0/0:15,0:15:99:0,45,255	0/0:16,0:16:99:0,48,255	0/0:16,0:16:99:0,48,255	./.:0,0:0:.:.	0/0:20,0:20:99:0,60,255	0/0:40,0:40:99:0,120,255	./.:0,0:0:.:.	0/0:18,0:18:99:0,54,255	./.:0,0:0:.:.	0/1:14,11:25:99:255,0,255	0/0:6,0:6:98:0,18,216	./.:0,0:0:.:.	./.:0,0:0:.:.	./.:0,0:0:.:.	0/0:29,0:29:99:0,87,255	0/0:18,0:18:99:0,54,255	0/0:12,0:12:99:0,36,255	./.:0,0:0:.:.	0/0:14,0:14:99:0,42,255	0/0:17,0:17:99:0,51,255	0/0:23,0:23:99:0,69,255	./.:0,0:0:.:.	0/0:35,0:35:99:0,105,255	0/0:14,0:14:99:0,42,255	0/0:9,0:9:99:0,27,255	0/0:27,0:27:99:0,81,255	0/0:13,0:13:99:0,39,255
NC_029516.1	7056818	SNC_029516.1_7056818	T	A	.	PASS	QualityScore=0.0;DP=716	GT:AD:DP:GQ:PL	0/0:11,0:11:99:0,33,255	0/0:43,0:43:99:0,129,255	0/0:36,0:36:99:0,108,255	./.:0,0:0:.:.	./.:0,0:0:.:.	0/0:27,0:27:99:0,81,255	0/0:9,0:9:99:0,27,255	0/0:49,0:49:99:0,147,255	0/0:14,0:14:99:0,42,255	0/0:29,0:29:99:0,87,255	0/0:19,0:19:99:0,57,255	0/0:13,0:13:99:0,39,255	0/0:10,0:10:99:0,30,255	0/0:15,0:15:99:0,45,255	1/1:0,5:5:96:180,15,0	0/0:43,0:43:99:0,129,255	./.:4,0:4:94:0,12,144	0/0:22,0:22:99:0,66,255	0/0:15,0:15:99:0,45,255	0/0:16,0:16:99:0,48,255	0/0:16,0:16:99:0,48,255	./.:0,0:0:.:.	0/0:20,0:20:99:0,60,255	0/0:40,0:40:99:0,120,255	./.:0,0:0:.:.	0/0:18,0:18:99:0,54,255	./.:0,0:0:.:.	0/1:14,11:25:99:255,0,255	0/0:6,0:6:98:0,18,216	./.:0,0:0:.:.	./.:0,0:0:.:.	./.:0,0:0:.:.	0/0:29,0:29:99:0,87,255	0/0:18,0:18:99:0,54,255	0/0:12,0:12:99:0,36,255	./.:0,0:0:.:.	0/0:14,0:14:99:0,42,255	0/0:17,0:17:99:0,51,255	0/0:23,0:23:99:0,69,255	./.:0,0:0:.:.	0/0:35,0:35:99:0,105,255	0/0:14,0:14:99:0,42,255	0/0:9,0:9:99:0,27,255	0/0:27,0:27:99:0,81,255	0/0:13,0:13:99:0,39,255
NC_029516.1	7294003	SNC_029516.1_7294003	A	G	.	PASS	QualityScore=0.0;DP=2139	GT:AD:DP:GQ:PL	1/0:29,43:72:99:255,0,255	0/0:87,0:87:99:0,255,255	0/0:11,0:11:99:0,33,255	0/1:17,7:24:99:180,0,255	1/0:16,46:62:99:255,0,255	0/0:42,0:42:99:0,126,255	1/1:10,63:73:99:255,0,141	0/0:39,0:39:99:0,117,255	0/1:62,27:89:99:255,0,255	0/1:17,4:21:99:81,0,255	1/1:0,63:63:99:255,189,0	0/0:98,1:99:99:0,255,255	0/1:9,4:13:99:105,0,255	0/0:30,1:31:99:0,57,255	0/0:27,0:27:99:0,81,255	./.:124,0:124:99:0,255,255	0/0:23,0:23:99:0,69,255	0/0:21,0:21:99:0,63,255	0/0:29,0:29:99:0,87,255	0/0:23,0:23:99:0,69,255	1/0:24,30:54:99:255,0,255	0/0:20,0:20:99:0,60,255	0/1:55,29:84:99:255,0,255	0/0:10,0:10:99:0,30,255	./.:0,0:0:.:.	0/0:46,0:46:99:0,138,255	1/0:12,23:35:99:255,0,255	0/0:46,0:46:99:0,138,255	0/1:22,9:31:99:231,0,255	./.:112,0:112:99:0,255,255	0/0:74,0:74:99:0,222,255	0/1:54,14:68:99:255,0,255	0/0:58,0:58:99:0,174,255	1/0:12,17:29:99:255,0,255	0/0:86,0:86:99:0,255,255	0/0:58,0:58:99:0,174,255	1/0:4,8:12:99:252,0,108	0/1:50,11:61:99:213,0,255	0/0:81,0:81:99:0,244,255	0/0:8,0:8:99:0,24,255	0/0:8,0:8:99:0,24,255	0/0:78,0:78:99:0,234,255	0/0:15,0:15:99:0,45,255	1/0:22,52:74:99:255,0,255	0/0:18,0:18:99:0,54,255
NC_029516.1	7294022	SNC_029516.1_7294022	C	T	.	PASS	QualityScore=0.0;DP=2139	GT:AD:DP:GQ:PL	0/1:43,29:72:99:255,0,255	0/0:87,0:87:99:0,255,255	0/0:11,0:11:99:0,33,255	0/0:24,0:24:99:0,72,255	0/0:62,0:62:99:0,186,255	0/0:42,0:42:99:0,126,255	0/0:73,0:73:99:0,219,255	0/0:39,0:39:99:0,117,255	0/0:89,0:89:99:0,255,255	0/0:21,0:21:99:0,63,255	0/0:63,0:63:99:0,189,255	0/0:99,0:99:99:0,255,255	0/0:13,0:13:99:0,39,255	0/0:31,0:31:99:0,93,255	0/0:27,0:27:99:0,81,255	./.:124,0:124:99:0,255,255	0/0:23,0:23:99:0,69,255	1/1:0,21:21:99:255,63,0	0/0:29,0:29:99:0,87,255	0/0:23,0:23:99:0,69,255	0/0:54,0:54:99:0,162,255	0/0:20,0:20:99:0,60,255	0/0:84,0:84:99:0,253,255	0/0:10,0:10:99:0,30,255	./.:0,0:0:.:.	0/0:46,0:46:99:0,138,255	0/0:35,0:35:99:0,105,255	0/0:46,0:46:99:0,138,255	0/0:31,0:31:99:0,93,255	./.:112,0:112:99:0,255,255	0/0:74,0:74:99:0,222,255	0/0:68,0:68:99:0,204,255	0/0:58,0:58:99:0,174,255	0/0:29,0:29:99:0,87,255	0/0:86,0:86:99:0,255,255	0/0:58,0:58:99:0,174,255	0/0:12,0:12:99:0,36,255	0/0:61,0:61:99:0,183,255	0/0:81,0:81:99:0,244,255	0/0:8,0:8:99:0,24,255	0/0:8,0:8:99:0,24,255	0/0:78,0:78:99:0,234,255	0/0:15,0:15:99:0,45,255	0/0:74,0:74:99:0,222,255	0/0:18,0:18:99:0,54,255
NC_029516.1	7294043	SNC_029516.1_7294043	G	T	.	PASS	QualityScore=0.0;DP=2139	GT:AD:DP:GQ:PL	0/1:43,29:72:99:255,0,255	0/0:87,0:87:99:0,255,255	0/0:11,0:11:99:0,33,255	0/0:24,0:24:99:0,72,255	0/0:62,0:62:99:0,186,255	0/0:42,0:42:99:0,126,255	0/0:73,0:73:99:0,219,255	0/0:39,0:39:99:0,117,255	0/0:89,0:89:99:0,255,255	0/0:21,0:21:99:0,63,255	0/0:63,0:63:99:0,189,255	0/0:99,0:99:99:0,255,255	0/0:13,0:13:99:0,39,255	0/0:31,0:31:99:0,93,255	0/0:27,0:27:99:0,81,255	./.:124,0:124:99:0,255,255	0/0:23,0:23:99:0,69,255	1/1:0,21:21:99:255,63,0	0/0:29,0:29:99:0,87,255	0/0:23,0:23:99:0,69,255	0/0:54,0:54:99:0,162,255	0/0:20,0:20:99:0,60,255	0/0:84,0:84:99:0,253,255	0/0:10,0:10:99:0,30,255	./.:0,0:0:.:.	0/0:46,0:46:99:0,138,255	0/0:35,0:35:99:0,105,255	0/0:46,0:46:99:0,138,255	0/0:31,0:31:99:0,93,255	./.:112,0:112:99:0,255,255	0/0:74,0:74:99:0,222,255	0/0:68,0:68:99:0,204,255	0/0:58,0:58:99:0,174,255	0/0:29,0:29:99:0,87,255	0/0:86,0:86:99:0,255,255	0/0:58,0:58:99:0,174,255	0/0:12,0:12:99:0,36,255	0/0:61,0:61:99:0,183,255	0/0:81,0:81:99:0,244,255	0/0:8,0:8:99:0,24,255	0/0:8,0:8:99:0,24,255	0/0:78,0:78:99:0,234,255	0/0:15,0:15:99:0,45,255	0/0:74,0:74:99:0,222,255	0/0:18,0:18:99:0,54,255
NC_029516.1	7501929	SNC_029516.1_7501929	G	C	.	PASS	QualityScore=0.0;DP=1759	GT:AD:DP:GQ:PL	0/0:58,0:58:99:0,174,255	1/1:0,36:36:99:255,108,0	0/0:36,0:36:99:0,108,255	0/0:43,0:43:99:0,129,255	1/1:0,27:27:99:255,81,0	0/0:9,0:9:99:0,27,255	1/0:4,15:19:99:255,0,87	0/0:37,0:37:99:0,111,255	0/0:88,0:88:99:0,255,255	./.:0,0:0:.:.	1/0:28,46:74:99:255,0,255	./.:106,0:106:99:0,255,255	./.:0,0:0:.:.	1/0:12,14:26:99:255,0,255	0/1:19,9:28:99:240,0,255	0/0:43,0:43:99:0,129,255	./.:0,0:0:.:.	1/1:0,37:37:99:255,111,0	0/1:39,15:54:99:255,0,255	./.:122,0:122:99:0,255,255	./.:108,0:108:99:0,255,255	0/0:7,0:7:99:0,21,252	0/1:53,16:69:99:255,0,255	1/0:9,20:29:99:255,0,237	0/0:11,0:11:99:0,33,255	0/0:58,0:58:99:0,174,255	0/1:60,15:75:99:255,0,255	1/0:10,15:25:99:255,0,255	0/0:17,0:17:99:0,51,255	0/0:5,0:5:96:0,15,180	0/0:9,0:9:99:0,27,255	0/0:29,0:29:99:0,87,255	0/0:60,0:60:99:0,180,255	0/0:36,0:36:99:0,108,255	0/0:51,0:51:99:0,153,255	0/0:7,0:7:99:0,21,252	0/1:12,11:23:99:255,0,255	0/0:69,0:69:99:0,207,255	0/1:25,15:40:99:255,0,255	./.:0,0:0:.:.	1/0:5,25:30:99:255,0,90	0/0:29,0:29:99:0,87,255	0/0:34,0:34:99:0,102,255	0/0:74,0:74:99:0,222,255	0/0:21,0:21:99:0,63,255
NC_029516.1	7502087	SNC_029516.1_7502087	T	C	.	PASS	QualityScore=0.0;DP=2285	GT:AD:DP:GQ:PL	0/0:25,0:25:99:0,75,255	0/0:17,0:17:99:0,51,255	0/0:38,0:38:99:0,114,255	1/1:6,52:58:99:255,0,42	./.:3,0:3:88:0,9,108	0/0:44,0:44:99:0,132,255	0/0:71,0:71:99:0,213,255	0/0:79,0:79:99:0,237,255	0/0:79,0:79:99:0,237,255	0/0:72,1:73:99:0,184,255	0/0:49,0:49:99:0,147,255	./.:88,29:117:99:255,0,255	0/0:41,0:41:99:0,123,255	0/0:67,0:67:99:0,201,255	0/0:13,0:13:99:0,39,255	0/0:51,0:51:99:0,153,255	./.:4,0:4:94:0,12,144	0/0:66,0:66:99:0,198,255	0/0:70,0:70:99:0,210,255	0/0:70,0:70:99:0,210,255	0/0:67,0:67:99:0,201,255	0/0:66,0:66:99:0,198,255	0/0:80,0:80:99:0,240,255	0/1:35,12:47:99:255,0,255	0/0:20,0:20:99:0,60,255	0/0:51,0:51:99:0,153,255	0/0:82,0:82:99:0,247,255	0/0:61,0:61:99:0,183,255	0/0:25,0:25:99:0,75,255	0/0:34,0:34:99:0,102,255	0/0:54,0:54:99:0,162,255	0/0:61,0:61:99:0,183,255	1/0:25,71:96:99:255,0,255	0/0:21,0:21:99:0,63,255	1/0:22,23:45:99:255,0,255	0/1:56,23:79:99:255,0,255	0/0:38,0:38:99:0,114,255	0/0:35,0:35:99:0,105,255	0/0:23,0:23:99:0,69,255	0/0:23,0:23:99:0,69,255	0/0:53,0:53:99:0,159,255	0/0:57,0:57:99:0,171,255	0/0:39,0:39:99:0,117,255	0/0:53,0:53:99:0,159,255	0/0:40,0:40:99:0,120,255
NC_029516.1	7502106	SNC_029516.1_7502106	G	A	.	PASS	QualityScore=0.0;DP=2285	GT:AD:DP:GQ:PL	0/0:25,0:25:99:0,75,255	1/1:0,17:17:99:255,51,0	0/0:33,5:38:99:66,0,255	1/1:6,52:58:99:255,0,42	./.:0,3:3:88:108,9,0	1/1:0,44:44:99:255,132,0	0/1:44,27:71:99:255,0,255	1/0:32,47:79:99:255,0,255	0/0:79,0:79:99:0,237,255	1/0:35,38:73:99:255,0,255	0/0:45,4:49:68:0,4,255	./.:88,29:117:99:255,0,255	1/1:0,41:41:99:255,123,0	1/1:0,67:67:99:255,201,0	0/0:13,0:13:99:0,39,255	0/1:28,23:51:99:255,0,255	./.:0,4:4:94:144,12,0	1/1:0,66:66:99:255,198,0	0/1:57,13:70:99:255,0,255	0/0:70,0:70:99:0,210,255	1/0:19,48:67:99:255,0,255	1/0:23,43:66:99:255,0,255	0/0:80,0:80:99:0,240,255	1/1:0,47:47:99:255,141,0	0/0:20,0:20:99:0,60,255	0/1:34,17:51:99:255,0,255	0/1:58,24:82:99:255,0,255	0/1:36,25:61:99:255,0,255	1/1:0,25:25:99:255,75,0	0/0:34,0:34:99:0,102,255	1/0:14,40:54:99:255,0,255	0/1:44,17:61:99:255,0,255	1/1:0,96:96:99:255,255,0	1/0:10,11:21:99:255,0,255	1/0:22,23:45:99:255,0,255	0/1:56,23:79:99:255,0,255	0/1:22,16:38:99:255,0,255	0/0:35,0:35:99:0,105,255	1/1:0,23:23:99:255,69,0	1/1:0,23:23:99:255,69,0	0/1:33,20:53:99:255,0,255	1/1:0,57:57:99:255,171,0	0/1:25,14:39:99:255,0,255	0/1:30,23:53:99:255,0,255	1/1:0,40:40:99:255,120,0
NC_029516.1	7559776	SNC_029516.1_7559776	A	G	.	PASS	QualityScore=0.0;DP=1590	GT:AD:DP:GQ:PL	0/0:14,0:14:99:0,42,255	1/1:0,59:59:99:255,177,0	1/1:0,8:8:99:255,24,0	1/0:18,35:53:99:255,0,255	0/0:12,0:12:99:0,36,255	0/0:14,0:14:99:0,42,255	1/1:0,43:43:99:255,129,0	0/0:7,0:7:99:0,21,252	0/0:30,0:30:99:0,90,255	0/0:51,0:51:99:0,153,255	0/0:29,0:29:99:0,87,255	0/0:100,0:100:99:0,255,255	./.:0,143:143:99:255,255,0	0/1:30,13:43:99:255,0,255	0/0:16,0:16:99:0,48,255	0/0:22,0:22:99:0,66,255	./.:0,0:0:.:.	1/1:0,22:22:99:255,66,0	1/1:0,32:32:99:255,96,0	1/0:11,44:55:99:255,0,231	0/0:32,0:32:99:0,96,255	0/0:39,0:39:99:0,117,255	0/1:11,3:14:99:66,0,255	1/1:0,52:52:99:255,156,0	./.:0,0:0:.:.	0/0:63,0:63:99:0,189,255	0/0:23,0:23:99:0,69,255	1/1:0,5:5:96:180,15,0	0/0:24,0:24:99:0,72,255	./.:0,0:0:.:.	0/0:38,0:38:99:0,114,255	0/0:56,0:56:99:0,168,255	1/1:0,23:23:99:255,69,0	0/0:17,0:17:99:0,51,255	./.:40,64:104:99:255,0,255	1/1:0,18:18:99:255,54,0	1/0:14,21:35:99:255,0,255	./.:59,49:108:99:255,0,255	1/0:13,47:60:99:255,0,255	./.:0,0:0:.:.	1/0:6,24:30:99:255,0,126	./.:0,0:0:.:.	./.:0,0:0:.:.	0/0:17,0:17:99:0,51,255	0/0:79,0:79:99:0,237,255
NC_029516.1	7559777	SNC_029516.1_7559777	T	C	.	PASS	QualityScore=0.0;DP=1590	GT:AD:DP:GQ:PL	0/0:14,0:14:99:0,42,255	0/0:59,0:59:99:0,177,255	0/0:8,0:8:99:0,24,255	0/0:53,0:53:99:0,159,255	0/0:12,0:12:99:0,36,255	0/0:14,0:14:99:0,42,255	0/0:43,0:43:99:0,129,255	0/0:7,0:7:99:0,21,252	0/1:20,10:30:99:255,0,255	0/0:51,0:51:99:0,153,255	0/0:29,0:29:99:0,87,255	0/0:100,0:100:99:0,255,255	./.:143,0:143:99:0,255,255	0/0:43,0:43:99:0,129,255	0/0:16,0:16:99:0,48,255	0/0:22,0:22:99:0,66,255	./.:0,0:0:.:.	0/0:22,0:22:99:0,66,255	0/0:32,0:32:99:0,96,255	0/0:55,0:55:99:0,165,255	1/0:11,21:32:99:255,0,255	0/0:39,0:39:99:0,117,255	0/0:14,0:14:99:0,42,255	0/0:52,0:52:99:0,156,255	./.:0,0:0:.:.	0/0:63,0:63:99:0,189,255	0/0:23,0:23:99:0,69,255	0/0:5,0:5:96:0,15,180	0/0:24,0:24:99:0,72,255	./.:0,0:0:.:.	0/0:38,0:38:99:0,114,255	0/0:56,0:56:99:0,168,255	0/0:23,0:23:99:0,69,255	0/0:17,0:17:99:0,51,255	./.:64,40:104:99:255,0,255	0/0:18,0:18:99:0,54,255	0/0:35,0:35:99:0,105,255	./.:107,1:108:99:0,255,255	0/0:60,0:60:99:0,180,255	./.:0,0:0:.:.	0/0:30,0:30:99:0,90,255	./.:0,0:0:.:.	./.:0,0:0:.:.	1/1:0,17:17:99:255,51,0	0/0:79,0:79:99:0,237,255
NC_029516.1	7565846	SNC_029516.1_7565846	A	G	.	PASS	QualityScore=0.0;DP=2041	GT:AD:DP:GQ:PL	0/0:66,0:66:99:0,198,255	0/0:24,0:24:99:0,72,255	0/0:44,1:45:99:0,100,255	0/0:17,0:17:99:0,51,255	0/0:40,0:40:99:0,120,255	0/0:30,0:30:99:0,90,255	./.:112,0:112:99:0,255,255	0/0:37,0:37:99:0,111,255	0/0:79,0:79:99:0,237,255	0/0:35,0:35:99:0,105,255	1/1:0,18:18:99:255,54,0	0/0:83,0:83:99:0,250,255	1/0:28,61:89:99:255,0,255	0/0:31,0:31:99:0,93,255	0/0:9,0:9:99:0,27,255	0/0:63,0:63:99:0,189,255	0/0:7,0:7:99:0,21,252	0/0:40,0:40:99:0,120,255	0/0:22,0:22:99:0,66,255	0/0:73,0:73:99:0,219,255	0/0:31,0:31:99:0,93,255	0/0:79,0:79:99:0,237,255	0/0:7,0:7:99:0,21,252	0/0:73,0:73:99:0,219,255	./.:4,0:4:94:0,12,144	0/0:54,0:54:99:0,162,255	0/0:79,0:79:99:0,237,255	0/0:50,0:50:99:0,150,255	0/0:55,0:55:99:0,165,255	0/0:18,0:18:99:0,54,255	0/0:85,0:85:99:0,255,255	0/0:33,0:33:99:0,99,255	0/0:96,0:96:99:0,255,255	./.:4,0:4:94:0,12,144	0/0:41,0:41:99:0,123,255	0/0:32,0:32:99:0,96,255	0/0:9,0:9:99:0,27,255	./.:105,0:105:99:0,255,255	0/0:34,0:34:99:0,102,255	./.:0,0:0:.:.	0/0:33,0:33:99:0,99,255	0/0:52,0:52:99:0,156,255	0/0:19,0:19:99:0,57,255	0/0:71,0:71:99:0,213,255	0/0:57,0:57:99:0,171,255
NC_029516.1	7565889	SNC_029516.1_7565889	G	T	.	PASS	QualityScore=0.0;DP=1768	GT:AD:DP:GQ:PL	0/0:31,0:31:99:0,93,255	0/0:16,0:16:99:0,48,255	0/0:45,0:45:99:0,135,255	./.:0,0:0:.:.	0/0:78,0:78:99:0,234,255	0/0:31,0:31:99:0,93,255	0/0:22,0:22:99:0,66,255	0/0:15,0:15:99:0,45,255	1/1:0,20:20:99:255,60,0	0/0:77,0:77:99:0,231,255	0/0:68,0:68:99:0,204,255	0/0:52,0:52:99:0,156,255	0/0:78,0:78:99:0,234,255	1/0:9,16:25:99:255,0,249	0/0:12,0:12:99:0,36,255	0/0:54,0:54:99:0,162,255	0/0:75,0:75:99:0,225,255	0/0:57,0:57:99:0,171,255	0/0:38,2:40:99:0,48,255	0/0:44,0:44:99:0,132,255	0/0:32,0:32:99:0,96,255	0/0:35,0:35:99:0,105,255	0/0:14,0:14:99:0,42,255	0/1:58,21:79:99:255,0,255	./.:0,0:0:.:.	0/0:17,0:17:99:0,51,255	0/0:87,0:87:99:0,255,255	0/0:64,0:64:99:0,192,255	0/0:56,0:56:99:0,168,255	0/0:25,0:25:99:0,75,255	0/0:13,0:13:99:0,39,255	0/0:46,0:46:99:0,138,255	1/0:36,41:77:99:255,0,255	./.:2,0:2:79:0,6,72	0/0:34,0:34:99:0,102,255	0/0:58,0:58:99:0,174,255	./.:2,0:2:79:0,6,72	0/0:35,0:35:99:0,105,255	0/0:58,0:58:99:0,174,255	./.:0,0:0:.:.	0/0:31,0:31:99:0,93,255	0/0:52,0:52:99:0,156,255	0/0:8,0:8:99:0,24,255	0/0:55,0:55:99:0,165,255	0/0:48,0:48:99:0,144,255
NC_029516.1	7729535	SNC_029516.1_7729535	A	G	.	PASS	QualityScore=0.0;DP=2114	GT:AD:DP:GQ:PL	0/0:80,0:80:99:0,240,255	0/0:19,0:19:99:0,57,255	0/0:65,0:65:99:0,195,255	0/1:63,20:83:99:255,0,255	0/1:10,6:16:99:168,0,255	1/0:7,21:28:99:255,0,168	1/1:0,14:14:99:255,42,0	0/0:38,0:38:99:0,114,255	0/0:19,0:19:99:0,57,255	0/1:26,13:39:99:255,0,255	0/0:88,0:88:99:0,255,255	0/0:63,0:63:99:0,189,255	0/0:40,0:40:99:0,120,255	1/0:12,20:32:99:255,0,255	0/0:16,0:16:99:0,48,255	./.:0,0:0:.:.	0/0:25,0:25:99:0,75,255	0/0:23,3:26:99:29,0,255	0/0:75,0:75:99:0,225,255	./.:132,0:132:99:0,255,255	1/0:24,45:69:99:255,0,255	0/0:45,0:45:99:0,135,255	0/0:79,0:79:99:0,237,255	0/0:46,0:46:99:0,138,255	./.:0,0:0:.:.	1/0:28,48:76:99:255,0,255	0/0:49,0:49:99:0,147,255	0/0:61,0:61:99:0,183,255	./.:0,107:107:99:255,255,0	0/0:13,0:13:99:0,39,255	0/0:15,0:15:99:0,45,255	1/0:23,26:49:99:255,0,255	./.:68,33:101:99:255,0,255	0/0:11,0:11:99:0,33,255	./.:35,82:117:99:255,0,255	0/0:53,0:53:99:0,159,255	0/0:25,0:25:99:0,75,255	./.:103,0:103:99:0,255,255	0/0:60,1:61:99:0,147,255	./.:0,0:0:.:.	1/1:0,24:24:99:255,72,0	0/0:22,3:25:99:33,0,255	0/0:13,0:13:99:0,39,255	0/0:14,0:14:99:0,42,255	0/0:59,1:60:99:0,144,255
NC_029516.1	7729567	SNC_029516.1_7729567	C	T	.	PASS	QualityScore=0.0;DP=2114	GT:AD:DP:GQ:PL	1/0:39,41:80:99:255,0,255	0/0:19,0:19:99:0,57,255	0/0:65,0:65:99:0,195,255	0/0:83,0:83:99:0,250,255	0/0:16,0:16:99:0,48,255	0/0:28,0:28:99:0,84,255	0/0:14,0:14:99:0,42,255	0/0:38,0:38:99:0,114,255	0/0:19,0:19:99:0,57,255	1/0:13,26:39:99:255,0,255	0/0:88,0:88:99:0,255,255	0/1:45,18:63:99:255,0,255	1/0:15,25:40:99:255,0,255	0/0:32,0:32:99:0,96,255	0/0:16,0:16:99:0,48,255	./.:0,0:0:.:.	0/1:17,8:25:99:213,0,255	0/0:26,0:26:99:0,78,255	0/0:75,0:75:99:0,225,255	./.:95,37:132:99:255,0,255	0/0:69,0:69:99:0,207,255	0/1:29,16:45:99:255,0,255	0/0:79,0:79:99:0,237,255	0/0:46,0:46:99:0,138,255	./.:0,0:0:.:.	0/0:76,0:76:99:0,228,255	0/0:49,0:49:99:0,147,255	0/0:61,0:61:99:0,183,255	./.:107,0:107:99:0,255,255	0/0:13,0:13:99:0,39,255	0/0:15,0:15:99:0,45,255	0/0:49,0:49:99:0,147,255	./.:101,0:101:99:0,255,255	0/0:11,0:11:99:0,33,255	./.:117,0:117:99:0,255,255	0/0:53,0:53:99:0,159,255	0/0:25,0:25:99:0,75,255	./.:103,0:103:99:0,255,255	0/0:61,0:61:99:0,183,255	./.:0,0:0:.:.	0/0:24,0:24:99:0,72,255	0/0:25,0:25:99:0,75,255	0/0:13,0:13:99:0,39,255	0/0:14,0:14:99:0,42,255	0/0:60,0:60:99:0,180,255
NC_029516.1	7729568	SNC_029516.1_7729568	G	A	.	PASS	QualityScore=0.0;DP=2114	GT:AD:DP:GQ:PL	0/1:41,39:80:99:255,0,255	0/0:19,0:19:99:0,57,255	0/0:65,0:65:99:0,195,255	1/0:20,63:83:99:255,0,255	1/0:6,10:16:99:255,0,168	0/0:28,0:28:99:0,84,255	0/0:14,0:14:99:0,42,255	0/0:38,0:38:99:0,114,255	0/0:19,0:19:99:0,57,255	0/0:39,0:39:99:0,117,255	1/0:40,48:88:99:255,0,255	0/0:63,0:63:99:0,189,255	0/0:40,0:40:99:0,120,255	1/1:0,32:32:99:255,96,0	0/0:16,0:16:99:0,48,255	./.:0,0:0:.:.	0/0:25,0:25:99:0,75,255	0/0:26,0:26:99:0,78,255	1/0:14,61:75:99:255,0,255	./.:132,0:132:99:0,255,255	0/1:45,24:69:99:255,0,255	0/0:45,0:45:99:0,135,255	1/1:0,79:79:99:255,237,0	1/0:13,33:46:99:255,0,255	./.:0,0:0:.:.	0/0:76,0:76:99:0,228,255	0/1:27,22:49:99:255,0,255	1/0:17,44:61:99:255,0,255	./.:58,49:107:99:255,0,255	0/0:13,0:13:99:0,39,255	1/0:4,11:15:99:255,0,99	0/0:49,0:49:99:0,147,255	./.:33,68:101:99:255,0,255	0/0:11,0:11:99:0,33,255	./.:117,0:117:99:0,255,255	0/0:53,0:53:99:0,159,255	0/0:25,0:25:99:0,75,255	./.:34,69:103:99:255,0,255	0/0:55,6:61:99:32,0,255	./.:0,0:0:.:.	0/0:24,0:24:99:0,72,255	0/0:25,0:25:99:0,75,255	0/0:13,0:13:99:0,39,255	1/1:0,14:14:99:255,42,0	1/0:25,35:60:99:255,0,255
NC_029516.1	7729649	SNC_029516.1_7729649	C	T	.	PASS	QualityScore=0.0;DP=1763	GT:AD:DP:GQ:PL	0/0:46,0:46:99:0,138,255	0/0:95,0:95:99:0,255,255	./.:0,0:0:.:.	0/0:42,0:42:99:0,126,255	0/0:14,0:14:99:0,42,255	./.:4,0:4:94:0,12,144	0/0:6,0:6:98:0,18,216	0/0:18,0:18:99:0,54,255	0/0:23,0:23:99:0,69,255	0/0:14,0:14:99:0,42,255	0/0:47,0:47:99:0,141,255	0/0:73,0:73:99:0,219,255	0/0:22,0:22:99:0,66,255	0/0:15,0:15:99:0,45,255	1/0:10,11:21:99:255,0,255	0/0:59,0:59:99:0,177,255	0/0:39,0:39:99:0,117,255	0/0:17,0:17:99:0,51,255	0/0:36,0:36:99:0,108,255	0/0:55,0:55:99:0,165,255	0/0:73,0:73:99:0,219,255	0/0:9,0:9:99:0,27,255	0/0:54,0:54:99:0,162,255	./.:110,0:110:99:0,255,255	./.:0,0:0:.:.	0/0:61,0:61:99:0,183,255	0/0:55,0:55:99:0,165,255	0/1:26,21:47:99:255,0,255	0/0:71,0:71:99:0,213,255	1/1:0,29:29:99:255,87,0	0/0:11,0:11:99:0,33,255	0/0:91,0:91:99:0,255,255	0/0:52,0:52:99:0,156,255	0/0:22,0:22:99:0,66,255	0/0:76,0:76:99:0,228,255	0/0:5,0:5:96:0,15,180	0/0:22,0:22:99:0,66,255	0/0:58,0:58:99:0,174,255	0/0:76,0:76:99:0,228,255	0/0:18,0:18:99:0,54,255	0/0:29,0:29:99:0,87,255	0/0:9,0:9:99:0,27,255	0/1:27,15:42:99:255,0,255	0/0:48,0:48:99:0,144,255	0/0:49,0:49:99:0,147,255
NC_029516.1	7729651	SNC_029516.1_7729651	G	T	.	PASS	QualityScore=0.0;DP=1763	GT:AD:DP:GQ:PL	0/0:46,0:46:99:0,138,255	0/0:95,0:95:99:0,255,255	./.:0,0:0:.:.	0/0:42,0:42:99:0,126,255	0/0:14,0:14:99:0,42,255	./.:4,0:4:94:0,12,144	0/0:6,0:6:98:0,18,216	0/0:18,0:18:99:0,54,255	0/0:23,0:23:99:0,69,255	0/0:14,0:14:99:0,42,255	0/0:47,0:47:99:0,141,255	0/0:73,0:73:99:0,219,255	0/0:22,0:22:99:0,66,255	0/0:15,0:15:99:0,45,255	1/0:10,11:21:99:255,0,255	0/0:59,0:59:99:0,177,255	0/0:39,0:39:99:0,117,255	0/0:17,0:17:99:0,51,255	0/0:36,0:36:99:0,108,255	0/0:55,0:55:99:0,165,255	0/0:73,0:73:99:0,219,255	0/0:9,0:9:99:0,27,255	0/0:54,0:54:99:0,162,255	./.:110,0:110:99:0,255,255	./.:0,0:0:.:.	0/0:61,0:61:99:0,183,255	0/0:55,0:55:99:0,165,255	0/1:26,21:47:99:255,0,255	0/0:71,0:71:99:0,213,255	1/1:0,29:29:99:255,87,0	0/0:11,0:11:99:0,33,255	0/0:91,0:91:99:0,255,255	0/0:52,0:52:99:0,156,255	0/0:22,0:22:99:0,66,255	0/0:76,0:76:99:0,228,255	0/0:5,0:5:96:0,15,180	0/0:22,0:22:99:0,66,255	0/0:58,0:58:99:0,174,255	0/0:76,0:76:99:0,228,255	0/0:18,0:18:99:0,54,255	0/0:29,0:29:99:0,87,255	0/0:9,0:9:99:0,27,255	0/1:27,15:42:99:255,0,255	0/0:48,0:48:99:0,144,255	0/0:49,0:49:99:0,147,255
NC_029516.1	7729673	SNC_029516.1_7729673	T	G	.	PASS	QualityScore=0.0;DP=1763	GT:AD:DP:GQ:PL	0/0:46,0:46:99:0,138,255	0/0:95,0:95:99:0,255,255	./.:0,0:0:.:.	0/0:42,0:42:99:0,126,255	0/0:14,0:14:99:0,42,255	./.:4,0:4:94:0,12,144	0/0:6,0:6:98:0,18,216	0/0:18,0:18:99:0,54,255	0/0:23,0:23:99:0,69,255	0/0:14,0:14:99:0,42,255	0/0:47,0:47:99:0,141,255	0/0:73,0:73:99:0,219,255	0/0:22,0:22:99:0,66,255	0/0:15,0:15:99:0,45,255	1/0:10,11:21:99:255,0,255	0/0:59,0:59:99:0,177,255	0/0:39,0:39:99:0,117,255	0/0:17,0:17:99:0,51,255	0/0:36,0:36:99:0,108,255	0/0:55,0:55:99:0,165,255	0/0:73,0:73:99:0,219,255	0/0:9,0:9:99:0,27,255	0/0:54,0:54:99:0,162,255	./.:110,0:110:99:0,255,255	./.:0,0:0:.:.	0/0:61,0:61:99:0,183,255	0/0:55,0:55:99:0,165,255	0/1:26,21:47:99:255,0,255	0/0:71,0:71:99:0,213,255	1/1:0,29:29:99:255,87,0	0/0:11,0:11:99:0,33,255	0/0:91,0:91:99:0,255,255	0/0:52,0:52:99:0,156,255	0/0:22,0:22:99:0,66,255	0/0:76,0:76:99:0,228,255	0/0:5,0:5:96:0,15,180	0/0:22,0:22:99:0,66,255	0/0:58,0:58:99:0,174,255	0/0:76,0:76:99:0,228,255	0/0:18,0:18:99:0,54,255	0/0:29,0:29:99:0,87,255	0/0:9,0:9:99:0,27,255	0/1:27,15:42:99:255,0,255	0/0:48,0:48:99:0,144,255	0/0:49,0:49:99:0,147,255
NC_029516.1	7917084	SNC_029516.1_7917084	C	T	.	PASS	QualityScore=0.0;DP=728	GT:AD:DP:GQ:PL	./.:0,0:0:.:.	0/0:34,0:34:99:0,102,255	0/0:18,0:18:99:0,54,255	0/0:18,0:18:99:0,54,255	./.:0,0:0:.:.	1/0:3,7:10:99:222,0,78	./.:0,0:0:.:.	0/0:11,0:11:99:0,33,255	./.:0,0:0:.:.	0/0:15,0:15:99:0,45,255	0/0:32,0:32:99:0,96,255	0/0:37,0:37:99:0,111,255	0/0:22,0:22:99:0,66,255	./.:0,0:0:.:.	0/0:9,0:9:99:0,27,255	0/0:27,0:27:99:0,81,255	0/0:16,0:16:99:0,48,255	0/0:13,0:13:99:0,39,255	0/0:5,0:5:96:0,15,180	0/0:62,0:62:99:0,186,255	0/0:37,0:37:99:0,111,255	./.:0,0:0:.:.	0/0:32,0:32:99:0,96,255	0/0:16,0:16:99:0,48,255	./.:0,0:0:.:.	0/0:11,0:11:99:0,33,255	0/0:37,0:37:99:0,111,255	0/0:20,0:20:99:0,60,255	0/0:18,0:18:99:0,54,255	0/0:5,0:5:96:0,15,180	./.:0,0:0:.:.	0/0:21,0:21:99:0,63,255	./.:0,0:0:.:.	0/0:18,0:18:99:0,54,255	0/1:12,10:22:99:255,0,255	0/0:10,0:10:99:0,30,255	1/0:2,4:6:99:126,0,54	0/0:26,0:26:99:0,78,255	0/1:19,13:32:99:255,0,255	./.:0,0:0:.:.	./.:0,0:0:.:.	0/0:39,0:39:99:0,117,255	0/0:23,0:23:99:0,69,255	0/0:10,0:10:99:0,30,255	0/1:9,7:16:99:204,0,255
NC_029516.1	7917119	SNC_029516.1_7917119	A	T	.	PASS	QualityScore=0.0;DP=728	GT:AD:DP:GQ:PL	./.:0,0:0:.:.	0/0:34,0:34:99:0,102,255	0/0:18,0:18:99:0,54,255	0/0:18,0:18:99:0,54,255	./.:0,0:0:.:.	0/0:10,0:10:99:0,30,255	./.:0,0:0:.:.	1/1:0,11:11:99:255,33,0	./.:0,0:0:.:.	0/0:15,0:15:99:0,45,255	0/0:32,0:32:99:0,96,255	0/0:37,0:37:99:0,111,255	0/0:22,0:22:99:0,66,255	./.:0,0:0:.:.	0/0:9,0:9:99:0,27,255	0/0:27,0:27:99:0,81,255	0/0:16,0:16:99:0,48,255	0/0:13,0:13:99:0,39,255	0/0:5,0:5:96:0,15,180	0/0:62,0:62:99:0,186,255	0/0:37,0:37:99:0,111,255	./.:0,0:0:.:.	0/0:32,0:32:99:0,96,255	0/0:16,0:16:99:0,48,255	./.:0,0:0:.:.	0/0:11,0:11:99:0,33,255	1/1:0,37:37:99:255,111,0	0/0:20,0:20:99:0,60,255	0/0:18,0:18:99:0,54,255	0/0:5,0:5:96:0,15,180	./.:0,0:0:.:.	0/0:21,0:21:99:0,63,255	./.:0,0:0:.:.	1/0:7,11:18:99:255,0,198	0/0:22,0:22:99:0,66,255	0/0:10,0:10:99:0,30,255	0/0:6,0:6:98:0,18,216	0/0:26,0:26:99:0,78,255	0/0:32,0:32:99:0,96,255	./.:0,0:0:.:.	./.:0,0:0:.:.	0/0:39,0:39:99:0,117,255	0/0:23,0:23:99:0,69,255	0/0:10,0:10:99:0,30,255	0/0:16,0:16:99:0,48,255
NC_029516.1	7917134	SNC_029516.1_7917134	G	T	.	PASS	QualityScore=0.0;DP=728	GT:AD:DP:GQ:PL	./.:0,0:0:.:.	0/0:34,0:34:99:0,102,255	0/0:18,0:18:99:0,54,255	0/0:18,0:18:99:0,54,255	./.:0,0:0:.:.	0/0:10,0:10:99:0,30,255	./.:0,0:0:.:.	0/0:11,0:11:99:0,33,255	./.:0,0:0:.:.	0/0:15,0:15:99:0,45,255	0/0:32,0:32:99:0,96,255	0/0:37,0:37:99:0,111,255	0/0:22,0:22:99:0,66,255	./.:0,0:0:.:.	0/0:9,0:9:99:0,27,255	0/0:27,0:27:99:0,81,255	0/0:16,0:16:99:0,48,255	0/0:13,0:13:99:0,39,255	0/0:5,0:5:96:0,15,180	0/0:62,0:62:99:0,186,255	0/0:37,0:37:99:0,111,255	./.:0,0:0:.:.	0/0:32,0:32:99:0,96,255	1/1:0,16:16:99:255,48,0	./.:0,0:0:.:.	0/0:11,0:11:99:0,33,255	0/0:37,0:37:99:0,111,255	0/0:20,0:20:99:0,60,255	1/1:0,18:18:99:255,54,0	0/0:5,0:5:96:0,15,180	./.:0,0:0:.:.	0/0:21,0:21:99:0,63,255	./.:0,0:0:.:.	0/0:18,0:18:99:0,54,255	0/0:22,0:22:99:0,66,255	0/0:10,0:10:99:0,30,255	0/0:6,0:6:98:0,18,216	0/0:26,0:26:99:0,78,255	1/0:13,19:32:99:255,0,255	./.:0,0:0:.:.	./.:0,0:0:.:.	0/0:39,0:39:99:0,117,255	0/0:23,0:23:99:0,69,255	0/0:10,0:10:99:0,30,255	0/0:16,0:16:99:0,48,255
NC_029516.1	7930548	SNC_029516.1_7930548	A	G	.	PASS	QualityScore=0.0;DP=2786	GT:AD:DP:GQ:PL	0/0:26,0:26:99:0,78,255	0/0:95,0:95:99:0,255,255	./.:111,0:111:99:0,255,255	./.:164,0:164:99:0,255,255	0/0:30,0:30:99:0,90,255	0/0:47,0:47:99:0,141,255	0/0:28,0:28:99:0,84,255	0/0:60,0:60:99:0,180,255	./.:131,0:131:99:0,255,255	0/0:27,0:27:99:0,81,255	0/0:65,0:65:99:0,195,255	./.:179,0:179:99:0,255,255	0/0:10,0:10:99:0,30,255	./.:104,0:104:99:0,255,255	1/1:0,14:14:99:255,42,0	0/0:81,0:81:99:0,244,255	0/0:92,0:92:99:0,255,255	0/0:36,0:36:99:0,108,255	./.:113,0:113:99:0,255,255	0/0:94,0:94:99:0,255,255	0/0:67,0:67:99:0,201,255	0/0:51,0:51:99:0,153,255	0/0:32,0:32:99:0,96,255	0/0:92,0:92:99:0,255,255	0/0:5,0:5:96:0,15,180	0/0:56,0:56:99:0,168,255	0/0:74,0:74:99:0,222,255	0/0:43,0:43:99:0,129,255	0/0:23,0:23:99:0,69,255	./.:0,0:0:.:.	0/0:12,0:12:99:0,36,255	0/0:73,0:73:99:0,219,255	0/0:70,0:70:99:0,210,255	1/0:16,18:34:99:255,0,255	0/0:66,0:66:99:0,198,255	./.:113,0:113:99:0,255,255	0/1:13,13:26:99:255,0,255	0/0:53,0:53:99:0,159,255	./.:106,0:106:99:0,255,255	./.:0,0:0:.:.	0/0:76,0:76:99:0,228,255	0/0:42,0:42:99:0,126,255	0/0:10,0:10:99:0,30,255	0/0:74,0:74:99:0,222,255	0/0:81,0:81:99:0,244,255
NC_029516.1	7930557	SNC_029516.1_7930557	G	A	.	PASS	QualityScore=0.0;DP=2786	GT:AD:DP:GQ:PL	0/0:26,0:26:99:0,78,255	0/0:95,0:95:99:0,255,255	./.:111,0:111:99:0,255,255	./.:164,0:164:99:0,255,255	0/0:30,0:30:99:0,90,255	0/0:47,0:47:99:0,141,255	0/0:28,0:28:99:0,84,255	0/0:60,0:60:99:0,180,255	./.:131,0:131:99:0,255,255	0/0:27,0:27:99:0,81,255	0/0:65,0:65:99:0,195,255	./.:179,0:179:99:0,255,255	0/0:10,0:10:99:0,30,255	./.:104,0:104:99:0,255,255	1/1:0,14:14:99:255,42,0	0/0:81,0:81:99:0,244,255	0/0:92,0:92:99:0,255,255	0/0:36,0:36:99:0,108,255	./.:113,0:113:99:0,255,255	0/0:94,0:94:99:0,255,255	0/0:67,0:67:99:0,201,255	0/0:51,0:51:99:0,153,255	0/0:32,0:32:99:0,96,255	0/0:92,0:92:99:0,255,255	0/0:5,0:5:96:0,15,180	0/0:56,0:56:99:0,168,255	0/0:74,0:74:99:0,222,255	0/0:43,0:43:99:0,129,255	0/0:23,0:23:99:0,69,255	./.:0,0:0:.:.	0/0:12,0:12:99:0,36,255	0/0:73,0:73:99:0,219,255	0/0:70,0:70:99:0,210,255	1/0:16,18:34:99:255,0,255	0/0:66,0:66:99:0,198,255	./.:113,0:113:99:0,255,255	1/0:13,13:26:99:255,0,255	0/0:53,0:53:99:0,159,255	./.:106,0:106:99:0,255,255	./.:0,0:0:.:.	0/0:76,0:76:99:0,228,255	0/0:42,0:42:99:0,126,255	0/0:10,0:10:99:0,30,255	0/0:74,0:74:99:0,222,255	0/0:81,0:81:99:0,244,255
NC_029516.1	7993069	SNC_029516.1_7993069	C	A	.	PASS	QualityScore=0.0;DP=1419	GT:AD:DP:GQ:PL	0/0:26,0:26:99:0,78,255	0/1:22,8:30:99:198,0,255	0/0:35,0:35:99:0,105,255	0/0:56,0:56:99:0,168,255	0/0:84,0:84:99:0,253,255	0/0:36,0:36:99:0,108,255	1/0:13,43:56:99:255,0,255	1/0:23,23:46:99:255,0,255	1/1:0,39:39:99:255,117,0	0/0:79,0:79:99:0,237,255	0/0:25,0:25:99:0,75,255	0/0:23,0:23:99:0,69,255	1/0:12,22:34:99:255,0,255	0/0:13,0:13:99:0,39,255	0/0:7,0:7:99:0,21,252	0/0:18,0:18:99:0,54,255	1/1:0,19:19:99:255,57,0	./.:0,0:0:.:.	0/0:14,0:14:99:0,42,255	0/0:70,0:70:99:0,210,255	0/0:58,0:58:99:0,174,255	0/0:32,0:32:99:0,96,255	1/1:0,84:84:99:255,253,0	0/0:22,0:22:99:0,66,255	./.:0,0:0:.:.	0/0:7,0:7:99:0,21,252	0/0:15,0:15:99:0,45,255	0/0:51,0:51:99:0,153,255	0/0:15,0:15:99:0,45,255	0/0:31,0:31:99:0,93,255	0/0:13,0:13:99:0,39,255	1/0:11,32:43:99:255,0,255	0/0:18,0:18:99:0,54,255	0/0:18,0:18:99:0,54,255	0/0:25,0:25:99:0,75,255	0/0:13,0:13:99:0,39,255	0/0:15,0:15:99:0,45,255	1/1:0,84:84:99:255,253,0	0/0:25,0:25:99:0,75,255	./.:0,0:0:.:.	0/0:23,0:23:99:0,69,255	0/1:28,26:54:99:255,0,255	0/0:26,0:26:99:0,78,255	0/0:22,0:22:99:0,66,255	0/0:15,0:15:99:0,45,255
NC_029516.1	8376190	SNC_029516.1_8376190	T	C	.	PASS	QualityScore=0.0;DP=1644	GT:AD:DP:GQ:PL	0/1:49,18:67:99:255,0,255	1/0:12,24:36:99:255,0,255	0/1:23,12:35:99:255,0,255	./.:0,0:0:.:.	1/1:0,47:47:99:255,141,0	0/1:23,16:39:99:255,0,255	0/0:27,0:27:99:0,81,255	0/0:31,0:31:99:0,93,255	0/0:90,0:90:99:0,255,255	./.:1,0:1:66:0,3,36	1/0:22,33:55:99:255,0,255	0/1:59,21:80:99:255,0,255	1/0:22,22:44:99:255,0,255	0/0:45,0:45:99:0,135,255	1/1:0,33:33:99:255,99,0	0/0:39,0:39:99:0,117,255	0/0:18,0:18:99:0,54,255	./.:123,2:125:99:0,255,255	./.:0,0:0:.:.	0/0:17,0:17:99:0,51,255	0/0:48,0:48:99:0,144,255	0/0:63,0:63:99:0,189,255	0/0:70,0:70:99:0,210,255	0/0:27,0:27:99:0,81,255	./.:0,0:0:.:.	0/0:15,0:15:99:0,45,255	./.:0,0:0:.:.	0/0:30,0:30:99:0,90,255	1/1:0,91:91:99:255,255,0	1/0:12,15:27:99:255,0,255	./.:4,0:4:94:0,12,144	1/0:23,66:89:99:255,0,255	0/0:89,0:89:99:0,255,255	0/0:29,0:29:99:0,87,255	0/0:39,0:39:99:0,117,255	1/1:0,11:11:99:255,33,0	0/0:21,0:21:99:0,63,255	0/0:16,0:16:99:0,48,255	0/0:10,0:10:99:0,30,255	1/1:0,11:11:99:255,33,0	./.:0,1:1:66:36,3,0	1/1:0,22:22:99:255,66,0	0/0:15,0:15:99:0,45,255	0/0:18,0:18:99:0,54,255	0/0:69,0:69:99:0,207,255
NC_029516.1	8423036	SNC_029516.1_8423036	A	T	.	PASS	QualityScore=0.0;DP=1816	GT:AD:DP:GQ:PL	0/0:13,0:13:99:0,39,255	0/0:85,0:85:99:0,255,255	0/0:58,0:58:99:0,174,255	./.:0,0:0:.:.	0/0:49,0:49:99:0,147,255	./.:0,0:0:.:.	0/0:32,0:32:99:0,96,255	0/0:62,0:62:99:0,186,255	1/0:26,62:88:99:255,0,255	0/0:41,0:41:99:0,123,255	0/0:99,0:99:99:0,255,255	0/0:77,0:77:99:0,231,255	0/0:8,0:8:99:0,24,255	0/0:39,0:39:99:0,117,255	0/0:16,0:16:99:0,48,255	0/0:80,0:80:99:0,240,255	./.:0,0:0:.:.	0/1:17,14:31:99:255,0,255	0/0:66,0:66:99:0,198,255	0/0:41,0:41:99:0,123,255	0/0:38,0:38:99:0,114,255	0/0:17,0:17:99:0,51,255	0/0:76,0:76:99:0,228,255	0/0:48,0:48:99:0,144,255	./.:0,0:0:.:.	0/0:26,0:26:99:0,78,255	0/0:57,0:57:99:0,171,255	0/0:50,0:50:99:0,150,255	0/1:35,17:52:99:255,0,255	0/0:35,0:35:99:0,105,255	0/0:9,0:9:99:0,27,255	0/0:10,0:10:99:0,30,255	0/0:42,0:42:99:0,126,255	0/0:17,0:17:99:0,51,255	0/0:29,0:29:99:0,87,255	0/0:61,0:61:99:0,183,255	0/0:8,0:8:99:0,24,255	0/0:71,0:71:99:0,213,255	0/0:91,0:91:99:0,255,255	./.:0,0:0:.:.	0/0:64,0:64:99:0,192,255	0/0:29,0:29:99:0,87,255	./.:0,0:0:.:.	0/0:40,0:40:99:0,120,255	0/0:61,0:61:99:0,183,255
NC_029516.1	8423046	SNC_029516.1_8423046	A	G	.	PASS	QualityScore=0.0;DP=1816	GT:AD:DP:GQ:PL	0/0:13,0:13:99:0,39,255	0/0:85,0:85:99:0,255,255	0/0:58,0:58:99:0,174,255	./.:0,0:0:.:.	0/0:49,0:49:99:0,147,255	./.:0,0:0:.:.	0/0:32,0:32:99:0,96,255	0/0:62,0:62:99:0,186,255	1/0:21,67:88:99:255,0,255	0/0:41,0:41:99:0,123,255	0/0:99,0:99:99:0,255,255	0/0:77,0:77:99:0,231,255	0/0:8,0:8:99:0,24,255	0/0:39,0:39:99:0,117,255	0/0:16,0:16:99:0,48,255	0/0:80,0:80:99:0,240,255	./.:0,0:0:.:.	0/1:17,14:31:99:255,0,255	1/0:24,42:66:99:255,0,255	0/0:41,0:41:99:0,123,255	0/0:38,0:38:99:0,114,255	0/0:17,0:17:99:0,51,255	0/0:76,0:76:99:0,228,255	0/0:48,0:48:99:0,144,255	./.:0,0:0:.:.	0/0:26,0:26:99:0,78,255	0/0:57,0:57:99:0,171,255	0/1:25,25:50:99:255,0,255	0/1:35,17:52:99:255,0,255	1/1:0,35:35:99:255,105,0	1/0:3,6:9:99:189,0,81	0/0:10,0:10:99:0,30,255	0/0:42,0:42:99:0,126,255	0/0:17,0:17:99:0,51,255	0/0:29,0:29:99:0,87,255	0/0:61,0:61:99:0,183,255	0/0:8,0:8:99:0,24,255	0/0:71,0:71:99:0,213,255	1/0:32,59:91:99:255,0,255	./.:0,0:0:.:.	0/0:64,0:64:99:0,192,255	0/0:29,0:29:99:0,87,255	./.:0,0:0:.:.	0/0:40,0:40:99:0,120,255	0/0:61,0:61:99:0,183,255
NC_029516.1	8423095	SNC_029516.1_8423095	A	G	.	PASS	QualityScore=0.0;DP=1787	GT:AD:DP:GQ:PL	1/1:0,24:24:99:255,72,0	0/0:78,0:78:99:0,234,255	0/0:87,0:87:99:0,255,255	0/0:45,0:45:99:0,135,255	0/0:51,0:51:99:0,153,255	1/1:0,28:28:99:255,84,0	0/0:51,0:51:99:0,153,255	0/0:48,1:49:99:0,111,255	0/0:45,0:45:99:0,135,255	0/0:14,0:14:99:0,42,255	0/0:38,0:38:99:0,114,255	0/0:41,0:41:99:0,123,255	1/0:8,11:19:99:255,0,231	0/0:39,0:39:99:0,117,255	0/0:9,0:9:99:0,27,255	0/0:82,0:82:99:0,247,255	0/0:50,0:50:99:0,150,255	0/0:15,0:15:99:0,45,255	0/0:17,0:17:99:0,51,255	0/0:89,0:89:99:0,255,255	0/0:76,1:77:99:0,196,255	0/0:23,0:23:99:0,69,255	0/0:61,0:61:99:0,183,255	0/0:24,0:24:99:0,72,255	./.:1,0:1:66:0,3,36	0/0:61,0:61:99:0,183,255	0/0:65,1:66:99:0,162,255	0/1:25,18:43:99:255,0,255	0/0:47,0:47:99:0,141,255	0/0:12,0:12:99:0,36,255	0/0:59,0:59:99:0,177,255	0/0:61,0:61:99:0,183,255	0/0:26,0:26:99:0,78,255	0/0:15,0:15:99:0,45,255	0/0:41,0:41:99:0,123,255	0/0:37,0:37:99:0,111,255	./.:2,0:2:79:0,6,72	0/0:73,0:73:99:0,219,255	0/0:52,0:52:99:0,156,255	./.:0,0:0:.:.	0/0:35,0:35:99:0,105,255	./.:0,0:0:.:.	0/0:9,0:9:99:0,27,255	0/0:52,0:52:99:0,156,255	0/0:39,0:39:99:0,117,255
NC_029516.1	8423109	SNC_029516.1_8423109	T	C	.	PASS	QualityScore=0.0;DP=1787	GT:AD:DP:GQ:PL	0/0:24,0:24:99:0,72,255	0/0:77,1:78:99:0,199,255	0/0:87,0:87:99:0,255,255	0/0:45,0:45:99:0,135,255	0/0:51,0:51:99:0,153,255	0/0:28,0:28:99:0,84,255	0/0:51,0:51:99:0,153,255	0/0:49,0:49:99:0,147,255	0/0:45,0:45:99:0,135,255	0/0:14,0:14:99:0,42,255	0/0:38,0:38:99:0,114,255	0/0:41,0:41:99:0,123,255	0/0:19,0:19:99:0,57,255	0/0:39,0:39:99:0,117,255	0/0:9,0:9:99:0,27,255	0/0:82,0:82:99:0,247,255	0/0:50,0:50:99:0,150,255	0/0:15,0:15:99:0,45,255	0/0:17,0:17:99:0,51,255	0/0:89,0:89:99:0,255,255	1/0:29,48:77:99:255,0,255	0/0:23,0:23:99:0,69,255	0/0:61,0:61:99:0,183,255	1/0:12,12:24:99:255,0,255	./.:1,0:1:66:0,3,36	0/0:61,0:61:99:0,183,255	0/0:66,0:66:99:0,198,255	0/0:43,0:43:99:0,129,255	0/0:47,0:47:99:0,141,255	0/0:12,0:12:99:0,36,255	0/0:59,0:59:99:0,177,255	0/0:61,0:61:99:0,183,255	0/0:26,0:26:99:0,78,255	0/0:15,0:15:99:0,45,255	0/0:41,0:41:99:0,123,255	0/0:37,0:37:99:0,111,255	./.:2,0:2:79:0,6,72	0/0:73,0:73:99:0,219,255	0/0:52,0:52:99:0,156,255	./.:0,0:0:.:.	0/0:35,0:35:99:0,105,255	./.:0,0:0:.:.	0/0:9,0:9:99:0,27,255	1/1:5,47:52:99:255,0,24	0/0:39,0:39:99:0,117,255
NC_029516.1	8529286	SNC_029516.1_8529286	G	C	.	PASS	QualityScore=0.0;DP=2100	GT:AD:DP:GQ:PL	0/0:49,0:49:99:0,147,255	1/1:0,95:95:99:255,255,0	./.:102,0:102:99:0,255,255	./.:109,0:109:99:0,255,255	0/1:32,29:61:99:255,0,255	0/0:50,0:50:99:0,150,255	./.:0,0:0:.:.	0/1:35,28:63:99:255,0,255	./.:0,123:123:99:255,255,0	./.:0,0:0:.:.	0/0:16,0:16:99:0,48,255	0/0:26,0:26:99:0,78,255	./.:0,0:0:.:.	1/0:32,56:88:99:255,0,255	1/0:5,7:12:99:216,0,144	1/0:37,40:77:99:255,0,255	0/0:79,0:79:99:0,237,255	1/1:0,45:45:99:255,135,0	0/0:49,1:50:99:0,114,255	1/1:0,51:51:99:255,153,0	1/1:0,48:48:99:255,144,0	./.:0,0:0:.:.	1/1:2,51:53:99:255,88,0	0/0:9,0:9:99:0,27,255	0/0:17,0:17:99:0,51,255	0/0:62,0:62:99:0,186,255	1/1:0,32:32:99:255,96,0	1/1:0,8:8:99:255,24,0	1/1:0,8:8:99:255,24,0	1/1:1,11:12:50:255,0,0	0/0:48,0:48:99:0,144,255	0/0:39,0:39:99:0,117,255	0/0:11,0:11:99:0,33,255	1/1:2,24:26:80:255,6,0	0/0:25,0:25:99:0,75,255	1/1:0,42:42:99:255,126,0	1/1:0,32:32:99:255,96,0	1/1:0,93:93:99:255,255,0	./.:116,0:116:99:0,255,255	./.:0,0:0:.:.	0/0:92,0:92:99:0,255,255	0/1:28,19:47:99:255,0,255	0/0:55,0:55:99:0,165,255	1/1:0,48:48:99:255,144,0	1/1:0,81:81:99:255,244,0
NC_029516.1	8529355	SNC_029516.1_8529355	T	A	.	PASS	QualityScore=0.0;DP=1905	GT:AD:DP:GQ:PL	0/1:38,18:56:99:255,0,255	0/0:90,0:90:99:0,255,255	./.:73,77:150:99:255,0,255	./.:0,120:120:99:255,255,0	1/0:13,29:42:99:255,0,255	./.:0,3:3:88:108,9,0	1/1:0,14:14:99:255,42,0	0/1:42,30:72:99:255,0,255	./.:120,0:120:99:0,255,255	1/1:0,6:6:98:216,18,0	1/1:0,75:75:99:255,225,0	0/1:31,28:59:99:255,0,255	./.:0,0:0:.:.	0/1:18,5:23:99:110,0,255	0/0:11,1:12:50:0,0,255	1/0:16,28:44:99:255,0,255	1/1:0,15:15:99:255,45,0	0/0:16,0:16:99:0,48,255	1/1:0,36:36:99:255,108,0	0/0:48,0:48:99:0,144,255	0/0:77,0:77:99:0,231,255	0/0:21,0:21:99:0,63,255	0/1:40,11:51:99:243,0,255	./.:0,0:0:.:.	./.:0,0:0:.:.	1/1:0,89:89:99:255,255,0	0/0:25,0:25:99:0,75,255	./.:0,0:0:.:.	./.:0,0:0:.:.	0/0:20,0:20:99:0,60,255	1/1:0,6:6:98:216,18,0	1/1:0,68:68:99:255,204,0	1/0:21,31:52:99:255,0,255	0/0:30,2:32:99:0,24,255	1/1:0,50:50:99:255,150,0	0/0:61,0:61:99:0,183,255	0/0:10,0:10:99:0,30,255	1/0:14,33:47:99:255,0,255	1/1:0,52:52:99:255,156,0	./.:0,0:0:.:.	1/1:0,33:33:99:255,99,0	./.:42,67:109:99:255,0,255	1/1:0,13:13:99:255,39,0	0/0:44,0:44:99:0,132,255	0/0:44,0:44:99:0,132,255
NC_029516.1	8529367	SNC_029516.1_8529367	T	C	.	PASS	QualityScore=0.0;DP=1905	GT:AD:DP:GQ:PL	0/0:56,0:56:99:0,168,255	0/0:90,0:90:99:0,255,255	./.:150,0:150:99:0,255,255	./.:120,0:120:99:0,255,255	0/0:42,0:42:99:0,126,255	./.:3,0:3:88:0,9,108	0/0:14,0:14:99:0,42,255	0/0:72,0:72:99:0,216,255	./.:120,0:120:99:0,255,255	1/1:0,6:6:98:216,18,0	0/0:75,0:75:99:0,225,255	0/0:58,1:59:99:0,142,255	./.:0,0:0:.:.	0/0:23,0:23:99:0,69,255	0/0:12,0:12:99:0,36,255	0/0:44,0:44:99:0,132,255	0/0:15,0:15:99:0,45,255	0/0:16,0:16:99:0,48,255	0/0:36,0:36:99:0,108,255	0/0:48,0:48:99:0,144,255	0/0:77,0:77:99:0,231,255	0/0:21,0:21:99:0,63,255	0/0:51,0:51:99:0,153,255	./.:0,0:0:.:.	./.:0,0:0:.:.	0/1:61,28:89:99:255,0,255	0/0:25,0:25:99:0,75,255	./.:0,0:0:.:.	./.:0,0:0:.:.	0/0:20,0:20:99:0,60,255	0/0:6,0:6:98:0,18,216	0/0:62,6:68:93:11,0,255	0/0:52,0:52:99:0,156,255	0/0:32,0:32:99:0,96,255	0/0:50,0:50:99:0,150,255	0/0:61,0:61:99:0,183,255	0/0:10,0:10:99:0,30,255	0/0:47,0:47:99:0,141,255	0/0:52,0:52:99:0,156,255	./.:0,0:0:.:.	0/0:33,0:33:99:0,99,255	./.:109,0:109:99:0,255,255	0/0:13,0:13:99:0,39,255	0/0:44,0:44:99:0,132,255	0/0:44,0:44:99:0,132,255
NC_029516.1	8537274	SNC_029516.1_8537274	C	T	.	PASS	QualityScore=0.0;DP=1481	GT:AD:DP:GQ:PL	0/0:80,0:80:99:0,240,255	0/0:51,0:51:99:0,153,255	./.:0,0:0:.:.	0/0:56,0:56:99:0,168,255	0/0:31,0:31:99:0,93,255	./.:0,0:0:.:.	0/0:65,0:65:99:0,195,255	0/0:15,0:15:99:0,45,255	0/0:47,8:55:99:123,0,255	0/0:18,0:18:99:0,54,255	0/0:80,0:80:99:0,240,255	1/1:0,63:63:99:255,189,0	0/0:15,0:15:99:0,45,255	1/0:26,29:55:99:255,0,255	0/0:19,0:19:99:0,57,255	0/0:27,0:27:99:0,81,255	0/0:19,0:19:99:0,57,255	./.:0,0:0:.:.	0/0:15,0:15:99:0,45,255	0/0:41,6:47:99:74,0,255	1/1:0,77:77:99:255,231,0	0/0:37,0:37:99:0,111,255	0/0:41,0:41:99:0,123,255	0/0:9,0:9:99:0,27,255	./.:0,0:0:.:.	1/1:0,11:11:99:255,33,0	0/0:13,0:13:99:0,39,255	./.:0,0:0:.:.	0/0:17,0:17:99:0,51,255	0/0:44,0:44:99:0,132,255	0/0:59,0:59:99:0,177,255	0/0:45,0:45:99:0,135,255	1/0:42,49:91:99:255,0,255	0/0:31,0:31:99:0,93,255	0/0:21,0:21:99:0,63,255	1/1:0,21:21:99:255,63,0	0/0:8,0:8:99:0,24,255	./.:126,0:126:99:0,255,255	0/0:23,0:23:99:0,69,255	./.:0,0:0:.:.	0/0:39,0:39:99:0,117,255	0/0:36,0:36:99:0,108,255	0/0:9,0:9:99:0,27,255	./.:0,0:0:.:.	0/0:12,0:12:99:0,36,255
NC_029516.1	8537276	SNC_029516.1_8537276	T	C	.	PASS	QualityScore=0.0;DP=1481	GT:AD:DP:GQ:PL	0/0:80,0:80:99:0,240,255	0/0:51,0:51:99:0,153,255	./.:0,0:0:.:.	0/0:56,0:56:99:0,168,255	0/0:31,0:31:99:0,93,255	./.:0,0:0:.:.	0/0:65,0:65:99:0,195,255	0/0:15,0:15:99:0,45,255	0/0:55,0:55:99:0,165,255	0/0:18,0:18:99:0,54,255	0/0:80,0:80:99:0,240,255	1/1:0,63:63:99:255,189,0	0/0:15,0:15:99:0,45,255	0/0:55,0:55:99:0,165,255	0/0:19,0:19:99:0,57,255	0/0:27,0:27:99:0,81,255	0/0:19,0:19:99:0,57,255	./.:0,0:0:.:.	0/0:15,0:15:99:0,45,255	0/0:47,0:47:99:0,141,255	0/0:77,0:77:99:0,231,255	0/0:37,0:37:99:0,111,255	0/0:41,0:41:99:0,123,255	0/0:9,0:9:99:0,27,255	./.:0,0:0:.:.	1/1:0,11:11:99:255,33,0	0/0:13,0:13:99:0,39,255	./.:0,0:0:.:.	0/0:17,0:17:99:0,51,255	0/0:44,0:44:99:0,132,255	0/0:59,0:59:99:0,177,255	0/0:45,0:45:99:0,135,255	0/0:91,0:91:99:0,255,255	0/0:31,0:31:99:0,93,255	0/0:21,0:21:99:0,63,255	0/0:21,0:21:99:0,63,255	0/0:8,0:8:99:0,24,255	./.:126,0:126:99:0,255,255	0/0:23,0:23:99:0,69,255	./.:0,0:0:.:.	0/0:39,0:39:99:0,117,255	0/0:36,0:36:99:0,108,255	0/0:9,0:9:99:0,27,255	./.:0,0:0:.:.	0/0:12,0:12:99:0,36,255
NC_029516.1	8537284	SNC_029516.1_8537284	C	T	.	PASS	QualityScore=0.0;DP=1481	GT:AD:DP:GQ:PL	0/0:80,0:80:99:0,240,255	0/0:51,0:51:99:0,153,255	./.:0,0:0:.:.	0/0:56,0:56:99:0,168,255	0/0:31,0:31:99:0,93,255	./.:0,0:0:.:.	0/0:65,0:65:99:0,195,255	0/0:15,0:15:99:0,45,255	0/0:55,0:55:99:0,165,255	0/1:9,9:18:99:255,0,255	0/0:80,0:80:99:0,240,255	0/0:63,0:63:99:0,189,255	0/0:15,0:15:99:0,45,255	0/0:55,0:55:99:0,165,255	0/0:19,0:19:99:0,57,255	1/1:2,25:27:89:255,9,0	0/0:19,0:19:99:0,57,255	./.:0,0:0:.:.	0/0:15,0:15:99:0,45,255	0/0:47,0:47:99:0,141,255	0/0:77,0:77:99:0,231,255	0/0:37,0:37:99:0,111,255	0/0:41,0:41:99:0,123,255	0/0:9,0:9:99:0,27,255	./.:0,0:0:.:.	0/0:11,0:11:99:0,33,255	0/0:12,1:13:67:0,4,255	./.:0,0:0:.:.	0/0:17,0:17:99:0,51,255	0/0:44,0:44:99:0,132,255	0/0:59,0:59:99:0,177,255	0/0:45,0:45:99:0,135,255	0/0:91,0:91:99:0,255,255	0/0:31,0:31:99:0,93,255	0/0:21,0:21:99:0,63,255	0/0:21,0:21:99:0,63,255	0/0:8,0:8:99:0,24,255	./.:126,0:126:99:0,255,255	0/0:23,0:23:99:0,69,255	./.:0,0:0:.:.	0/0:39,0:39:99:0,117,255	0/0:36,0:36:99:0,108,255	0/0:9,0:9:99:0,27,255	./.:0,0:0:.:.	0/0:12,0:12:99:0,36,255
NC_029516.1	8537297	SNC_029516.1_8537297	A	G	.	PASS	QualityScore=0.0;DP=1481	GT:AD:DP:GQ:PL	0/0:80,0:80:99:0,240,255	0/0:51,0:51:99:0,153,255	./.:0,0:0:.:.	0/0:56,0:56:99:0,168,255	0/0:31,0:31:99:0,93,255	./.:0,0:0:.:.	0/0:65,0:65:99:0,195,255	0/0:15,0:15:99:0,45,255	0/0:55,0:55:99:0,165,255	0/0:18,0:18:99:0,54,255	0/0:80,0:80:99:0,240,255	0/0:63,0:63:99:0,189,255	0/0:15,0:15:99:0,45,255	0/0:55,0:55:99:0,165,255	0/0:19,0:19:99:0,57,255	0/0:27,0:27:99:0,81,255	0/0:19,0:19:99:0,57,255	./.:0,0:0:.:.	1/1:0,15:15:99:255,45,0	0/0:47,0:47:99:0,141,255	0/0:77,0:77:99:0,231,255	0/0:37,0:37:99:0,111,255	0/0:41,0:41:99:0,123,255	0/0:9,0:9:99:0,27,255	./.:0,0:0:.:.	0/0:11,0:11:99:0,33,255	0/0:13,0:13:99:0,39,255	./.:0,0:0:.:.	0/0:17,0:17:99:0,51,255	0/0:44,0:44:99:0,132,255	0/0:59,0:59:99:0,177,255	0/0:41,4:45:88:9,0,255	0/1:49,42:91:99:255,0,255	0/0:31,0:31:99:0,93,255	0/0:21,0:21:99:0,63,255	0/0:21,0:21:99:0,63,255	0/0:8,0:8:99:0,24,255	./.:126,0:126:99:0,255,255	0/0:20,3:23:99:39,0,255	./.:0,0:0:.:.	0/0:39,0:39:99:0,117,255	0/0:36,0:36:99:0,108,255	0/0:9,0:9:99:0,27,255	./.:0,0:0:.:.	0/0:12,0:12:99:0,36,255
NC_029516.1	8537410	SNC_029516.1_8537410	G	A	.	PASS	QualityScore=0.0;DP=1254	GT:AD:DP:GQ:PL	0/0:55,0:55:99:0,165,255	0/1:17,8:25:99:213,0,255	./.:0,0:0:.:.	1/1:0,12:12:99:255,36,0	0/0:30,0:30:99:0,90,255	./.:0,0:0:.:.	0/0:24,0:24:99:0,72,255	0/0:67,0:67:99:0,201,255	0/0:85,0:85:99:0,255,255	0/0:10,0:10:99:0,30,255	0/0:30,0:30:99:0,90,255	0/0:38,0:38:99:0,114,255	./.:0,0:0:.:.	./.:4,0:4:94:0,12,144	0/0:6,0:6:98:0,18,216	0/0:34,0:34:99:0,102,255	0/0:34,0:34:99:0,102,255	0/0:9,0:9:99:0,27,255	0/0:47,0:47:99:0,141,255	0/0:10,0:10:99:0,30,255	0/0:82,0:82:99:0,247,255	./.:0,0:0:.:.	0/0:36,0:36:99:0,108,255	0/0:23,0:23:99:0,69,255	./.:0,0:0:.:.	./.:0,0:0:.:.	0/0:10,0:10:99:0,30,255	0/0:26,0:26:99:0,78,255	0/0:12,0:12:99:0,36,255	0/0:17,0:17:99:0,51,255	0/0:45,0:45:99:0,135,255	0/0:59,0:59:99:0,177,255	0/0:43,0:43:99:0,129,255	0/0:41,0:41:99:0,123,255	0/0:59,0:59:99:0,177,255	0/0:28,0:28:99:0,84,255	0/0:9,0:9:99:0,27,255	0/0:77,0:77:99:0,231,255	0/0:43,0:43:99:0,129,255	./.:0,0:0:.:.	./.:0,0:0:.:.	0/0:17,0:17:99:0,51,255	./.:0,0:0:.:.	0/0:26,0:26:99:0,78,255	0/0:81,0:81:99:0,244,255
NC_029516.1	8563046	SNC_029516.1_8563046	C	A	.	PASS	QualityScore=0.0;DP=1873	GT:AD:DP:GQ:PL	0/0:65,0:65:99:0,195,255	./.:112,0:112:99:0,255,255	./.:120,0:120:99:0,255,255	0/0:60,0:60:99:0,180,255	0/0:38,0:38:99:0,114,255	0/0:28,0:28:99:0,84,255	0/0:34,0:34:99:0,102,255	0/0:20,0:20:99:0,60,255	0/0:75,0:75:99:0,225,255	./.:0,0:0:.:.	0/0:8,0:8:99:0,24,255	0/0:63,0:63:99:0,189,255	./.:0,0:0:.:.	0/0:11,0:11:99:0,33,255	0/0:24,0:24:99:0,72,255	0/0:76,0:76:99:0,228,255	0/0:14,0:14:99:0,42,255	0/0:26,0:26:99:0,78,255	0/0:91,0:91:99:0,255,255	0/0:51,0:51:99:0,153,255	0/0:92,0:92:99:0,255,255	1/0:20,38:58:99:255,0,255	0/0:29,0:29:99:0,87,255	0/0:47,0:47:99:0,141,255	./.:0,0:0:.:.	0/0:21,0:21:99:0,63,255	0/0:63,0:63:99:0,189,255	0/0:49,0:49:99:0,147,255	1/1:0,14:14:99:255,42,0	0/0:21,0:21:99:0,63,255	./.:0,0:0:.:.	0/0:31,0:31:99:0,93,255	0/0:38,0:38:99:0,114,255	0/0:45,0:45:99:0,135,255	0/0:94,0:94:99:0,255,255	0/0:14,0:14:99:0,42,255	0/0:8,0:8:99:0,24,255	0/0:60,0:60:99:0,180,255	0/0:53,0:53:99:0,159,255	./.:0,0:0:.:.	0/0:32,0:32:99:0,96,255	0/0:83,0:83:99:0,250,255	./.:0,0:0:.:.	0/0:61,0:61:99:0,183,255	0/0:44,0:44:99:0,132,255
NC_029516.1	8563053	SNC_029516.1_8563053	T	C	.	PASS	QualityScore=0.0;DP=1873	GT:AD:DP:GQ:PL	0/1:49,16:65:99:255,0,255	./.:0,112:112:99:255,255,0	./.:120,0:120:99:0,255,255	0/0:60,0:60:99:0,180,255	0/0:38,0:38:99:0,114,255	0/0:28,0:28:99:0,84,255	1/1:0,34:34:99:255,102,0	0/0:20,0:20:99:0,60,255	0/0:75,0:75:99:0,225,255	./.:0,0:0:.:.	0/0:8,0:8:99:0,24,255	0/0:63,0:63:99:0,189,255	./.:0,0:0:.:.	0/0:11,0:11:99:0,33,255	0/0:24,0:24:99:0,72,255	0/1:63,13:76:99:239,0,255	0/0:14,0:14:99:0,42,255	1/0:6,20:26:99:255,0,138	0/0:91,0:91:99:0,255,255	0/0:51,0:51:99:0,153,255	0/1:60,32:92:99:255,0,255	0/0:58,0:58:99:0,174,255	0/0:29,0:29:99:0,87,255	0/0:47,0:47:99:0,141,255	./.:0,0:0:.:.	0/0:21,0:21:99:0,63,255	0/0:63,0:63:99:0,189,255	0/0:49,0:49:99:0,147,255	0/0:14,0:14:99:0,42,255	0/0:21,0:21:99:0,63,255	./.:0,0:0:.:.	0/0:31,0:31:99:0,93,255	0/1:23,15:38:99:255,0,255	0/0:44,1:45:99:0,100,255	0/0:94,0:94:99:0,255,255	0/0:14,0:14:99:0,42,255	0/0:8,0:8:99:0,24,255	0/0:60,0:60:99:0,180,255	0/0:53,0:53:99:0,159,255	./.:0,0:0:.:.	0/0:32,0:32:99:0,96,255	0/0:83,0:83:99:0,250,255	./.:0,0:0:.:.	0/1:40,21:61:99:255,0,255	0/0:44,0:44:99:0,132,255
NC_029516.1	8578836	SNC_029516.1_8578836	C	T	.	PASS	QualityScore=0.0;DP=3043	GT:AD:DP:GQ:PL	0/0:85,0:85:99:0,255,255	./.:104,0:104:99:0,255,255	0/0:16,0:16:99:0,48,255	0/0:53,0:53:99:0,159,255	0/0:56,0:56:99:0,168,255	0/0:77,0:77:99:0,231,255	0/0:59,0:59:99:0,177,255	0/0:64,0:64:99:0,192,255	./.:120,0:120:99:0,255,255	0/0:56,0:56:99:0,168,255	0/0:33,0:33:99:0,99,255	0/0:84,0:84:99:0,253,255	0/0:48,0:48:99:0,144,255	./.:115,0:115:99:0,255,255	0/0:36,0:36:99:0,108,255	./.:102,0:102:99:0,255,255	0/0:46,0:46:99:0,138,255	0/0:51,0:51:99:0,153,255	./.:111,0:111:99:0,255,255	0/0:99,0:99:99:0,255,255	0/0:99,0:99:99:0,255,255	./.:103,0:103:99:0,255,255	./.:151,0:151:99:0,255,255	0/0:64,0:64:99:0,192,255	1/1:0,14:14:99:255,42,0	0/0:60,0:60:99:0,180,255	0/0:50,0:50:99:0,150,255	0/0:43,0:43:99:0,129,255	0/0:99,0:99:99:0,255,255	0/0:23,0:23:99:0,69,255	1/0:25,33:58:99:255,0,255	0/0:72,0:72:99:0,216,255	./.:152,0:152:99:0,255,255	0/0:57,0:57:99:0,171,255	0/0:92,0:92:99:0,255,255	0/0:42,0:42:99:0,126,255	0/0:37,0:37:99:0,111,255	0/0:100,0:100:99:0,255,255	0/0:44,0:44:99:0,132,255	0/0:6,0:6:98:0,18,216	0/0:50,0:50:99:0,150,255	0/0:97,0:97:99:0,255,255	./.:0,0:0:.:.	0/0:45,0:45:99:0,135,255	0/0:70,0:70:99:0,210,255
NC_029516.1	8578870	SNC_029516.1_8578870	T	G	.	PASS	QualityScore=0.0;DP=3043	GT:AD:DP:GQ:PL	0/0:85,0:85:99:0,255,255	./.:104,0:104:99:0,255,255	0/0:16,0:16:99:0,48,255	0/0:53,0:53:99:0,159,255	0/0:56,0:56:99:0,168,255	0/0:77,0:77:99:0,231,255	0/0:59,0:59:99:0,177,255	0/0:64,0:64:99:0,192,255	./.:120,0:120:99:0,255,255	0/0:56,0:56:99:0,168,255	0/0:33,0:33:99:0,99,255	0/0:84,0:84:99:0,253,255	0/0:48,0:48:99:0,144,255	./.:64,51:115:99:255,0,255	0/0:36,0:36:99:0,108,255	./.:102,0:102:99:0,255,255	0/0:46,0:46:99:0,138,255	1/1:5,46:51:99:255,0,27	./.:111,0:111:99:0,255,255	0/1:81,18:99:99:255,0,255	0/0:99,0:99:99:0,255,255	./.:103,0:103:99:0,255,255	./.:151,0:151:99:0,255,255	1/0:22,42:64:99:255,0,255	0/0:14,0:14:99:0,42,255	0/0:60,0:60:99:0,180,255	0/0:50,0:50:99:0,150,255	0/0:43,0:43:99:0,129,255	0/0:99,0:99:99:0,255,255	0/0:23,0:23:99:0,69,255	0/0:58,0:58:99:0,174,255	0/0:72,0:72:99:0,216,255	./.:152,0:152:99:0,255,255	0/0:57,0:57:99:0,171,255	0/0:92,0:92:99:0,255,255	0/0:42,0:42:99:0,126,255	0/0:37,0:37:99:0,111,255	0/0:100,0:100:99:0,255,255	0/0:44,0:44:99:0,132,255	0/0:6,0:6:98:0,18,216	0/0:50,0:50:99:0,150,255	0/0:97,0:97:99:0,255,255	./.:0,0:0:.:.	0/0:45,0:45:99:0,135,255	0/0:70,0:70:99:0,210,255
NC_029516.1	8609877	SNC_029516.1_8609877	G	A	.	PASS	QualityScore=0.0;DP=2072	GT:AD:DP:GQ:PL	0/0:81,0:81:99:0,244,255	1/1:0,15:15:99:255,45,0	0/0:33,0:33:99:0,99,255	./.:120,0:120:99:0,255,255	1/0:11,12:23:99:255,0,255	1/1:4,25:29:99:255,0,57	0/0:64,0:64:99:0,192,255	./.:104,0:104:99:0,255,255	./.:0,0:0:.:.	0/0:86,0:86:99:0,255,255	0/1:69,19:88:99:255,0,255	0/0:76,0:76:99:0,228,255	./.:0,113:113:99:255,255,0	./.:121,0:121:99:0,255,255	0/1:12,7:19:99:195,0,255	0/1:42,24:66:99:255,0,255	0/0:17,0:17:99:0,51,255	0/0:27,0:27:99:0,81,255	0/0:34,0:34:99:0,102,255	0/1:57,36:93:99:255,0,255	0/0:34,0:34:99:0,102,255	./.:0,0:0:.:.	./.:103,0:103:99:0,255,255	0/0:10,0:10:99:0,30,255	./.:0,0:0:.:.	0/1:30,21:51:99:255,0,255	0/0:21,0:21:99:0,63,255	0/0:41,0:41:99:0,123,255	0/0:25,0:25:99:0,75,255	0/0:31,0:31:99:0,93,255	0/0:10,0:10:99:0,30,255	0/0:47,0:47:99:0,141,255	0/0:86,0:86:99:0,255,255	0/0:13,0:13:99:0,39,255	0/0:15,0:15:99:0,45,255	0/0:32,0:32:99:0,96,255	0/0:10,0:10:99:0,30,255	0/0:98,0:98:99:0,255,255	0/0:36,0:36:99:0,108,255	./.:0,0:0:.:.	1/1:0,61:61:99:255,183,0	0/0:66,0:66:99:0,198,255	./.:1,0:1:66:0,3,36	0/0:43,0:43:99:0,129,255	0/0:29,0:29:99:0,87,255
NC_029516.1	8609971	SNC_029516.1_8609971	A	G	.	PASS	QualityScore=0.0;DP=2285	GT:AD:DP:GQ:PL	0/0:85,0:85:99:0,255,255	1/1:0,47:47:99:255,141,0	./.:128,0:128:99:0,255,255	0/0:50,0:50:99:0,150,255	1/0:30,33:63:99:255,0,255	1/1:0,9:9:99:255,27,0	0/0:38,0:38:99:0,114,255	0/0:81,0:81:99:0,244,255	./.:0,0:0:.:.	0/0:97,0:97:99:0,255,255	1/0:29,55:84:99:255,0,255	0/0:88,0:88:99:0,255,255	1/1:0,69:69:99:255,207,0	0/0:10,0:10:99:0,30,255	0/1:14,14:28:99:255,0,255	0/1:67,24:91:99:255,0,255	0/0:11,0:11:99:0,33,255	0/0:18,0:18:99:0,54,255	0/0:45,0:45:99:0,135,255	0/0:57,0:57:99:0,171,255	./.:122,0:122:99:0,255,255	./.:0,0:0:.:.	0/0:27,0:27:99:0,81,255	./.:101,0:101:99:0,255,255	0/0:17,0:17:99:0,51,255	./.:101,30:131:99:255,0,255	0/0:29,0:29:99:0,87,255	0/0:63,0:63:99:0,189,255	./.:126,0:126:99:0,255,255	0/0:12,0:12:99:0,36,255	0/0:31,0:31:99:0,93,255	0/0:39,0:39:99:0,117,255	0/0:55,0:55:99:0,165,255	0/0:10,0:10:99:0,30,255	0/0:37,0:37:99:0,111,255	0/0:48,0:48:99:0,144,255	./.:4,0:4:94:0,12,144	0/0:71,0:71:99:0,213,255	0/0:25,0:25:99:0,75,255	./.:0,0:0:.:.	1/0:32,60:92:99:255,0,255	0/0:65,0:65:99:0,195,255	./.:0,0:0:.:.	0/0:29,0:29:99:0,87,255	0/0:52,0:52:99:0,156,255
NC_029516.1	8609974	SNC_029516.1_8609974	C	G	.	PASS	QualityScore=0.0;DP=2285	GT:AD:DP:GQ:PL	0/0:85,0:85:99:0,255,255	0/0:47,0:47:99:0,141,255	./.:128,0:128:99:0,255,255	0/0:50,0:50:99:0,150,255	0/1:33,30:63:99:255,0,255	0/0:9,0:9:99:0,27,255	1/1:0,38:38:99:255,114,0	1/0:29,52:81:99:255,0,255	./.:0,0:0:.:.	0/0:97,0:97:99:0,255,255	0/0:84,0:84:99:0,253,255	0/0:88,0:88:99:0,255,255	0/0:69,0:69:99:0,207,255	0/0:10,0:10:99:0,30,255	0/0:28,0:28:99:0,84,255	0/0:91,0:91:99:0,255,255	0/0:11,0:11:99:0,33,255	1/1:0,18:18:99:255,54,0	0/0:45,0:45:99:0,135,255	0/0:57,0:57:99:0,171,255	./.:122,0:122:99:0,255,255	./.:0,0:0:.:.	1/0:7,20:27:99:255,0,171	./.:0,101:101:99:255,255,0	0/0:17,0:17:99:0,51,255	./.:131,0:131:99:0,255,255	1/1:0,29:29:99:255,87,0	1/0:29,34:63:99:255,0,255	./.:126,0:126:99:0,255,255	1/1:0,12:12:99:255,36,0	0/0:31,0:31:99:0,93,255	0/0:39,0:39:99:0,117,255	0/0:55,0:55:99:0,165,255	1/1:1,9:10:79:255,0,6	0/0:37,0:37:99:0,111,255	0/0:48,0:48:99:0,144,255	./.:4,0:4:94:0,12,144	0/1:42,29:71:99:255,0,255	0/0:25,0:25:99:0,75,255	./.:0,0:0:.:.	0/0:92,0:92:99:0,255,255	0/0:65,0:65:99:0,195,255	./.:0,0:0:.:.	0/0:29,0:29:99:0,87,255	0/0:52,0:52:99:0,156,255
NC_029516.1	8609978	SNC_029516.1_8609978	C	G	.	PASS	QualityScore=0.0;DP=2285	GT:AD:DP:GQ:PL	0/1:48,37:85:99:255,0,255	1/1:0,47:47:99:255,141,0	./.:94,34:128:99:255,0,255	1/1:0,50:50:99:255,150,0	1/1:0,63:63:99:255,189,0	1/1:0,9:9:99:255,27,0	1/1:0,38:38:99:255,114,0	1/1:0,81:81:99:255,244,0	./.:0,0:0:.:.	0/0:97,0:97:99:0,255,255	1/0:29,55:84:99:255,0,255	0/0:88,0:88:99:0,255,255	1/1:0,69:69:99:255,207,0	0/0:10,0:10:99:0,30,255	1/1:0,28:28:99:255,84,0	0/1:67,24:91:99:255,0,255	0/0:11,0:11:99:0,33,255	1/1:0,18:18:99:255,54,0	0/0:45,0:45:99:0,135,255	0/0:57,0:57:99:0,171,255	./.:122,0:122:99:0,255,255	./.:0,0:0:.:.	1/0:7,20:27:99:255,0,171	./.:0,101:101:99:255,255,0	0/0:17,0:17:99:0,51,255	./.:101,30:131:99:255,0,255	1/1:0,29:29:99:255,87,0	1/0:29,34:63:99:255,0,255	./.:126,0:126:99:0,255,255	1/1:0,12:12:99:255,36,0	0/0:31,0:31:99:0,93,255	0/0:39,0:39:99:0,117,255	0/0:55,0:55:99:0,165,255	1/1:1,9:10:79:255,0,6	0/0:37,0:37:99:0,111,255	0/0:43,5:48:99:35,0,255	./.:0,4:4:94:144,12,0	0/1:42,29:71:99:255,0,255	1/1:0,25:25:99:255,75,0	./.:0,0:0:.:.	1/0:32,60:92:99:255,0,255	0/0:65,0:65:99:0,195,255	./.:0,0:0:.:.	0/0:29,0:29:99:0,87,255	0/0:52,0:52:99:0,156,255
NC_029516.1	8610010	SNC_029516.1_8610010	T	A	.	PASS	QualityScore=0.0;DP=2285	GT:AD:DP:GQ:PL	0/0:85,0:85:99:0,255,255	0/0:47,0:47:99:0,141,255	./.:128,0:128:99:0,255,255	0/0:50,0:50:99:0,150,255	0/0:63,0:63:99:0,189,255	0/0:9,0:9:99:0,27,255	0/0:38,0:38:99:0,114,255	1/0:29,52:81:99:255,0,255	./.:0,0:0:.:.	0/0:97,0:97:99:0,255,255	0/0:84,0:84:99:0,253,255	0/0:88,0:88:99:0,255,255	0/0:69,0:69:99:0,207,255	0/0:10,0:10:99:0,30,255	0/0:28,0:28:99:0,84,255	0/0:91,0:91:99:0,255,255	0/0:11,0:11:99:0,33,255	0/0:18,0:18:99:0,54,255	0/0:45,0:45:99:0,135,255	0/0:57,0:57:99:0,171,255	./.:122,0:122:99:0,255,255	./.:0,0:0:.:.	0/0:27,0:27:99:0,81,255	./.:101,0:101:99:0,255,255	0/0:17,0:17:99:0,51,255	./.:131,0:131:99:0,255,255	1/1:0,29:29:99:255,87,0	0/0:63,0:63:99:0,189,255	./.:126,0:126:99:0,255,255	0/0:12,0:12:99:0,36,255	0/0:31,0:31:99:0,93,255	0/0:39,0:39:99:0,117,255	0/0:55,0:55:99:0,165,255	1/1:1,9:10:79:255,0,6	0/0:37,0:37:99:0,111,255	0/0:48,0:48:99:0,144,255	./.:4,0:4:94:0,12,144	0/0:71,0:71:99:0,213,255	0/0:25,0:25:99:0,75,255	./.:0,0:0:.:.	0/0:92,0:92:99:0,255,255	0/0:65,0:65:99:0,195,255	./.:0,0:0:.:.	0/0:29,0:29:99:0,87,255	0/0:52,0:52:99:0,156,255
NC_029516.1	8786001	SNC_029516.1_8786001	G	A	.	PASS	QualityScore=0.0;DP=2106	GT:AD:DP:GQ:PL	0/0:12,0:12:99:0,36,255	0/0:78,0:78:99:0,234,255	0/0:48,0:48:99:0,144,255	0/0:18,1:19:99:0,21,255	0/0:58,0:58:99:0,174,255	0/0:16,0:16:99:0,48,255	0/0:19,0:19:99:0,57,255	0/0:69,0:69:99:0,207,255	0/0:56,1:57:99:0,136,255	0/0:50,0:50:99:0,150,255	0/0:82,0:82:99:0,247,255	0/0:54,0:54:99:0,162,255	./.:103,0:103:99:0,255,255	0/0:13,0:13:99:0,39,255	0/0:25,0:25:99:0,75,255	0/0:59,0:59:99:0,177,255	0/0:38,0:38:99:0,114,255	0/0:51,0:51:99:0,153,255	0/0:15,0:15:99:0,45,255	0/0:51,0:51:99:0,153,255	0/0:79,0:79:99:0,237,255	0/0:71,0:71:99:0,213,255	0/0:79,0:79:99:0,237,255	./.:134,0:134:99:0,255,255	1/0:11,12:23:99:255,0,255	0/0:43,0:43:99:0,129,255	0/0:41,0:41:99:0,123,255	0/1:18,12:30:99:255,0,255	0/0:65,0:65:99:0,195,255	1/0:3,9:12:99:255,0,72	./.:0,0:0:.:.	0/0:44,0:44:99:0,132,255	0/0:23,0:23:99:0,69,255	0/0:26,0:26:99:0,78,255	0/0:55,0:55:99:0,165,255	0/0:22,0:22:99:0,66,255	0/0:15,0:15:99:0,45,255	0/0:22,0:22:99:0,66,255	0/0:88,0:88:99:0,255,255	./.:0,0:0:.:.	./.:0,0:0:.:.	0/0:89,0:89:99:0,255,255	0/0:78,0:78:99:0,234,255	0/0:61,0:61:99:0,183,255	0/0:89,0:89:99:0,255,255
NC_029516.1	8963847	SNC_029516.1_8963847	C	T	.	PASS	QualityScore=0.0;DP=2289	GT:AD:DP:GQ:PL	0/0:52,0:52:99:0,156,255	0/0:21,0:21:99:0,63,255	./.:102,0:102:99:0,255,255	0/1:42,26:68:99:255,0,255	0/0:85,3:88:99:0,157,255	0/0:35,0:35:99:0,105,255	0/0:57,0:57:99:0,171,255	0/0:62,0:62:99:0,186,255	0/0:76,0:76:99:0,228,255	0/0:27,0:27:99:0,81,255	0/0:29,0:29:99:0,87,255	0/0:44,3:47:99:0,33,255	1/1:0,38:38:99:255,114,0	0/0:42,0:42:99:0,126,255	0/0:13,0:13:99:0,39,255	0/0:49,0:49:99:0,147,255	0/0:18,0:18:99:0,54,255	0/0:34,0:34:99:0,102,255	0/0:48,0:48:99:0,144,255	0/0:87,0:87:99:0,255,255	0/0:76,0:76:99:0,228,255	0/0:85,0:85:99:0,255,255	0/0:82,0:82:99:0,247,255	./.:130,0:130:99:0,255,255	0/0:54,0:54:99:0,162,255	./.:0,0:0:.:.	0/0:85,0:85:99:0,255,255	0/0:30,0:30:99:0,90,255	0/0:37,0:37:99:0,111,255	./.:0,0:0:.:.	0/0:22,0:22:99:0,66,255	0/0:70,0:70:99:0,210,255	0/0:14,0:14:99:0,42,255	0/0:18,0:18:99:0,54,255	./.:111,0:111:99:0,255,255	0/0:77,0:77:99:0,231,255	0/0:17,0:17:99:0,51,255	0/0:26,0:26:99:0,78,255	0/1:40,27:67:99:255,0,255	./.:0,0:0:.:.	0/0:50,0:50:99:0,150,255	0/0:76,0:76:99:0,228,255	0/0:56,0:56:99:0,168,255	0/0:67,0:67:99:0,201,255	0/0:46,0:46:99:0,138,255
NC_029516.1	8963889	SNC_029516.1_8963889	A	G	.	PASS	QualityScore=0.0;DP=2289	GT:AD:DP:GQ:PL	1/1:0,52:52:99:255,156,0	0/0:21,0:21:99:0,63,255	./.:102,0:102:99:0,255,255	0/0:68,0:68:99:0,204,255	0/0:88,0:88:99:0,255,255	0/0:35,0:35:99:0,105,255	0/1:47,10:57:99:189,0,255	0/1:42,20:62:99:255,0,255	0/0:76,0:76:99:0,228,255	0/1:14,13:27:99:255,0,255	0/0:29,0:29:99:0,87,255	0/0:47,0:47:99:0,141,255	0/0:38,0:38:99:0,114,255	0/0:42,0:42:99:0,126,255	0/0:13,0:13:99:0,39,255	0/0:49,0:49:99:0,147,255	0/1:9,9:18:99:255,0,255	0/0:34,0:34:99:0,102,255	1/1:0,48:48:99:255,144,0	0/0:87,0:87:99:0,255,255	0/0:76,0:76:99:0,228,255	0/0:85,0:85:99:0,255,255	1/0:18,64:82:99:255,0,255	./.:130,0:130:99:0,255,255	0/1:33,21:54:99:255,0,255	./.:0,0:0:.:.	1/1:0,85:85:99:255,255,0	0/0:30,0:30:99:0,90,255	0/0:33,4:37:99:32,0,255	./.:0,0:0:.:.	0/0:22,0:22:99:0,66,255	0/0:70,0:70:99:0,210,255	0/0:14,0:14:99:0,42,255	1/1:1,17:18:98:255,18,0	./.:111,0:111:99:0,255,255	0/0:77,0:77:99:0,231,255	0/0:17,0:17:99:0,51,255	1/1:0,26:26:99:255,78,0	0/0:67,0:67:99:0,201,255	./.:0,0:0:.:.	0/0:50,0:50:99:0,150,255	0/0:74,2:76:99:0,157,255	0/1:43,13:56:99:255,0,255	1/0:17,50:67:99:255,0,255	0/0:46,0:46:99:0,138,255
NC_029516.1	8963976	SNC_029516.1_8963976	G	T	.	PASS	QualityScore=0.0;DP=2505	GT:AD:DP:GQ:PL	0/0:48,0:48:99:0,144,255	1/1:0,74:74:99:255,222,0	0/0:22,0:22:99:0,66,255	0/0:72,0:72:99:0,216,255	0/0:84,0:84:99:0,253,255	0/0:20,0:20:99:0,60,255	0/0:60,0:60:99:0,180,255	0/0:58,0:58:99:0,174,255	0/0:55,0:55:99:0,165,255	0/0:99,0:99:99:0,255,255	0/0:94,0:94:99:0,255,255	0/1:56,31:87:99:255,0,255	0/0:9,0:9:99:0,27,255	0/0:44,0:44:99:0,132,255	0/0:10,0:10:99:0,30,255	1/0:13,48:61:99:255,0,255	0/0:40,0:40:99:0,120,255	0/0:61,0:61:99:0,183,255	0/0:70,0:70:99:0,210,255	0/0:41,0:41:99:0,123,255	./.:93,41:134:99:255,0,255	0/0:41,0:41:99:0,123,255	./.:136,0:136:99:0,255,255	./.:103,0:103:99:0,255,255	./.:0,0:0:.:.	./.:0,0:0:.:.	0/0:62,0:62:99:0,186,255	0/0:33,0:33:99:0,99,255	0/0:62,0:62:99:0,186,255	./.:0,0:0:.:.	0/0:12,0:12:99:0,36,255	./.:126,0:126:99:0,255,255	1/0:14,41:55:99:255,0,255	0/0:25,0:25:99:0,75,255	0/1:48,36:84:99:255,0,255	./.:0,0:0:.:.	0/0:15,0:15:99:0,45,255	0/0:99,0:99:99:0,255,255	0/0:93,0:93:99:0,255,255	./.:0,0:0:.:.	0/0:41,0:41:99:0,123,255	0/0:25,0:25:99:0,75,255	0/0:58,0:58:99:0,174,255	0/1:63,24:87:99:255,0,255	./.:47,58:105:99:255,0,255
NC_029516.1	9004847	SNC_029516.1_9004847	G	A	.	PASS	QualityScore=0.0;DP=1084	GT:AD:DP:GQ:PL	0/0:45,4:49:68:0,4,255	0/0:25,0:25:99:0,75,255	0/1:9,7:16:99:204,0,255	./.:0,0:0:.:.	0/0:16,0:16:99:0,48,255	./.:0,0:0:.:.	1/1:0,63:63:99:255,189,0	0/0:8,0:8:99:0,24,255	1/1:0,45:45:99:255,135,0	0/0:49,0:49:99:0,147,255	0/0:39,0:39:99:0,117,255	1/0:14,24:38:99:255,0,255	0/1:55,29:84:99:255,0,255	0/0:37,0:37:99:0,111,255	0/0:11,0:11:99:0,33,255	0/1:11,7:18:99:198,0,255	./.:0,0:0:.:.	0/0:16,0:16:99:0,48,255	0/0:47,0:47:99:0,141,255	0/0:27,0:27:99:0,81,255	0/0:12,0:12:99:0,36,255	0/0:13,0:13:99:0,39,255	0/0:36,0:36:99:0,108,255	1/1:0,24:24:99:255,72,0	./.:0,0:0:.:.	0/0:7,0:7:99:0,21,252	0/1:34,31:65:99:255,0,255	0/0:7,0:7:99:0,21,252	1/1:0,29:29:99:255,87,0	0/0:11,0:11:99:0,33,255	./.:0,0:0:.:.	0/0:41,0:41:99:0,123,255	0/0:25,0:25:99:0,75,255	0/0:18,1:19:99:0,21,255	1/0:5,16:21:99:255,0,117	./.:0,0:0:.:.	0/0:22,0:22:99:0,66,255	0/0:9,0:9:99:0,27,255	0/0:11,0:11:99:0,33,255	./.:2,1:3:99:27,0,63	0/0:63,0:63:99:0,189,255	0/0:26,0:26:99:0,78,255	./.:0,0:0:.:.	./.:0,0:0:.:.	0/0:46,6:52:99:60,0,255
NC_029516.1	9022540	SNC_029516.1_9022540	T	A	.	PASS	QualityScore=0.0;DP=3309	GT:AD:DP:GQ:PL	./.:118,0:118:99:0,255,255	./.:61,58:119:99:255,0,255	1/0:26,71:97:99:255,0,255	0/0:72,0:72:99:0,216,255	1/1:0,29:29:99:255,87,0	0/1:13,8:21:99:225,0,255	0/0:12,0:12:99:0,36,255	0/1:47,43:90:99:255,0,255	./.:104,0:104:99:0,255,255	./.:0,0:0:.:.	./.:53,77:130:99:255,0,255	0/0:94,0:94:99:0,255,255	0/0:91,0:91:99:0,255,255	0/0:45,0:45:99:0,135,255	0/1:14,9:23:99:255,0,255	1/0:12,61:73:99:255,0,212	0/0:15,0:15:99:0,45,255	./.:104,0:104:99:0,255,255	1/1:0,72:72:99:255,216,0	0/0:71,0:71:99:0,213,255	0/0:97,0:97:99:0,255,255	0/0:75,0:75:99:0,225,255	1/0:22,53:75:99:255,0,255	0/1:51,44:95:99:255,0,255	0/0:34,0:34:99:0,102,255	0/1:62,36:98:99:255,0,255	./.:109,0:109:99:0,255,255	0/0:46,0:46:99:0,138,255	0/0:67,0:67:99:0,201,255	1/1:0,80:80:99:255,240,0	0/0:63,0:63:99:0,189,255	./.:45,83:128:99:255,0,255	0/0:82,0:82:99:0,247,255	0/0:47,0:47:99:0,141,255	./.:163,0:163:99:0,255,255	./.:70,48:118:99:255,0,255	0/0:41,0:41:99:0,123,255	./.:129,0:129:99:0,255,255	1/0:34,44:78:99:255,0,255	1/1:0,30:30:99:255,90,0	0/0:51,0:51:99:0,153,255	0/0:40,0:40:99:0,120,255	0/0:34,0:34:99:0,102,255	0/0:85,0:85:99:0,255,255	1/1:0,64:64:99:255,192,0
NC_029516.1	9022575	SNC_029516.1_9022575	T	C	.	PASS	QualityScore=0.0;DP=3309	GT:AD:DP:GQ:PL	./.:118,0:118:99:0,255,255	./.:119,0:119:99:0,255,255	0/0:97,0:97:99:0,255,255	0/0:72,0:72:99:0,216,255	0/0:29,0:29:99:0,87,255	0/0:21,0:21:99:0,63,255	0/0:12,0:12:99:0,36,255	0/0:90,0:90:99:0,255,255	./.:104,0:104:99:0,255,255	./.:0,0:0:.:.	./.:130,0:130:99:0,255,255	0/0:94,0:94:99:0,255,255	0/0:91,0:91:99:0,255,255	0/0:45,0:45:99:0,135,255	0/1:14,9:23:99:255,0,255	0/0:73,0:73:99:0,219,255	0/0:15,0:15:99:0,45,255	./.:104,0:104:99:0,255,255	0/0:72,0:72:99:0,216,255	0/0:71,0:71:99:0,213,255	0/0:97,0:97:99:0,255,255	0/0:75,0:75:99:0,225,255	0/0:75,0:75:99:0,225,255	0/0:95,0:95:99:0,255,255	0/0:34,0:34:99:0,102,255	0/0:98,0:98:99:0,255,255	./.:109,0:109:99:0,255,255	0/0:46,0:46:99:0,138,255	0/0:67,0:67:99:0,201,255	1/1:0,80:80:99:255,240,0	0/0:63,0:63:99:0,189,255	./.:128,0:128:99:0,255,255	0/0:82,0:82:99:0,247,255	0/0:47,0:47:99:0,141,255	./.:163,0:163:99:0,255,255	./.:118,0:118:99:0,255,255	0/0:41,0:41:99:0,123,255	./.:129,0:129:99:0,255,255	0/0:78,0:78:99:0,234,255	1/1:0,30:30:99:255,90,0	0/0:51,0:51:99:0,153,255	0/0:40,0:40:99:0,120,255	0/0:34,0:34:99:0,102,255	0/0:85,0:85:99:0,255,255	0/0:64,0:64:99:0,192,255
NC_029516.1	9022580	SNC_029516.1_9022580	T	C	.	PASS	QualityScore=0.0;DP=3309	GT:AD:DP:GQ:PL	./.:118,0:118:99:0,255,255	./.:119,0:119:99:0,255,255	0/0:97,0:97:99:0,255,255	0/1:57,15:72:99:255,0,255	0/0:29,0:29:99:0,87,255	0/0:21,0:21:99:0,63,255	0/0:12,0:12:99:0,36,255	0/0:90,0:90:99:0,255,255	./.:104,0:104:99:0,255,255	./.:0,0:0:.:.	./.:130,0:130:99:0,255,255	0/0:93,1:94:99:0,247,255	1/0:27,64:91:99:255,0,255	1/0:12,33:45:99:255,0,255	0/0:23,0:23:99:0,69,255	0/0:73,0:73:99:0,219,255	1/1:0,15:15:99:255,45,0	./.:104,0:104:99:0,255,255	0/0:72,0:72:99:0,216,255	0/0:70,1:71:99:0,178,255	0/0:97,0:97:99:0,255,255	0/0:75,0:75:99:0,225,255	0/0:75,0:75:99:0,225,255	0/0:95,0:95:99:0,255,255	0/0:34,0:34:99:0,102,255	0/0:98,0:98:99:0,255,255	./.:109,0:109:99:0,255,255	0/0:46,0:46:99:0,138,255	0/1:38,29:67:99:255,0,255	0/0:80,0:80:99:0,240,255	0/0:63,0:63:99:0,189,255	./.:83,45:128:99:255,0,255	1/0:29,53:82:99:255,0,255	0/0:46,1:47:99:0,105,255	./.:163,0:163:99:0,255,255	./.:118,0:118:99:0,255,255	0/0:41,0:41:99:0,123,255	./.:26,103:129:99:255,0,255	0/0:78,0:78:99:0,234,255	0/0:30,0:30:99:0,90,255	0/0:51,0:51:99:0,153,255	0/1:23,17:40:99:255,0,255	0/0:34,0:34:99:0,102,255	0/0:85,0:85:99:0,255,255	0/0:64,0:64:99:0,192,255
NC_029516.1	9155589	SNC_029516.1_9155589	G	A	.	PASS	QualityScore=0.0;DP=1965	GT:AD:DP:GQ:PL	./.:0,0:0:.:.	0/0:82,0:82:99:0,247,255	0/0:5,0:5:96:0,15,180	1/0:37,62:99:99:255,0,255	0/0:10,0:10:99:0,30,255	0/0:68,0:68:99:0,204,255	0/0:62,0:62:99:0,186,255	0/0:58,0:58:99:0,174,255	0/0:100,0:100:99:0,255,255	0/0:35,0:35:99:0,105,255	0/0:61,0:61:99:0,183,255	0/0:34,0:34:99:0,102,255	1/1:0,9:9:99:255,27,0	0/0:47,0:47:99:0,141,255	0/0:18,0:18:99:0,54,255	0/0:93,0:93:99:0,255,255	0/0:53,0:53:99:0,159,255	1/1:0,34:34:99:255,102,0	0/0:46,0:46:99:0,138,255	0/0:61,0:61:99:0,183,255	./.:110,0:110:99:0,255,255	./.:3,0:3:88:0,9,108	0/0:54,0:54:99:0,162,255	./.:2,0:2:79:0,6,72	./.:0,0:0:.:.	0/0:47,0:47:99:0,141,255	0/0:33,0:33:99:0,99,255	0/0:19,0:19:99:0,57,255	0/0:19,0:19:99:0,57,255	0/0:65,0:65:99:0,195,255	0/0:12,0:12:99:0,36,255	0/0:28,0:28:99:0,84,255	0/1:43,8:51:99:135,0,255	0/0:47,0:47:99:0,141,255	0/0:37,0:37:99:0,111,255	0/0:41,0:41:99:0,123,255	0/0:48,0:48:99:0,144,255	0/0:90,0:90:99:0,255,255	0/0:47,0:47:99:0,141,255	./.:0,0:0:.:.	0/0:49,0:49:99:0,147,255	0/0:29,0:29:99:0,87,255	0/0:46,0:46:99:0,138,255	0/0:55,0:55:99:0,165,255	1/0:28,30:58:99:255,0,255
NC_029516.1	9155601	SNC_029516.1_9155601	A	C	.	PASS	QualityScore=0.0;DP=1965	GT:AD:DP:GQ:PL	./.:0,0:0:.:.	0/0:82,0:82:99:0,247,255	0/0:5,0:5:96:0,15,180	0/0:99,0:99:99:0,255,255	0/0:10,0:10:99:0,30,255	0/0:68,0:68:99:0,204,255	1/0:25,37:62:99:255,0,255	0/0:58,0:58:99:0,174,255	1/0:28,72:100:99:255,0,255	1/0:9,26:35:99:255,0,219	0/0:61,0:61:99:0,183,255	0/0:34,0:34:99:0,102,255	0/0:9,0:9:99:0,27,255	0/0:47,0:47:99:0,141,255	0/0:18,0:18:99:0,54,255	0/0:93,0:93:99:0,255,255	0/0:53,0:53:99:0,159,255	0/0:34,0:34:99:0,102,255	0/0:46,0:46:99:0,138,255	0/0:61,0:61:99:0,183,255	./.:110,0:110:99:0,255,255	./.:3,0:3:88:0,9,108	0/0:54,0:54:99:0,162,255	./.:2,0:2:79:0,6,72	./.:0,0:0:.:.	0/0:47,0:47:99:0,141,255	0/0:33,0:33:99:0,99,255	0/0:19,0:19:99:0,57,255	0/0:19,0:19:99:0,57,255	0/0:65,0:65:99:0,195,255	0/0:12,0:12:99:0,36,255	0/0:28,0:28:99:0,84,255	0/0:51,0:51:99:0,153,255	1/0:21,26:47:99:255,0,255	0/0:37,0:37:99:0,111,255	0/0:41,0:41:99:0,123,255	0/0:48,0:48:99:0,144,255	0/0:90,0:90:99:0,255,255	0/0:47,0:47:99:0,141,255	./.:0,0:0:.:.	0/0:49,0:49:99:0,147,255	0/0:29,0:29:99:0,87,255	0/0:46,0:46:99:0,138,255	0/0:55,0:55:99:0,165,255	0/1:30,28:58:99:255,0,255
NC_029516.1	9155642	SNC_029516.1_9155642	T	A	.	PASS	QualityScore=0.0;DP=2233	GT:AD:DP:GQ:PL	0/0:60,0:60:99:0,180,255	0/0:65,0:65:99:0,195,255	0/0:24,0:24:99:0,72,255	0/0:74,0:74:99:0,222,255	0/0:48,0:48:99:0,144,255	0/0:15,0:15:99:0,45,255	0/0:44,0:44:99:0,132,255	1/0:27,32:59:99:255,0,255	0/0:44,0:44:99:0,132,255	0/0:26,0:26:99:0,78,255	0/0:30,0:30:99:0,90,255	./.:125,0:125:99:0,255,255	0/0:40,0:40:99:0,120,255	0/0:26,0:26:99:0,78,255	0/0:65,0:65:99:0,195,255	0/0:59,0:59:99:0,177,255	0/0:26,0:26:99:0,78,255	0/0:98,0:98:99:0,255,255	0/0:50,0:50:99:0,150,255	0/0:26,0:26:99:0,78,255	./.:128,0:128:99:0,255,255	0/0:30,0:30:99:0,90,255	0/0:23,0:23:99:0,69,255	./.:118,0:118:99:0,255,255	0/0:15,0:15:99:0,45,255	0/0:84,0:84:99:0,253,255	1/1:0,32:32:99:255,96,0	0/0:44,0:44:99:0,132,255	0/0:62,0:62:99:0,186,255	0/0:48,0:48:99:0,144,255	./.:0,0:0:.:.	0/0:43,0:43:99:0,129,255	0/0:37,0:37:99:0,111,255	0/1:31,29:60:99:255,0,255	./.:116,0:116:99:0,255,255	0/0:16,0:16:99:0,48,255	0/0:16,0:16:99:0,48,255	./.:105,0:105:99:0,255,255	0/0:30,0:30:99:0,90,255	./.:0,0:0:.:.	0/0:14,0:14:99:0,42,255	0/0:15,0:15:99:0,45,255	0/0:20,0:20:99:0,60,255	0/0:61,0:61:99:0,183,255	./.:112,0:112:99:0,255,255
NC_029516.1	9175412	SNC_029516.1_9175412	C	T	.	PASS	QualityScore=0.0;DP=2277	GT:AD:DP:GQ:PL	./.:66,52:118:99:255,0,255	1/1:8,64:72:99:255,0,71	1/0:10,44:54:99:255,0,198	0/0:24,0:24:99:0,72,255	0/0:92,0:92:99:0,255,255	0/0:9,0:9:99:0,27,255	0/0:39,0:39:99:0,117,255	0/0:52,0:52:99:0,156,255	./.:142,0:142:99:0,255,255	0/0:43,0:43:99:0,129,255	1/0:14,28:42:99:255,0,255	0/0:39,0:39:99:0,117,255	1/0:27,28:55:99:255,0,255	0/0:36,0:36:99:0,108,255	0/0:28,0:28:99:0,84,255	0/0:7,0:7:99:0,21,252	1/1:0,5:5:96:180,15,0	0/0:70,0:70:99:0,210,255	0/0:20,0:20:99:0,60,255	0/0:45,0:45:99:0,135,255	1/0:24,66:90:99:255,0,255	0/0:63,0:63:99:0,189,255	0/0:71,0:71:99:0,213,255	./.:118,0:118:99:0,255,255	./.:0,0:0:.:.	0/0:53,0:53:99:0,159,255	0/0:61,0:61:99:0,183,255	0/0:78,0:78:99:0,234,255	0/0:43,0:43:99:0,129,255	0/0:26,0:26:99:0,78,255	0/0:38,0:38:99:0,114,255	0/0:95,0:95:99:0,255,255	0/0:77,0:77:99:0,231,255	0/0:36,0:36:99:0,108,255	0/0:83,0:83:99:0,250,255	0/1:15,9:24:99:252,0,255	0/0:31,0:31:99:0,93,255	0/0:44,0:44:99:0,132,255	0/0:94,0:94:99:0,255,255	0/0:8,0:8:99:0,24,255	0/0:16,0:16:99:0,48,255	0/0:28,3:31:96:15,0,255	0/0:34,0:34:99:0,102,255	0/1:11,2:13:99:33,0,255	0/1:38,20:58:99:255,0,255
NC_029516.1	9175416	SNC_029516.1_9175416	T	G	.	PASS	QualityScore=0.0;DP=2277	GT:AD:DP:GQ:PL	./.:118,0:118:99:0,255,255	0/0:72,0:72:99:0,216,255	0/0:54,0:54:99:0,162,255	0/0:24,0:24:99:0,72,255	1/0:34,58:92:99:255,0,255	0/0:9,0:9:99:0,27,255	0/0:39,0:39:99:0,117,255	0/0:52,0:52:99:0,156,255	./.:90,52:142:99:255,0,255	0/0:43,0:43:99:0,129,255	0/0:42,0:42:99:0,126,255	0/0:39,0:39:99:0,117,255	0/0:55,0:55:99:0,165,255	0/0:36,0:36:99:0,108,255	0/0:28,0:28:99:0,84,255	0/0:7,0:7:99:0,21,252	0/0:5,0:5:96:0,15,180	0/0:70,0:70:99:0,210,255	0/0:20,0:20:99:0,60,255	0/0:45,0:45:99:0,135,255	0/0:90,0:90:99:0,255,255	0/0:63,0:63:99:0,189,255	0/0:71,0:71:99:0,213,255	./.:118,0:118:99:0,255,255	./.:0,0:0:.:.	0/0:53,0:53:99:0,159,255	1/0:27,34:61:99:255,0,255	0/0:78,0:78:99:0,234,255	0/0:43,0:43:99:0,129,255	0/0:26,0:26:99:0,78,255	1/1:0,38:38:99:255,114,0	0/0:95,0:95:99:0,255,255	0/0:77,0:77:99:0,231,255	0/0:36,0:36:99:0,108,255	0/1:46,37:83:99:255,0,255	0/0:24,0:24:99:0,72,255	0/0:31,0:31:99:0,93,255	0/0:44,0:44:99:0,132,255	1/0:33,61:94:99:255,0,255	0/0:8,0:8:99:0,24,255	0/0:16,0:16:99:0,48,255	0/0:31,0:31:99:0,93,255	1/0:9,25:34:99:255,0,222	0/0:13,0:13:99:0,39,255	0/0:58,0:58:99:0,174,255
NC_029516.1	9175462	SNC_029516.1_9175462	A	C	.	PASS	QualityScore=0.0;DP=2277	GT:AD:DP:GQ:PL	./.:52,66:118:99:255,0,255	0/0:64,8:72:99:71,0,255	0/0:54,0:54:99:0,162,255	0/0:24,0:24:99:0,72,255	0/0:92,0:92:99:0,255,255	0/0:9,0:9:99:0,27,255	0/0:39,0:39:99:0,117,255	0/0:52,0:52:99:0,156,255	./.:142,0:142:99:0,255,255	0/0:43,0:43:99:0,129,255	0/0:42,0:42:99:0,126,255	0/0:39,0:39:99:0,117,255	0/1:28,27:55:99:255,0,255	0/0:36,0:36:99:0,108,255	0/0:28,0:28:99:0,84,255	0/0:7,0:7:99:0,21,252	0/0:5,0:5:96:0,15,180	1/0:30,40:70:99:255,0,255	0/0:20,0:20:99:0,60,255	1/0:16,29:45:99:255,0,255	0/1:66,24:90:99:255,0,255	0/0:63,0:63:99:0,189,255	0/0:71,0:71:99:0,213,255	./.:118,0:118:99:0,255,255	./.:0,0:0:.:.	0/0:53,0:53:99:0,159,255	0/0:61,0:61:99:0,183,255	0/0:78,0:78:99:0,234,255	0/0:43,0:43:99:0,129,255	0/0:26,0:26:99:0,78,255	0/0:38,0:38:99:0,114,255	1/0:36,59:95:99:255,0,255	0/0:77,0:77:99:0,231,255	0/0:36,0:36:99:0,108,255	0/0:83,0:83:99:0,250,255	0/0:24,0:24:99:0,72,255	0/0:31,0:31:99:0,93,255	0/0:44,0:44:99:0,132,255	0/0:94,0:94:99:0,255,255	0/0:8,0:8:99:0,24,255	0/0:16,0:16:99:0,48,255	0/0:31,0:31:99:0,93,255	0/0:34,0:34:99:0,102,255	1/0:2,11:13:99:255,0,33	0/0:58,0:58:99:0,174,255
NC_029516.1	9175513	SNC_029516.1_9175513	A	G	.	PASS	QualityScore=0.0;DP=2138	GT:AD:DP:GQ:PL	1/0:25,58:83:99:255,0,255	0/0:20,0:20:99:0,60,255	1/0:22,56:78:99:255,0,255	0/0:95,0:95:99:0,255,255	0/0:30,0:30:99:0,90,255	0/0:38,0:38:99:0,114,255	./.:0,0:0:.:.	0/0:25,0:25:99:0,75,255	0/0:38,0:38:99:0,114,255	0/0:89,0:89:99:0,255,255	0/0:58,0:58:99:0,174,255	0/0:58,0:58:99:0,174,255	1/0:31,47:78:99:255,0,255	0/0:13,0:13:99:0,39,255	0/0:18,0:18:99:0,54,255	0/0:83,0:83:99:0,250,255	0/0:40,0:40:99:0,120,255	0/0:50,0:50:99:0,150,255	0/0:86,0:86:99:0,255,255	0/0:34,0:34:99:0,102,255	./.:73,31:104:99:255,0,255	0/0:27,0:27:99:0,81,255	0/0:36,0:36:99:0,108,255	0/0:45,1:46:99:0,102,255	./.:0,0:0:.:.	0/0:29,0:29:99:0,87,255	0/0:48,0:48:99:0,144,255	0/0:42,0:42:99:0,126,255	0/0:48,0:48:99:0,144,255	0/0:11,0:11:99:0,33,255	0/0:23,0:23:99:0,69,255	0/0:65,0:65:99:0,195,255	0/0:8,0:8:99:0,24,255	0/0:37,0:37:99:0,111,255	0/0:62,0:62:99:0,186,255	0/0:44,0:44:99:0,132,255	0/0:36,0:36:99:0,108,255	0/0:53,0:53:99:0,159,255	./.:107,0:107:99:0,255,255	./.:0,0:0:.:.	0/0:36,0:36:99:0,108,255	0/0:52,0:52:99:0,156,255	0/0:98,0:98:99:0,255,255	0/1:25,18:43:99:255,0,255	0/0:69,0:69:99:0,207,255
NC_029516.1	9175546	SNC_029516.1_9175546	A	G	.	PASS	QualityScore=0.0;DP=2138	GT:AD:DP:GQ:PL	0/1:58,25:83:99:255,0,255	0/0:20,0:20:99:0,60,255	0/0:78,0:78:99:0,234,255	0/0:95,0:95:99:0,255,255	0/0:30,0:30:99:0,90,255	0/0:38,0:38:99:0,114,255	./.:0,0:0:.:.	0/0:25,0:25:99:0,75,255	0/0:38,0:38:99:0,114,255	0/0:89,0:89:99:0,255,255	0/0:58,0:58:99:0,174,255	0/0:58,0:58:99:0,174,255	0/0:78,0:78:99:0,234,255	0/0:13,0:13:99:0,39,255	0/0:18,0:18:99:0,54,255	0/0:83,0:83:99:0,250,255	0/0:40,0:40:99:0,120,255	0/1:26,24:50:99:255,0,255	0/0:86,0:86:99:0,255,255	0/0:34,0:34:99:0,102,255	./.:31,73:104:99:255,0,255	0/0:27,0:27:99:0,81,255	0/0:36,0:36:99:0,108,255	0/0:46,0:46:99:0,138,255	./.:0,0:0:.:.	0/0:29,0:29:99:0,87,255	0/0:48,0:48:99:0,144,255	0/0:42,0:42:99:0,126,255	0/0:48,0:48:99:0,144,255	0/0:11,0:11:99:0,33,255	0/0:23,0:23:99:0,69,255	0/0:65,0:65:99:0,195,255	0/0:8,0:8:99:0,24,255	0/0:37,0:37:99:0,111,255	0/0:62,0:62:99:0,186,255	0/0:44,0:44:99:0,132,255	0/0:36,0:36:99:0,108,255	0/0:53,0:53:99:0,159,255	./.:107,0:107:99:0,255,255	./.:0,0:0:.:.	0/0:36,0:36:99:0,108,255	0/0:52,0:52:99:0,156,255	0/0:98,0:98:99:0,255,255	1/0:18,25:43:99:255,0,255	0/0:69,0:69:99:0,207,255
NC_029516.1	9180306	SNC_029516.1_9180306	C	T	.	PASS	QualityScore=0.0;DP=1764	GT:AD:DP:GQ:PL	0/0:72,0:72:99:0,216,255	0/1:35,33:68:99:255,0,255	0/0:44,0:44:99:0,132,255	0/0:11,0:11:99:0,33,255	0/0:36,0:36:99:0,108,255	0/0:47,0:47:99:0,141,255	0/0:12,0:12:99:0,36,255	0/0:54,0:54:99:0,162,255	./.:0,0:0:.:.	./.:4,0:4:94:0,12,144	0/0:85,0:85:99:0,255,255	1/0:35,44:79:99:255,0,255	0/0:57,0:57:99:0,171,255	0/0:29,0:29:99:0,87,255	0/0:34,0:34:99:0,102,255	0/0:94,0:94:99:0,255,255	0/0:21,0:21:99:0,63,255	0/0:72,0:72:99:0,216,255	0/0:35,0:35:99:0,105,255	0/0:42,0:42:99:0,126,255	./.:2,0:2:79:0,6,72	1/1:0,18:18:99:255,54,0	0/0:8,0:8:99:0,24,255	./.:119,0:119:99:0,255,255	1/1:0,6:6:98:216,18,0	1/0:24,29:53:99:255,0,255	0/0:17,0:17:99:0,51,255	1/1:1,24:25:99:255,39,0	1/0:11,26:37:99:255,0,255	0/0:48,0:48:99:0,144,255	0/0:28,0:28:99:0,84,255	0/0:55,0:55:99:0,165,255	0/1:49,36:85:99:255,0,255	0/0:36,0:36:99:0,108,255	0/0:14,0:14:99:0,42,255	0/0:51,0:51:99:0,153,255	0/0:19,0:19:99:0,57,255	./.:4,106:110:99:255,187,0	0/0:66,0:66:99:0,198,255	./.:0,0:0:.:.	0/0:18,0:18:99:0,54,255	0/0:13,0:13:99:0,39,255	0/0:25,0:25:99:0,75,255	./.:0,0:0:.:.	0/0:15,0:15:99:0,45,255
NC_029516.1	9180307	SNC_029516.1_9180307	A	G	.	PASS	QualityScore=0.0;DP=1764	GT:AD:DP:GQ:PL	0/0:72,0:72:99:0,216,255	0/1:35,33:68:99:255,0,255	0/0:44,0:44:99:0,132,255	0/0:11,0:11:99:0,33,255	0/0:36,0:36:99:0,108,255	0/0:47,0:47:99:0,141,255	0/0:12,0:12:99:0,36,255	0/0:54,0:54:99:0,162,255	./.:0,0:0:.:.	./.:4,0:4:94:0,12,144	0/0:85,0:85:99:0,255,255	1/0:35,44:79:99:255,0,255	0/0:57,0:57:99:0,171,255	0/0:29,0:29:99:0,87,255	0/0:34,0:34:99:0,102,255	0/0:94,0:94:99:0,255,255	0/0:21,0:21:99:0,63,255	0/0:72,0:72:99:0,216,255	0/0:35,0:35:99:0,105,255	0/0:42,0:42:99:0,126,255	./.:2,0:2:79:0,6,72	1/1:0,18:18:99:255,54,0	0/0:8,0:8:99:0,24,255	./.:119,0:119:99:0,255,255	1/1:0,6:6:98:216,18,0	1/0:24,29:53:99:255,0,255	0/0:17,0:17:99:0,51,255	1/1:1,24:25:99:255,39,0	1/0:11,26:37:99:255,0,255	0/0:48,0:48:99:0,144,255	0/0:28,0:28:99:0,84,255	0/0:55,0:55:99:0,165,255	0/1:49,36:85:99:255,0,255	0/0:36,0:36:99:0,108,255	0/0:14,0:14:99:0,42,255	0/0:51,0:51:99:0,153,255	0/0:19,0:19:99:0,57,255	./.:4,106:110:99:255,187,0	0/0:66,0:66:99:0,198,255	./.:0,0:0:.:.	0/0:18,0:18:99:0,54,255	0/0:13,0:13:99:0,39,255	0/0:25,0:25:99:0,75,255	./.:0,0:0:.:.	0/0:15,0:15:99:0,45,255
NC_029516.1	9180381	SNC_029516.1_9180381	T	C	.	PASS	QualityScore=0.0;DP=1819	GT:AD:DP:GQ:PL	1/0:23,59:82:99:255,0,255	0/0:32,0:32:99:0,96,255	0/0:49,0:49:99:0,147,255	0/0:60,0:60:99:0,180,255	0/0:39,0:39:99:0,117,255	0/0:57,0:57:99:0,171,255	0/0:51,0:51:99:0,153,255	0/0:10,0:10:99:0,30,255	0/1:38,18:56:99:255,0,255	0/0:62,0:62:99:0,186,255	0/0:15,0:15:99:0,45,255	0/0:43,0:43:99:0,129,255	0/0:76,0:76:99:0,228,255	0/0:36,0:36:99:0,108,255	1/0:18,20:38:99:255,0,255	0/0:62,0:62:99:0,186,255	0/0:43,0:43:99:0,129,255	0/0:26,0:26:99:0,78,255	0/0:46,0:46:99:0,138,255	0/0:46,0:46:99:0,138,255	0/0:23,0:23:99:0,69,255	0/0:55,0:55:99:0,165,255	0/0:74,0:74:99:0,222,255	./.:112,0:112:99:0,255,255	./.:3,0:3:88:0,9,108	0/0:15,0:15:99:0,45,255	0/0:21,0:21:99:0,63,255	0/0:45,0:45:99:0,135,255	0/0:47,0:47:99:0,141,255	0/0:18,0:18:99:0,54,255	./.:0,0:0:.:.	0/0:57,0:57:99:0,171,255	0/0:21,0:21:99:0,63,255	0/0:37,0:37:99:0,111,255	0/0:28,0:28:99:0,84,255	0/0:44,0:44:99:0,132,255	0/0:33,0:33:99:0,99,255	0/0:44,0:44:99:0,132,255	0/0:35,0:35:99:0,105,255	./.:0,0:0:.:.	0/0:32,0:32:99:0,96,255	0/0:88,0:88:99:0,255,255	./.:0,0:0:.:.	0/0:26,0:26:99:0,78,255	0/0:32,0:32:99:0,96,255
NC_029516.1	9180405	SNC_029516.1_9180405	T	C	.	PASS	QualityScore=0.0;DP=1819	GT:AD:DP:GQ:PL	0/1:59,23:82:99:255,0,255	0/0:31,1:32:99:0,60,255	1/1:0,49:49:99:255,147,0	0/1:36,24:60:99:255,0,255	0/0:39,0:39:99:0,117,255	0/0:57,0:57:99:0,171,255	1/0:10,41:51:99:255,0,207	0/0:10,0:10:99:0,30,255	1/0:18,38:56:99:255,0,255	1/1:0,62:62:99:255,186,0	0/0:15,0:15:99:0,45,255	0/0:42,1:43:99:0,94,255	1/1:0,76:76:99:255,228,0	0/1:29,7:36:99:144,0,255	0/0:38,0:38:99:0,114,255	1/0:18,44:62:99:255,0,255	0/0:43,0:43:99:0,129,255	1/0:12,14:26:99:255,0,255	1/0:10,36:46:99:255,0,222	0/0:45,1:46:99:0,102,255	1/1:0,23:23:99:255,69,0	0/0:55,0:55:99:0,165,255	1/1:0,74:74:99:255,222,0	./.:112,0:112:99:0,255,255	./.:3,0:3:88:0,9,108	0/0:15,0:15:99:0,45,255	0/0:21,0:21:99:0,63,255	0/0:45,0:45:99:0,135,255	1/0:18,29:47:99:255,0,255	0/0:18,0:18:99:0,54,255	./.:0,0:0:.:.	0/0:57,0:57:99:0,171,255	0/0:21,0:21:99:0,63,255	0/0:36,1:37:99:0,75,255	0/0:28,0:28:99:0,84,255	0/1:23,21:44:99:255,0,255	1/0:14,19:33:99:255,0,255	0/0:44,0:44:99:0,132,255	0/0:35,0:35:99:0,105,255	./.:0,0:0:.:.	1/1:0,32:32:99:255,96,0	1/1:0,88:88:99:255,255,0	./.:0,0:0:.:.	1/1:0,26:26:99:255,78,0	1/0:9,23:32:99:255,0,228
NC_029516.1	9180420	SNC_029516.1_9180420	C	A	.	PASS	QualityScore=0.0;DP=1819	GT:AD:DP:GQ:PL	0/1:59,23:82:99:255,0,255	0/0:31,1:32:99:0,60,255	1/1:0,49:49:99:255,147,0	0/1:36,24:60:99:255,0,255	0/0:39,0:39:99:0,117,255	0/0:57,0:57:99:0,171,255	1/0:10,41:51:99:255,0,207	0/0:10,0:10:99:0,30,255	1/0:18,38:56:99:255,0,255	1/1:0,62:62:99:255,186,0	0/0:15,0:15:99:0,45,255	0/0:43,0:43:99:0,129,255	1/1:0,76:76:99:255,228,0	0/1:29,7:36:99:144,0,255	0/0:38,0:38:99:0,114,255	0/0:62,0:62:99:0,186,255	0/0:43,0:43:99:0,129,255	1/0:12,14:26:99:255,0,255	1/0:10,36:46:99:255,0,222	0/0:46,0:46:99:0,138,255	1/1:0,23:23:99:255,69,0	0/0:55,0:55:99:0,165,255	1/0:31,43:74:99:255,0,255	./.:112,0:112:99:0,255,255	./.:3,0:3:88:0,9,108	0/0:15,0:15:99:0,45,255	0/0:21,0:21:99:0,63,255	0/0:45,0:45:99:0,135,255	1/0:18,29:47:99:255,0,255	0/0:18,0:18:99:0,54,255	./.:0,0:0:.:.	0/0:57,0:57:99:0,171,255	0/0:21,0:21:99:0,63,255	0/0:36,1:37:99:0,75,255	0/0:28,0:28:99:0,84,255	0/1:23,21:44:99:255,0,255	1/0:14,19:33:99:255,0,255	0/0:44,0:44:99:0,132,255	0/0:35,0:35:99:0,105,255	./.:0,0:0:.:.	1/1:0,32:32:99:255,96,0	1/1:0,88:88:99:255,255,0	./.:0,0:0:.:.	1/1:0,26:26:99:255,78,0	0/0:32,0:32:99:0,96,255
NC_029516.1	9281222	SNC_029516.1_9281222	G	C	.	PASS	QualityScore=0.0;DP=2424	GT:AD:DP:GQ:PL	0/0:57,0:57:99:0,171,255	0/0:23,0:23:99:0,69,255	0/0:67,0:67:99:0,201,255	0/0:50,0:50:99:0,150,255	./.:0,0:0:.:.	0/0:12,0:12:99:0,36,255	0/0:21,0:21:99:0,63,255	0/0:20,0:20:99:0,60,255	0/0:80,0:80:99:0,240,255	./.:0,0:0:.:.	0/0:20,0:20:99:0,60,255	0/1:58,29:87:99:255,0,255	0/1:31,17:48:99:255,0,255	0/0:20,0:20:99:0,60,255	1/1:0,25:25:99:255,75,0	0/1:43,19:62:99:255,0,255	0/0:35,0:35:99:0,105,255	./.:104,0:104:99:0,255,255	1/0:23,23:46:99:255,0,255	0/0:55,0:55:99:0,165,255	./.:42,59:101:99:255,0,255	0/0:12,0:12:99:0,36,255	0/0:61,0:61:99:0,183,255	0/0:96,0:96:99:0,255,255	1/0:20,33:53:99:255,0,255	./.:104,0:104:99:0,255,255	./.:0,0:0:.:.	1/0:12,51:63:99:255,0,243	./.:135,0:135:99:0,255,255	1/1:0,45:45:99:255,135,0	1/1:4,24:28:99:255,0,60	0/0:78,0:78:99:0,234,255	0/0:54,0:54:99:0,162,255	./.:3,0:3:88:0,9,108	0/0:67,0:67:99:0,201,255	0/1:17,8:25:99:213,0,255	0/0:32,0:32:99:0,96,255	./.:184,0:184:99:0,255,255	./.:129,0:129:99:0,255,255	1/1:0,10:10:99:255,30,0	0/0:86,0:86:99:0,255,255	0/0:21,0:21:99:0,63,255	1/0:16,25:41:99:255,0,255	0/1:21,10:31:99:255,0,255	./.:133,0:133:99:0,255,255
NC_029516.1	9291398	SNC_029516.1_9291398	C	A	.	PASS	QualityScore=0.0;DP=2630	GT:AD:DP:GQ:PL	0/0:62,0:62:99:0,186,255	0/0:99,0:99:99:0,255,255	0/0:74,0:74:99:0,222,255	0/0:66,0:66:99:0,198,255	0/0:96,0:96:99:0,255,255	./.:0,0:0:.:.	0/0:44,0:44:99:0,132,255	0/0:51,0:51:99:0,153,255	0/0:61,0:61:99:0,183,255	./.:0,0:0:.:.	0/0:63,0:63:99:0,189,255	./.:60,61:121:99:255,0,255	0/0:20,0:20:99:0,60,255	0/0:32,0:32:99:0,96,255	0/0:67,0:67:99:0,201,255	0/0:75,0:75:99:0,225,255	0/0:26,0:26:99:0,78,255	./.:0,0:0:.:.	1/1:11,76:87:99:255,0,135	0/0:98,0:98:99:0,255,255	./.:116,0:116:99:0,255,255	0/0:29,0:29:99:0,87,255	0/0:64,0:64:99:0,192,255	0/0:83,0:83:99:0,250,255	./.:0,0:0:.:.	0/0:66,0:66:99:0,198,255	0/0:62,0:62:99:0,186,255	0/0:39,0:39:99:0,117,255	0/0:20,0:20:99:0,60,255	0/0:76,0:76:99:0,228,255	0/0:31,0:31:99:0,93,255	0/1:41,27:68:99:255,0,255	0/0:61,0:61:99:0,183,255	0/0:59,3:62:99:0,78,255	./.:110,0:110:99:0,255,255	0/0:37,0:37:99:0,111,255	0/0:35,0:35:99:0,105,255	0/0:42,0:42:99:0,126,255	0/0:43,0:43:99:0,129,255	./.:0,0:0:.:.	./.:129,0:129:99:0,255,255	0/0:59,0:59:99:0,177,255	0/0:21,0:21:99:0,63,255	0/0:96,0:96:99:0,255,255	./.:139,0:139:99:0,255,255
NC_029516.1	9291404	SNC_029516.1_9291404	A	G	.	PASS	QualityScore=0.0;DP=2630	GT:AD:DP:GQ:PL	0/0:62,0:62:99:0,186,255	0/0:99,0:99:99:0,255,255	0/0:74,0:74:99:0,222,255	0/0:66,0:66:99:0,198,255	0/0:96,0:96:99:0,255,255	./.:0,0:0:.:.	0/0:44,0:44:99:0,132,255	0/0:51,0:51:99:0,153,255	0/0:61,0:61:99:0,183,255	./.:0,0:0:.:.	0/0:63,0:63:99:0,189,255	./.:60,61:121:99:255,0,255	0/0:20,0:20:99:0,60,255	0/0:32,0:32:99:0,96,255	0/0:67,0:67:99:0,201,255	0/0:75,0:75:99:0,225,255	0/0:26,0:26:99:0,78,255	./.:0,0:0:.:.	1/1:11,76:87:99:255,0,135	0/0:98,0:98:99:0,255,255	./.:116,0:116:99:0,255,255	0/0:29,0:29:99:0,87,255	0/0:64,0:64:99:0,192,255	0/0:83,0:83:99:0,250,255	./.:0,0:0:.:.	0/0:66,0:66:99:0,198,255	0/0:62,0:62:99:0,186,255	0/0:39,0:39:99:0,117,255	0/0:20,0:20:99:0,60,255	0/0:76,0:76:99:0,228,255	0/0:31,0:31:99:0,93,255	0/1:41,27:68:99:255,0,255	0/0:61,0:61:99:0,183,255	0/0:59,3:62:99:0,78,255	./.:110,0:110:99:0,255,255	0/0:37,0:37:99:0,111,255	0/0:35,0:35:99:0,105,255	0/0:42,0:42:99:0,126,255	0/0:43,0:43:99:0,129,255	./.:0,0:0:.:.	./.:129,0:129:99:0,255,255	0/0:59,0:59:99:0,177,255	0/0:21,0:21:99:0,63,255	0/0:96,0:96:99:0,255,255	./.:139,0:139:99:0,255,255
NC_029516.1	9291430	SNC_029516.1_9291430	A	G	.	PASS	QualityScore=0.0;DP=2630	GT:AD:DP:GQ:PL	0/0:62,0:62:99:0,186,255	0/0:99,0:99:99:0,255,255	0/0:74,0:74:99:0,222,255	0/0:66,0:66:99:0,198,255	1/0:22,74:96:99:255,0,255	./.:0,0:0:.:.	0/0:44,0:44:99:0,132,255	0/0:51,0:51:99:0,153,255	0/1:42,19:61:99:255,0,255	./.:0,0:0:.:.	0/0:63,0:63:99:0,189,255	./.:60,61:121:99:255,0,255	0/0:20,0:20:99:0,60,255	0/0:32,0:32:99:0,96,255	0/0:67,0:67:99:0,201,255	0/0:75,0:75:99:0,225,255	0/0:26,0:26:99:0,78,255	./.:0,0:0:.:.	1/1:0,87:87:99:255,255,0	0/0:98,0:98:99:0,255,255	./.:66,50:116:99:255,0,255	0/0:29,0:29:99:0,87,255	0/0:64,0:64:99:0,192,255	0/1:51,32:83:99:255,0,255	./.:0,0:0:.:.	0/0:66,0:66:99:0,198,255	0/0:62,0:62:99:0,186,255	0/0:39,0:39:99:0,117,255	0/0:20,0:20:99:0,60,255	0/0:76,0:76:99:0,228,255	0/0:31,0:31:99:0,93,255	0/1:41,27:68:99:255,0,255	0/0:61,0:61:99:0,183,255	0/0:59,3:62:99:0,78,255	./.:110,0:110:99:0,255,255	0/0:37,0:37:99:0,111,255	0/0:35,0:35:99:0,105,255	0/0:42,0:42:99:0,126,255	1/1:0,43:43:99:255,129,0	./.:0,0:0:.:.	./.:129,0:129:99:0,255,255	0/0:59,0:59:99:0,177,255	0/0:21,0:21:99:0,63,255	1/0:26,70:96:99:255,0,255	./.:139,0:139:99:0,255,255
NC_029516.1	9291431	SNC_029516.1_9291431	A	T	.	PASS	QualityScore=0.0;DP=2630	GT:AD:DP:GQ:PL	0/0:62,0:62:99:0,186,255	0/0:99,0:99:99:0,255,255	0/0:74,0:74:99:0,222,255	0/0:66,0:66:99:0,198,255	0/0:96,0:96:99:0,255,255	./.:0,0:0:.:.	0/0:44,0:44:99:0,132,255	0/0:51,0:51:99:0,153,255	0/0:61,0:61:99:0,183,255	./.:0,0:0:.:.	0/0:63,0:63:99:0,189,255	./.:121,0:121:99:0,255,255	0/0:20,0:20:99:0,60,255	0/0:32,0:32:99:0,96,255	0/1:34,33:67:99:255,0,255	0/0:75,0:75:99:0,225,255	0/0:26,0:26:99:0,78,255	./.:0,0:0:.:.	0/0:87,0:87:99:0,255,255	0/0:98,0:98:99:0,255,255	./.:116,0:116:99:0,255,255	0/0:29,0:29:99:0,87,255	0/0:64,0:64:99:0,192,255	0/0:83,0:83:99:0,250,255	./.:0,0:0:.:.	0/0:66,0:66:99:0,198,255	0/0:62,0:62:99:0,186,255	0/0:39,0:39:99:0,117,255	1/0:3,17:20:99:255,0,48	0/0:76,0:76:99:0,228,255	0/0:31,0:31:99:0,93,255	0/0:68,0:68:99:0,204,255	0/0:61,0:61:99:0,183,255	0/0:62,0:62:99:0,186,255	./.:110,0:110:99:0,255,255	0/0:37,0:37:99:0,111,255	0/0:35,0:35:99:0,105,255	1/1:0,42:42:99:255,126,0	0/0:43,0:43:99:0,129,255	./.:0,0:0:.:.	./.:129,0:129:99:0,255,255	0/0:59,0:59:99:0,177,255	0/0:21,0:21:99:0,63,255	0/0:96,0:96:99:0,255,255	./.:139,0:139:99:0,255,255
NC_029516.1	9291442	SNC_029516.1_9291442	C	T	.	PASS	QualityScore=0.0;DP=2630	GT:AD:DP:GQ:PL	0/0:62,0:62:99:0,186,255	0/0:99,0:99:99:0,255,255	0/0:74,0:74:99:0,222,255	0/0:66,0:66:99:0,198,255	1/0:22,74:96:99:255,0,255	./.:0,0:0:.:.	0/0:44,0:44:99:0,132,255	0/0:51,0:51:99:0,153,255	0/1:42,19:61:99:255,0,255	./.:0,0:0:.:.	0/0:63,0:63:99:0,189,255	./.:60,61:121:99:255,0,255	0/0:20,0:20:99:0,60,255	0/0:32,0:32:99:0,96,255	0/0:67,0:67:99:0,201,255	0/0:75,0:75:99:0,225,255	0/0:26,0:26:99:0,78,255	./.:0,0:0:.:.	1/1:0,87:87:99:255,255,0	0/0:98,0:98:99:0,255,255	./.:66,50:116:99:255,0,255	0/0:29,0:29:99:0,87,255	0/0:64,0:64:99:0,192,255	0/1:51,32:83:99:255,0,255	./.:0,0:0:.:.	0/0:66,0:66:99:0,198,255	0/0:62,0:62:99:0,186,255	0/0:39,0:39:99:0,117,255	0/0:20,0:20:99:0,60,255	0/0:76,0:76:99:0,228,255	0/0:31,0:31:99:0,93,255	0/1:41,27:68:99:255,0,255	0/0:61,0:61:99:0,183,255	0/0:59,3:62:99:0,78,255	./.:110,0:110:99:0,255,255	0/0:37,0:37:99:0,111,255	0/0:35,0:35:99:0,105,255	0/0:42,0:42:99:0,126,255	1/1:0,43:43:99:255,129,0	./.:0,0:0:.:.	./.:129,0:129:99:0,255,255	0/0:59,0:59:99:0,177,255	0/0:21,0:21:99:0,63,255	1/0:26,70:96:99:255,0,255	./.:139,0:139:99:0,255,255
NC_029516.1	9331077	SNC_029516.1_9331077	A	C	.	PASS	QualityScore=0.0;DP=2085	GT:AD:DP:GQ:PL	0/0:57,0:57:99:0,171,255	0/0:24,0:24:99:0,72,255	./.:0,0:0:.:.	0/0:40,0:40:99:0,120,255	1/1:0,70:70:99:255,210,0	1/1:0,17:17:99:255,51,0	0/1:28,10:38:99:246,0,255	1/0:17,42:59:99:255,0,255	0/0:94,0:94:99:0,255,255	1/0:18,35:53:99:255,0,255	1/1:0,38:38:99:255,114,0	./.:138,0:138:99:0,255,255	0/0:57,0:57:99:0,171,255	0/0:44,0:44:99:0,132,255	0/0:23,0:23:99:0,69,255	1/1:0,26:26:99:255,78,0	0/0:17,0:17:99:0,51,255	./.:0,0:0:.:.	0/1:49,47:96:99:255,0,255	./.:115,0:115:99:0,255,255	./.:106,0:106:99:0,255,255	0/0:70,0:70:99:0,210,255	1/1:0,37:37:99:255,111,0	0/0:59,0:59:99:0,177,255	./.:0,0:0:.:.	0/0:45,0:45:99:0,135,255	0/0:70,0:70:99:0,210,255	./.:0,0:0:.:.	0/1:28,24:52:99:255,0,255	0/0:77,0:77:99:0,231,255	1/1:0,52:52:99:255,156,0	0/0:18,0:18:99:0,54,255	1/1:0,55:55:99:255,165,0	0/1:14,7:21:99:189,0,255	1/1:0,49:49:99:255,147,0	0/0:45,0:45:99:0,135,255	1/0:5,13:18:99:255,0,126	1/1:0,38:38:99:255,114,0	0/0:47,0:47:99:0,141,255	0/0:8,0:8:99:0,24,255	1/1:0,23:23:99:255,69,0	0/1:48,25:73:99:255,0,255	./.:0,0:0:.:.	0/0:64,0:64:99:0,192,255	1/0:15,37:52:99:255,0,255
NC_029516.1	9331090	SNC_029516.1_9331090	T	G	.	PASS	QualityScore=0.0;DP=2085	GT:AD:DP:GQ:PL	1/1:0,57:57:99:255,171,0	0/0:24,0:24:99:0,72,255	./.:0,0:0:.:.	1/1:0,40:40:99:255,120,0	0/0:70,0:70:99:0,210,255	0/0:17,0:17:99:0,51,255	1/0:10,28:38:99:255,0,246	0/0:59,0:59:99:0,177,255	1/0:31,63:94:99:255,0,255	0/0:53,0:53:99:0,159,255	0/0:38,0:38:99:0,114,255	./.:138,0:138:99:0,255,255	0/0:57,0:57:99:0,171,255	0/0:44,0:44:99:0,132,255	0/0:23,0:23:99:0,69,255	0/0:26,0:26:99:0,78,255	1/1:0,17:17:99:255,51,0	./.:0,0:0:.:.	0/1:56,40:96:99:255,0,255	./.:115,0:115:99:0,255,255	./.:106,0:106:99:0,255,255	0/0:70,0:70:99:0,210,255	0/0:37,0:37:99:0,111,255	0/1:42,17:59:99:255,0,255	./.:0,0:0:.:.	1/1:0,45:45:99:255,135,0	0/0:70,0:70:99:0,210,255	./.:0,0:0:.:.	0/0:52,0:52:99:0,156,255	0/0:77,0:77:99:0,231,255	0/0:52,0:52:99:0,156,255	0/0:18,0:18:99:0,54,255	0/0:55,0:55:99:0,165,255	0/0:21,0:21:99:0,63,255	0/0:49,0:49:99:0,147,255	0/0:45,0:45:99:0,135,255	0/1:13,5:18:99:126,0,255	0/0:38,0:38:99:0,114,255	0/0:47,0:47:99:0,141,255	0/0:8,0:8:99:0,24,255	0/0:23,0:23:99:0,69,255	0/0:73,0:73:99:0,219,255	./.:0,0:0:.:.	0/0:64,0:64:99:0,192,255	0/1:37,15:52:99:255,0,255
NC_029516.1	9331099	SNC_029516.1_9331099	T	C	.	PASS	QualityScore=0.0;DP=2085	GT:AD:DP:GQ:PL	0/0:57,0:57:99:0,171,255	0/0:24,0:24:99:0,72,255	./.:0,0:0:.:.	0/0:40,0:40:99:0,120,255	1/1:0,70:70:99:255,210,0	1/1:0,17:17:99:255,51,0	0/1:28,10:38:99:246,0,255	1/0:17,42:59:99:255,0,255	0/0:94,0:94:99:0,255,255	1/0:18,35:53:99:255,0,255	1/1:0,38:38:99:255,114,0	./.:138,0:138:99:0,255,255	0/0:57,0:57:99:0,171,255	0/0:44,0:44:99:0,132,255	0/0:23,0:23:99:0,69,255	1/1:0,26:26:99:255,78,0	0/0:17,0:17:99:0,51,255	./.:0,0:0:.:.	0/1:49,47:96:99:255,0,255	./.:115,0:115:99:0,255,255	./.:106,0:106:99:0,255,255	0/0:70,0:70:99:0,210,255	1/1:0,37:37:99:255,111,0	0/0:59,0:59:99:0,177,255	./.:0,0:0:.:.	0/0:45,0:45:99:0,135,255	0/0:70,0:70:99:0,210,255	./.:0,0:0:.:.	0/1:28,24:52:99:255,0,255	0/0:77,0:77:99:0,231,255	1/1:0,52:52:99:255,156,0	0/0:18,0:18:99:0,54,255	1/1:0,55:55:99:255,165,0	0/1:14,7:21:99:189,0,255	1/1:0,49:49:99:255,147,0	0/0:45,0:45:99:0,135,255	1/0:5,13:18:99:255,0,126	1/1:0,38:38:99:255,114,0	0/0:47,0:47:99:0,141,255	0/0:8,0:8:99:0,24,255	1/1:0,23:23:99:255,69,0	0/1:48,25:73:99:255,0,255	./.:0,0:0:.:.	0/0:64,0:64:99:0,192,255	1/0:15,37:52:99:255,0,255
NC_029516.1	9331104	SNC_029516.1_9331104	A	G	.	PASS	QualityScore=0.0;DP=2085	GT:AD:DP:GQ:PL	0/0:57,0:57:99:0,171,255	0/0:24,0:24:99:0,72,255	./.:0,0:0:.:.	0/0:40,0:40:99:0,120,255	0/1:48,22:70:99:255,0,255	1/1:0,17:17:99:255,51,0	0/0:38,0:38:99:0,114,255	0/0:59,0:59:99:0,177,255	0/0:94,0:94:99:0,255,255	1/0:18,35:53:99:255,0,255	1/0:8,30:38:99:255,0,174	./.:138,0:138:99:0,255,255	0/0:57,0:57:99:0,171,255	0/0:44,0:44:99:0,132,255	0/0:23,0:23:99:0,69,255	1/1:0,26:26:99:255,78,0	0/0:17,0:17:99:0,51,255	./.:0,0:0:.:.	0/1:49,47:96:99:255,0,255	./.:115,0:115:99:0,255,255	./.:106,0:106:99:0,255,255	0/0:70,0:70:99:0,210,255	1/1:0,37:37:99:255,111,0	0/0:59,0:59:99:0,177,255	./.:0,0:0:.:.	0/0:45,0:45:99:0,135,255	0/0:70,0:70:99:0,210,255	./.:0,0:0:.:.	0/1:28,24:52:99:255,0,255	0/0:77,0:77:99:0,231,255	0/0:52,0:52:99:0,156,255	0/0:18,0:18:99:0,54,255	0/1:41,14:55:99:255,0,255	0/0:21,0:21:99:0,63,255	0/0:49,0:49:99:0,147,255	0/0:45,0:45:99:0,135,255	0/0:18,0:18:99:0,54,255	0/1:20,18:38:99:255,0,255	0/0:47,0:47:99:0,141,255	0/0:8,0:8:99:0,24,255	1/1:0,23:23:99:255,69,0	0/1:48,25:73:99:255,0,255	./.:0,0:0:.:.	0/0:64,0:64:99:0,192,255	1/0:15,37:52:99:255,0,255
NC_029516.1	9331115	SNC_029516.1_9331115	G	A	.	PASS	QualityScore=0.0;DP=2085	GT:AD:DP:GQ:PL	1/1:0,57:57:99:255,171,0	0/0:24,0:24:99:0,72,255	./.:0,0:0:.:.	1/1:0,40:40:99:255,120,0	0/0:70,0:70:99:0,210,255	0/0:17,0:17:99:0,51,255	0/0:38,0:38:99:0,114,255	0/0:59,0:59:99:0,177,255	1/0:31,63:94:99:255,0,255	0/0:53,0:53:99:0,159,255	0/0:38,0:38:99:0,114,255	./.:138,0:138:99:0,255,255	0/0:57,0:57:99:0,171,255	0/0:44,0:44:99:0,132,255	0/0:23,0:23:99:0,69,255	0/0:26,0:26:99:0,78,255	1/1:0,17:17:99:255,51,0	./.:0,0:0:.:.	0/1:56,40:96:99:255,0,255	./.:115,0:115:99:0,255,255	./.:106,0:106:99:0,255,255	0/0:70,0:70:99:0,210,255	0/0:37,0:37:99:0,111,255	0/0:59,0:59:99:0,177,255	./.:0,0:0:.:.	1/1:0,45:45:99:255,135,0	0/0:70,0:70:99:0,210,255	./.:0,0:0:.:.	0/0:52,0:52:99:0,156,255	0/0:77,0:77:99:0,231,255	0/0:52,0:52:99:0,156,255	0/0:18,0:18:99:0,54,255	0/0:55,0:55:99:0,165,255	0/0:21,0:21:99:0,63,255	0/0:49,0:49:99:0,147,255	0/0:45,0:45:99:0,135,255	0/1:13,5:18:99:126,0,255	0/0:38,0:38:99:0,114,255	0/0:47,0:47:99:0,141,255	0/0:8,0:8:99:0,24,255	0/0:23,0:23:99:0,69,255	0/0:73,0:73:99:0,219,255	./.:0,0:0:.:.	0/0:64,0:64:99:0,192,255	0/1:37,15:52:99:255,0,255
NC_029516.1	9331116	SNC_029516.1_9331116	A	G	.	PASS	QualityScore=0.0;DP=2085	GT:AD:DP:GQ:PL	1/1:0,57:57:99:255,171,0	0/0:24,0:24:99:0,72,255	./.:0,0:0:.:.	1/1:0,40:40:99:255,120,0	0/0:70,0:70:99:0,210,255	0/0:17,0:17:99:0,51,255	1/0:10,28:38:99:255,0,246	0/0:59,0:59:99:0,177,255	1/0:31,63:94:99:255,0,255	0/0:53,0:53:99:0,159,255	0/0:38,0:38:99:0,114,255	./.:138,0:138:99:0,255,255	0/0:57,0:57:99:0,171,255	0/0:44,0:44:99:0,132,255	0/0:23,0:23:99:0,69,255	0/0:26,0:26:99:0,78,255	1/1:0,17:17:99:255,51,0	./.:0,0:0:.:.	0/1:56,40:96:99:255,0,255	./.:115,0:115:99:0,255,255	./.:106,0:106:99:0,255,255	0/0:70,0:70:99:0,210,255	0/0:37,0:37:99:0,111,255	0/1:42,17:59:99:255,0,255	./.:0,0:0:.:.	1/1:0,45:45:99:255,135,0	0/0:70,0:70:99:0,210,255	./.:0,0:0:.:.	0/0:52,0:52:99:0,156,255	0/0:77,0:77:99:0,231,255	0/0:52,0:52:99:0,156,255	0/0:18,0:18:99:0,54,255	0/0:55,0:55:99:0,165,255	0/0:21,0:21:99:0,63,255	0/0:49,0:49:99:0,147,255	0/0:45,0:45:99:0,135,255	0/1:13,5:18:99:126,0,255	0/0:38,0:38:99:0,114,255	0/0:47,0:47:99:0,141,255	0/0:8,0:8:99:0,24,255	0/0:23,0:23:99:0,69,255	0/0:73,0:73:99:0,219,255	./.:0,0:0:.:.	0/0:64,0:64:99:0,192,255	0/1:37,15:52:99:255,0,255
NC_029516.1	9331123	SNC_029516.1_9331123	T	C	.	PASS	QualityScore=0.0;DP=2085	GT:AD:DP:GQ:PL	0/0:57,0:57:99:0,171,255	0/0:24,0:24:99:0,72,255	./.:0,0:0:.:.	0/0:40,0:40:99:0,120,255	0/1:48,22:70:99:255,0,255	1/1:0,17:17:99:255,51,0	0/1:28,10:38:99:246,0,255	1/0:17,42:59:99:255,0,255	0/0:94,0:94:99:0,255,255	1/0:18,35:53:99:255,0,255	1/1:0,38:38:99:255,114,0	./.:138,0:138:99:0,255,255	0/0:57,0:57:99:0,171,255	0/0:44,0:44:99:0,132,255	0/0:23,0:23:99:0,69,255	1/1:0,26:26:99:255,78,0	0/0:17,0:17:99:0,51,255	./.:0,0:0:.:.	0/1:49,47:96:99:255,0,255	./.:115,0:115:99:0,255,255	./.:106,0:106:99:0,255,255	0/0:70,0:70:99:0,210,255	1/1:0,37:37:99:255,111,0	0/0:59,0:59:99:0,177,255	./.:0,0:0:.:.	0/0:45,0:45:99:0,135,255	0/0:70,0:70:99:0,210,255	./.:0,0:0:.:.	0/1:28,24:52:99:255,0,255	0/0:77,0:77:99:0,231,255	0/0:52,0:52:99:0,156,255	0/0:18,0:18:99:0,54,255	1/1:0,55:55:99:255,165,0	0/1:14,7:21:99:189,0,255	0/0:49,0:49:99:0,147,255	0/0:45,0:45:99:0,135,255	1/0:5,13:18:99:255,0,126	0/1:20,18:38:99:255,0,255	0/0:47,0:47:99:0,141,255	0/0:8,0:8:99:0,24,255	1/1:0,23:23:99:255,69,0	0/1:48,25:73:99:255,0,255	./.:0,0:0:.:.	0/0:64,0:64:99:0,192,255	1/0:15,37:52:99:255,0,255
NC_029516.1	9338520	SNC_029516.1_9338520	A	T	.	PASS	QualityScore=0.0;DP=1180	GT:AD:DP:GQ:PL	0/0:75,0:75:99:0,225,255	0/0:64,0:64:99:0,192,255	0/0:37,0:37:99:0,111,255	0/0:71,0:71:99:0,213,255	0/0:46,0:46:99:0,138,255	./.:0,0:0:.:.	0/0:9,0:9:99:0,27,255	1/1:0,21:21:99:255,63,0	0/0:52,0:52:99:0,156,255	0/0:29,0:29:99:0,87,255	0/0:14,0:14:99:0,42,255	0/0:33,0:33:99:0,99,255	0/0:35,0:35:99:0,105,255	./.:0,0:0:.:.	0/0:17,0:17:99:0,51,255	0/0:89,0:89:99:0,255,255	0/0:18,0:18:99:0,54,255	0/0:25,0:25:99:0,75,255	1/0:11,24:35:99:255,0,255	./.:0,0:0:.:.	0/0:40,0:40:99:0,120,255	./.:1,0:1:66:0,3,36	0/0:59,0:59:99:0,177,255	0/0:32,0:32:99:0,96,255	./.:0,0:0:.:.	0/0:24,0:24:99:0,72,255	1/0:14,17:31:99:255,0,255	./.:1,0:1:66:0,3,36	0/0:7,0:7:99:0,21,252	0/0:20,0:20:99:0,60,255	0/0:5,0:5:96:0,15,180	0/1:20,4:24:99:71,0,255	0/0:38,0:38:99:0,114,255	1/0:10,12:22:99:255,0,255	1/0:11,40:51:99:255,0,243	0/0:13,0:13:99:0,39,255	0/0:6,0:6:98:0,18,216	0/0:18,0:18:99:0,54,255	0/0:25,0:25:99:0,75,255	./.:0,0:0:.:.	0/0:9,0:9:99:0,27,255	./.:0,0:0:.:.	0/0:14,0:14:99:0,42,255	0/0:25,0:25:99:0,75,255	0/0:45,0:45:99:0,135,255
NC_029516.1	9338536	SNC_029516.1_9338536	A	T	.	PASS	QualityScore=0.0;DP=1180	GT:AD:DP:GQ:PL	0/0:75,0:75:99:0,225,255	1/0:25,39:64:99:255,0,255	1/0:13,24:37:99:255,0,255	0/0:65,6:71:63:2,0,255	1/0:18,28:46:99:255,0,255	./.:0,0:0:.:.	0/0:9,0:9:99:0,27,255	0/0:21,0:21:99:0,63,255	1/1:1,51:52:99:255,120,0	0/1:22,7:29:99:165,0,255	1/1:0,14:14:99:255,42,0	1/0:12,21:33:99:255,0,255	0/0:35,0:35:99:0,105,255	./.:0,0:0:.:.	1/0:8,9:17:99:255,0,237	0/1:47,42:89:99:255,0,255	1/1:0,18:18:99:255,54,0	1/1:0,25:25:99:255,75,0	0/0:35,0:35:99:0,105,255	./.:0,0:0:.:.	0/0:40,0:40:99:0,120,255	./.:0,1:1:66:36,3,0	0/0:59,0:59:99:0,177,255	1/0:11,21:32:99:255,0,255	./.:0,0:0:.:.	1/1:0,24:24:99:255,72,0	0/0:31,0:31:99:0,93,255	./.:0,1:1:66:36,3,0	1/1:0,7:7:99:252,21,0	0/0:20,0:20:99:0,60,255	0/0:5,0:5:96:0,15,180	0/0:24,0:24:99:0,72,255	0/1:24,14:38:99:255,0,255	0/0:22,0:22:99:0,66,255	0/0:51,0:51:99:0,153,255	1/1:0,13:13:99:255,39,0	0/0:6,0:6:98:0,18,216	0/0:18,0:18:99:0,54,255	0/0:25,0:25:99:0,75,255	./.:0,0:0:.:.	1/1:0,9:9:99:255,27,0	./.:0,0:0:.:.	0/0:14,0:14:99:0,42,255	0/0:25,0:25:99:0,75,255	0/1:25,20:45:99:255,0,255
NC_029516.1	9338557	SNC_029516.1_9338557	T	C	.	PASS	QualityScore=0.0;DP=1180	GT:AD:DP:GQ:PL	0/0:75,0:75:99:0,225,255	0/0:64,0:64:99:0,192,255	0/0:37,0:37:99:0,111,255	0/0:71,0:71:99:0,213,255	0/0:46,0:46:99:0,138,255	./.:0,0:0:.:.	0/0:9,0:9:99:0,27,255	0/0:21,0:21:99:0,63,255	0/0:52,0:52:99:0,156,255	0/0:29,0:29:99:0,87,255	0/0:14,0:14:99:0,42,255	0/0:33,0:33:99:0,99,255	0/0:35,0:35:99:0,105,255	./.:0,0:0:.:.	0/1:9,8:17:99:237,0,255	0/0:89,0:89:99:0,255,255	0/0:18,0:18:99:0,54,255	0/0:25,0:25:99:0,75,255	0/0:35,0:35:99:0,105,255	./.:0,0:0:.:.	0/0:40,0:40:99:0,120,255	./.:1,0:1:66:0,3,36	0/0:59,0:59:99:0,177,255	0/0:32,0:32:99:0,96,255	./.:0,0:0:.:.	0/0:24,0:24:99:0,72,255	0/0:31,0:31:99:0,93,255	./.:1,0:1:66:0,3,36	0/0:7,0:7:99:0,21,252	1/1:0,20:20:99:255,60,0	0/0:5,0:5:96:0,15,180	0/0:24,0:24:99:0,72,255	0/0:38,0:38:99:0,114,255	0/0:22,0:22:99:0,66,255	0/0:51,0:51:99:0,153,255	0/0:13,0:13:99:0,39,255	0/0:6,0:6:98:0,18,216	0/0:18,0:18:99:0,54,255	0/0:25,0:25:99:0,75,255	./.:0,0:0:.:.	0/0:9,0:9:99:0,27,255	./.:0,0:0:.:.	0/0:14,0:14:99:0,42,255	0/0:25,0:25:99:0,75,255	0/0:45,0:45:99:0,135,255
NC_029516.1	9338576	SNC_029516.1_9338576	C	A	.	PASS	QualityScore=0.0;DP=1180	GT:AD:DP:GQ:PL	0/0:75,0:75:99:0,225,255	0/0:64,0:64:99:0,192,255	0/0:37,0:37:99:0,111,255	0/0:71,0:71:99:0,213,255	0/0:46,0:46:99:0,138,255	./.:0,0:0:.:.	0/0:9,0:9:99:0,27,255	0/0:21,0:21:99:0,63,255	0/0:52,0:52:99:0,156,255	0/0:29,0:29:99:0,87,255	0/0:14,0:14:99:0,42,255	0/0:33,0:33:99:0,99,255	0/0:35,0:35:99:0,105,255	./.:0,0:0:.:.	0/1:9,8:17:99:237,0,255	0/0:89,0:89:99:0,255,255	0/0:18,0:18:99:0,54,255	0/0:25,0:25:99:0,75,255	0/0:35,0:35:99:0,105,255	./.:0,0:0:.:.	0/0:40,0:40:99:0,120,255	./.:1,0:1:66:0,3,36	0/0:59,0:59:99:0,177,255	0/0:32,0:32:99:0,96,255	./.:0,0:0:.:.	0/0:24,0:24:99:0,72,255	0/0:31,0:31:99:0,93,255	./.:1,0:1:66:0,3,36	0/0:7,0:7:99:0,21,252	1/1:0,20:20:99:255,60,0	0/0:5,0:5:96:0,15,180	0/0:24,0:24:99:0,72,255	0/0:38,0:38:99:0,114,255	0/0:22,0:22:99:0,66,255	0/0:51,0:51:99:0,153,255	0/0:13,0:13:99:0,39,255	0/0:6,0:6:98:0,18,216	0/0:18,0:18:99:0,54,255	0/0:25,0:25:99:0,75,255	./.:0,0:0:.:.	0/0:9,0:9:99:0,27,255	./.:0,0:0:.:.	0/0:14,0:14:99:0,42,255	0/0:25,0:25:99:0,75,255	0/0:45,0:45:99:0,135,255
NC_029516.1	9338682	SNC_029516.1_9338682	A	G	.	PASS	QualityScore=0.0;DP=1156	GT:AD:DP:GQ:PL	0/0:47,0:47:99:0,141,255	0/0:7,0:7:99:0,21,252	0/0:34,0:34:99:0,102,255	1/0:15,23:38:99:255,0,255	0/0:30,0:30:99:0,90,255	0/0:10,0:10:99:0,30,255	0/0:15,0:15:99:0,45,255	./.:0,0:0:.:.	0/0:55,0:55:99:0,165,255	./.:0,0:0:.:.	0/0:23,0:23:99:0,69,255	0/0:40,0:40:99:0,120,255	0/0:20,0:20:99:0,60,255	0/0:10,0:10:99:0,30,255	0/0:31,0:31:99:0,93,255	0/0:5,0:5:96:0,15,180	0/0:27,0:27:99:0,81,255	./.:1,0:1:66:0,3,36	0/0:43,0:43:99:0,129,255	0/0:65,0:65:99:0,195,255	./.:112,0:112:99:0,255,255	0/0:9,0:9:99:0,27,255	0/0:50,0:50:99:0,150,255	./.:0,0:0:.:.	./.:0,0:0:.:.	0/0:47,0:47:99:0,141,255	0/0:10,0:10:99:0,30,255	0/0:5,0:5:96:0,15,180	0/0:28,0:28:99:0,84,255	0/0:19,0:19:99:0,57,255	0/0:33,0:33:99:0,99,255	0/0:47,0:47:99:0,141,255	0/0:10,0:10:99:0,30,255	0/0:27,0:27:99:0,81,255	0/0:60,0:60:99:0,180,255	./.:0,0:0:.:.	0/0:7,0:7:99:0,21,252	1/1:0,22:22:99:255,66,0	1/0:17,42:59:99:255,0,255	./.:0,0:0:.:.	0/0:15,0:15:99:0,45,255	0/0:23,0:23:99:0,69,255	0/0:11,0:11:99:0,33,255	0/0:32,0:32:99:0,96,255	0/0:29,0:29:99:0,87,255
NC_029516.1	9338696	SNC_029516.1_9338696	G	C	.	PASS	QualityScore=0.0;DP=1156	GT:AD:DP:GQ:PL	0/0:47,0:47:99:0,141,255	0/0:7,0:7:99:0,21,252	0/0:34,0:34:99:0,102,255	1/0:15,23:38:99:255,0,255	0/0:30,0:30:99:0,90,255	0/0:10,0:10:99:0,30,255	0/0:15,0:15:99:0,45,255	./.:0,0:0:.:.	0/0:55,0:55:99:0,165,255	./.:0,0:0:.:.	0/0:23,0:23:99:0,69,255	0/0:40,0:40:99:0,120,255	0/0:20,0:20:99:0,60,255	0/0:10,0:10:99:0,30,255	0/0:31,0:31:99:0,93,255	0/0:5,0:5:96:0,15,180	0/0:27,0:27:99:0,81,255	./.:1,0:1:66:0,3,36	0/0:43,0:43:99:0,129,255	0/0:65,0:65:99:0,195,255	./.:112,0:112:99:0,255,255	0/0:9,0:9:99:0,27,255	0/0:50,0:50:99:0,150,255	./.:0,0:0:.:.	./.:0,0:0:.:.	0/0:47,0:47:99:0,141,255	0/0:10,0:10:99:0,30,255	0/0:5,0:5:96:0,15,180	0/0:28,0:28:99:0,84,255	0/0:19,0:19:99:0,57,255	0/0:33,0:33:99:0,99,255	0/0:47,0:47:99:0,141,255	0/0:10,0:10:99:0,30,255	0/0:27,0:27:99:0,81,255	0/0:60,0:60:99:0,180,255	./.:0,0:0:.:.	0/0:7,0:7:99:0,21,252	1/1:0,22:22:99:255,66,0	1/0:17,42:59:99:255,0,255	./.:0,0:0:.:.	0/0:15,0:15:99:0,45,255	0/0:23,0:23:99:0,69,255	0/0:11,0:11:99:0,33,255	0/0:32,0:32:99:0,96,255	0/0:29,0:29:99:0,87,255
NC_029516.1	9338705	SNC_029516.1_9338705	C	G	.	PASS	QualityScore=0.0;DP=1156	GT:AD:DP:GQ:PL	0/0:47,0:47:99:0,141,255	0/0:7,0:7:99:0,21,252	0/0:34,0:34:99:0,102,255	0/0:38,0:38:99:0,114,255	0/0:30,0:30:99:0,90,255	0/0:10,0:10:99:0,30,255	0/0:15,0:15:99:0,45,255	./.:0,0:0:.:.	0/0:55,0:55:99:0,165,255	./.:0,0:0:.:.	0/0:23,0:23:99:0,69,255	0/0:40,0:40:99:0,120,255	0/0:20,0:20:99:0,60,255	0/0:10,0:10:99:0,30,255	0/0:31,0:31:99:0,93,255	0/0:5,0:5:96:0,15,180	0/0:27,0:27:99:0,81,255	./.:1,0:1:66:0,3,36	0/1:27,16:43:99:255,0,255	0/0:65,0:65:99:0,195,255	./.:112,0:112:99:0,255,255	0/0:9,0:9:99:0,27,255	0/0:50,0:50:99:0,150,255	./.:0,0:0:.:.	./.:0,0:0:.:.	0/0:47,0:47:99:0,141,255	0/0:10,0:10:99:0,30,255	0/0:5,0:5:96:0,15,180	0/0:28,0:28:99:0,84,255	0/0:19,0:19:99:0,57,255	0/0:33,0:33:99:0,99,255	1/0:17,30:47:99:255,0,255	0/0:10,0:10:99:0,30,255	0/1:15,12:27:99:255,0,255	1/0:18,42:60:99:255,0,255	./.:0,0:0:.:.	0/0:7,0:7:99:0,21,252	0/0:22,0:22:99:0,66,255	0/0:59,0:59:99:0,177,255	./.:0,0:0:.:.	0/0:15,0:15:99:0,45,255	0/0:23,0:23:99:0,69,255	0/0:11,0:11:99:0,33,255	0/0:32,0:32:99:0,96,255	0/0:29,0:29:99:0,87,255
NC_029516.1	9338731	SNC_029516.1_9338731	A	G	.	PASS	QualityScore=0.0;DP=1156	GT:AD:DP:GQ:PL	0/0:47,0:47:99:0,141,255	0/0:7,0:7:99:0,21,252	0/0:34,0:34:99:0,102,255	1/0:15,23:38:99:255,0,255	0/0:30,0:30:99:0,90,255	0/0:10,0:10:99:0,30,255	0/0:15,0:15:99:0,45,255	./.:0,0:0:.:.	0/0:55,0:55:99:0,165,255	./.:0,0:0:.:.	0/0:23,0:23:99:0,69,255	0/0:40,0:40:99:0,120,255	0/0:20,0:20:99:0,60,255	0/0:10,0:10:99:0,30,255	0/0:31,0:31:99:0,93,255	0/0:5,0:5:96:0,15,180	0/0:27,0:27:99:0,81,255	./.:1,0:1:66:0,3,36	0/0:43,0:43:99:0,129,255	0/0:65,0:65:99:0,195,255	./.:112,0:112:99:0,255,255	0/0:9,0:9:99:0,27,255	0/0:50,0:50:99:0,150,255	./.:0,0:0:.:.	./.:0,0:0:.:.	0/0:47,0:47:99:0,141,255	0/0:10,0:10:99:0,30,255	0/0:5,0:5:96:0,15,180	0/0:28,0:28:99:0,84,255	0/0:19,0:19:99:0,57,255	0/0:33,0:33:99:0,99,255	0/0:47,0:47:99:0,141,255	0/0:10,0:10:99:0,30,255	0/0:27,0:27:99:0,81,255	0/0:60,0:60:99:0,180,255	./.:0,0:0:.:.	0/0:7,0:7:99:0,21,252	1/1:0,22:22:99:255,66,0	1/0:17,42:59:99:255,0,255	./.:0,0:0:.:.	0/0:15,0:15:99:0,45,255	0/0:23,0:23:99:0,69,255	0/0:11,0:11:99:0,33,255	0/0:32,0:32:99:0,96,255	0/0:29,0:29:99:0,87,255
NC_029516.1	9426445	SNC_029516.1_9426445	A	T	.	PASS	QualityScore=0.0;DP=2656	GT:AD:DP:GQ:PL	0/0:97,0:97:99:0,255,255	0/0:64,0:64:99:0,192,255	1/0:21,43:64:99:255,0,255	0/0:83,0:83:99:0,250,255	1/0:30,51:81:99:255,0,255	0/0:16,0:16:99:0,48,255	1/0:7,14:21:99:255,0,189	0/0:61,0:61:99:0,183,255	./.:108,0:108:99:0,255,255	1/0:39,40:79:99:255,0,255	0/0:81,0:81:99:0,244,255	0/0:34,0:34:99:0,102,255	./.:103,0:103:99:0,255,255	0/0:29,0:29:99:0,87,255	0/0:15,0:15:99:0,45,255	0/0:60,0:60:99:0,180,255	0/0:65,0:65:99:0,195,255	./.:101,0:101:99:0,255,255	0/0:79,0:79:99:0,237,255	0/0:33,0:33:99:0,99,255	0/0:76,0:76:99:0,228,255	0/0:46,0:46:99:0,138,255	0/0:52,0:52:99:0,156,255	0/0:93,0:93:99:0,255,255	./.:0,0:0:.:.	0/0:25,0:25:99:0,75,255	0/0:49,0:49:99:0,147,255	0/0:50,0:50:99:0,150,255	0/0:69,0:69:99:0,207,255	0/0:79,0:79:99:0,237,255	0/0:23,0:23:99:0,69,255	0/0:73,0:73:99:0,219,255	1/0:17,60:77:99:255,0,255	0/0:20,0:20:99:0,60,255	0/0:82,0:82:99:0,247,255	0/0:42,0:42:99:0,126,255	0/1:16,10:26:99:255,0,255	./.:120,0:120:99:0,255,255	0/0:80,0:80:99:0,240,255	0/0:13,0:13:99:0,39,255	0/0:55,0:55:99:0,165,255	0/0:94,0:94:99:0,255,255	0/0:10,0:10:99:0,30,255	0/0:94,0:94:99:0,255,255	0/0:34,0:34:99:0,102,255
NC_029516.1	9426455	SNC_029516.1_9426455	C	T	.	PASS	QualityScore=0.0;DP=2578	GT:AD:DP:GQ:PL	1/1:0,16:16:99:255,48,0	./.:121,0:121:99:0,255,255	1/0:30,41:71:99:255,0,255	./.:0,0:0:.:.	1/1:0,43:43:99:255,129,0	0/0:12,0:12:99:0,36,255	./.:48,61:109:99:255,0,255	0/0:73,0:73:99:0,219,255	1/0:33,43:76:99:255,0,255	0/1:60,34:94:99:255,0,255	0/1:42,36:78:99:255,0,255	0/1:55,32:87:99:255,0,255	0/0:15,0:15:99:0,45,255	./.:117,0:117:99:0,255,255	0/0:25,0:25:99:0,75,255	1/1:4,30:34:99:255,0,42	./.:55,65:120:99:255,0,255	0/0:27,0:27:99:0,81,255	0/0:47,0:47:99:0,141,255	0/0:14,0:14:99:0,42,255	./.:115,0:115:99:0,255,255	1/0:16,22:38:99:255,0,255	0/0:33,0:33:99:0,99,255	0/0:83,0:83:99:0,250,255	./.:0,0:0:.:.	0/0:81,0:81:99:0,244,255	0/0:34,0:34:99:0,102,255	0/0:68,0:68:99:0,204,255	0/0:56,0:56:99:0,168,255	0/0:54,0:54:99:0,162,255	0/0:43,0:43:99:0,129,255	0/0:74,0:74:99:0,222,255	1/0:22,36:58:99:255,0,255	0/1:13,8:21:99:225,0,255	0/0:73,0:73:99:0,219,255	1/0:17,45:62:99:255,0,255	0/1:19,11:30:99:255,0,255	./.:123,0:123:99:0,255,255	0/0:62,0:62:99:0,186,255	./.:0,0:0:.:.	0/0:57,0:57:99:0,171,255	0/0:71,0:71:99:0,213,255	1/1:0,7:7:99:252,21,0	0/0:89,0:89:99:0,255,255	0/0:67,0:67:99:0,201,255
NC_029516.1	9426456	SNC_029516.1_9426456	C	T	.	PASS	QualityScore=0.0;DP=2656	GT:AD:DP:GQ:PL	1/0:32,65:97:99:255,0,255	0/0:64,0:64:99:0,192,255	1/0:21,43:64:99:255,0,255	0/0:83,0:83:99:0,250,255	1/1:0,81:81:99:255,244,0	0/0:16,0:16:99:0,48,255	1/0:7,14:21:99:255,0,189	0/0:61,0:61:99:0,183,255	./.:53,55:108:99:255,0,255	1/0:39,40:79:99:255,0,255	0/1:47,34:81:99:255,0,255	0/0:34,0:34:99:0,102,255	./.:39,64:103:99:255,0,255	0/0:29,0:29:99:0,87,255	0/0:15,0:15:99:0,45,255	1/0:14,46:60:99:255,0,255	0/1:49,16:65:99:255,0,255	./.:101,0:101:99:0,255,255	0/0:79,0:79:99:0,237,255	0/0:33,0:33:99:0,99,255	0/0:76,0:76:99:0,228,255	1/0:21,25:46:99:255,0,255	0/0:52,0:52:99:0,156,255	0/0:93,0:93:99:0,255,255	./.:0,0:0:.:.	0/0:25,0:25:99:0,75,255	0/0:49,0:49:99:0,147,255	0/0:50,0:50:99:0,150,255	0/0:69,0:69:99:0,207,255	0/0:79,0:79:99:0,237,255	0/0:23,0:23:99:0,69,255	0/0:73,0:73:99:0,219,255	1/0:17,60:77:99:255,0,255	1/0:9,11:20:99:255,0,255	0/0:82,0:82:99:0,247,255	0/1:32,10:42:99:234,0,255	0/1:16,10:26:99:255,0,255	./.:120,0:120:99:0,255,255	0/0:80,0:80:99:0,240,255	0/0:13,0:13:99:0,39,255	0/0:55,0:55:99:0,165,255	0/0:94,0:94:99:0,255,255	0/0:10,0:10:99:0,30,255	0/0:94,0:94:99:0,255,255	0/0:34,0:34:99:0,102,255
NC_029516.1	9427896	SNC_029516.1_9427896	T	C	.	PASS	QualityScore=0.0;DP=1609	GT:AD:DP:GQ:PL	0/0:43,0:43:99:0,129,255	0/0:83,0:83:99:0,250,255	0/0:20,0:20:99:0,60,255	0/0:11,0:11:99:0,33,255	0/0:9,0:9:99:0,27,255	./.:1,0:1:66:0,3,36	0/0:15,0:15:99:0,45,255	0/0:36,1:37:99:0,75,255	0/0:70,0:70:99:0,210,255	0/0:19,0:19:99:0,57,255	0/0:51,0:51:99:0,153,255	0/0:36,0:36:99:0,108,255	0/0:11,0:11:99:0,33,255	0/0:25,0:25:99:0,75,255	1/0:9,10:19:99:255,0,255	0/0:26,0:26:99:0,78,255	./.:125,0:125:99:0,255,255	0/0:50,0:50:99:0,150,255	0/0:8,0:8:99:0,24,255	0/0:52,0:52:99:0,156,255	0/0:58,0:58:99:0,174,255	0/0:28,0:28:99:0,84,255	./.:108,0:108:99:0,255,255	0/0:28,0:28:99:0,84,255	0/0:6,0:6:98:0,18,216	0/0:42,0:42:99:0,126,255	0/0:38,0:38:99:0,114,255	0/0:35,0:35:99:0,105,255	0/0:37,0:37:99:0,111,255	1/1:0,25:25:99:255,75,0	0/0:30,0:30:99:0,90,255	0/0:21,0:21:99:0,63,255	0/0:24,0:24:99:0,72,255	0/0:22,0:22:99:0,66,255	0/0:72,0:72:99:0,216,255	0/0:17,0:17:99:0,51,255	0/0:12,0:12:99:0,36,255	0/0:40,0:40:99:0,120,255	0/0:68,0:68:99:0,204,255	./.:0,2:2:79:72,6,0	0/0:70,0:70:99:0,210,255	0/0:19,0:19:99:0,57,255	0/0:15,0:15:99:0,45,255	0/0:18,0:18:99:0,54,255	0/0:63,0:63:99:0,189,255
NC_029516.1	9427914	SNC_029516.1_9427914	T	C	.	PASS	QualityScore=0.0;DP=1609	GT:AD:DP:GQ:PL	0/0:43,0:43:99:0,129,255	0/0:83,0:83:99:0,250,255	0/0:20,0:20:99:0,60,255	0/0:11,0:11:99:0,33,255	0/0:9,0:9:99:0,27,255	./.:1,0:1:66:0,3,36	0/0:15,0:15:99:0,45,255	0/0:37,0:37:99:0,111,255	0/0:70,0:70:99:0,210,255	0/0:19,0:19:99:0,57,255	0/0:51,0:51:99:0,153,255	0/0:36,0:36:99:0,108,255	0/0:11,0:11:99:0,33,255	0/0:25,0:25:99:0,75,255	0/0:19,0:19:99:0,57,255	0/0:26,0:26:99:0,78,255	./.:125,0:125:99:0,255,255	0/1:42,8:50:99:138,0,255	0/0:8,0:8:99:0,24,255	1/0:13,39:52:99:255,0,255	1/0:27,31:58:99:255,0,255	0/0:28,0:28:99:0,84,255	./.:108,0:108:99:0,255,255	0/0:28,0:28:99:0,84,255	0/0:6,0:6:98:0,18,216	0/0:42,0:42:99:0,126,255	0/0:38,0:38:99:0,114,255	0/0:35,0:35:99:0,105,255	0/0:35,2:37:99:0,40,255	0/0:25,0:25:99:0,75,255	0/0:30,0:30:99:0,90,255	0/0:21,0:21:99:0,63,255	0/0:24,0:24:99:0,72,255	0/0:22,0:22:99:0,66,255	0/0:71,1:72:99:0,181,255	0/0:15,2:17:99:21,0,255	0/0:12,0:12:99:0,36,255	0/0:40,0:40:99:0,120,255	0/0:68,0:68:99:0,204,255	./.:2,0:2:79:0,6,72	0/0:70,0:70:99:0,210,255	1/1:0,19:19:99:255,57,0	0/0:15,0:15:99:0,45,255	0/1:11,7:18:99:198,0,255	0/0:63,0:63:99:0,189,255
NC_029516.1	9427919	SNC_029516.1_9427919	T	G	.	PASS	QualityScore=0.0;DP=1609	GT:AD:DP:GQ:PL	0/0:42,1:43:99:0,94,255	0/0:83,0:83:99:0,250,255	0/0:20,0:20:99:0,60,255	0/0:11,0:11:99:0,33,255	0/0:9,0:9:99:0,27,255	./.:1,0:1:66:0,3,36	0/0:15,0:15:99:0,45,255	0/0:37,0:37:99:0,111,255	0/0:70,0:70:99:0,210,255	0/0:19,0:19:99:0,57,255	0/0:51,0:51:99:0,153,255	0/0:36,0:36:99:0,108,255	0/0:11,0:11:99:0,33,255	0/0:25,0:25:99:0,75,255	0/0:19,0:19:99:0,57,255	0/0:26,0:26:99:0,78,255	./.:125,0:125:99:0,255,255	0/0:50,0:50:99:0,150,255	0/0:8,0:8:99:0,24,255	0/0:52,0:52:99:0,156,255	0/1:31,27:58:99:255,0,255	0/0:28,0:28:99:0,84,255	./.:108,0:108:99:0,255,255	0/0:28,0:28:99:0,84,255	0/0:6,0:6:98:0,18,216	0/0:42,0:42:99:0,126,255	0/0:38,0:38:99:0,114,255	0/0:35,0:35:99:0,105,255	0/0:37,0:37:99:0,111,255	0/0:25,0:25:99:0,75,255	0/0:30,0:30:99:0,90,255	0/0:21,0:21:99:0,63,255	0/0:24,0:24:99:0,72,255	0/0:22,0:22:99:0,66,255	0/0:72,0:72:99:0,216,255	0/0:17,0:17:99:0,51,255	0/0:12,0:12:99:0,36,255	0/0:40,0:40:99:0,120,255	1/1:0,68:68:99:255,204,0	./.:2,0:2:79:0,6,72	0/0:70,0:70:99:0,210,255	0/0:19,0:19:99:0,57,255	0/0:15,0:15:99:0,45,255	1/0:7,11:18:99:255,0,198	0/0:63,0:63:99:0,189,255
NC_029516.1	9432420	SNC_029516.1_9432420	C	G	.	PASS	QualityScore=0.0;DP=1739	GT:AD:DP:GQ:PL	0/0:80,0:80:99:0,240,255	0/0:75,0:75:99:0,225,255	0/0:25,0:25:99:0,75,255	0/0:67,0:67:99:0,201,255	0/0:37,0:37:99:0,111,255	./.:0,0:0:.:.	0/1:21,11:32:99:255,0,255	0/0:42,0:42:99:0,126,255	0/0:98,0:98:99:0,255,255	0/0:6,0:6:98:0,18,216	1/0:14,27:41:99:255,0,255	0/0:68,0:68:99:0,204,255	0/0:30,0:30:99:0,90,255	0/0:20,0:20:99:0,60,255	0/0:11,0:11:99:0,33,255	0/0:60,0:60:99:0,180,255	1/1:0,17:17:99:255,51,0	0/0:22,0:22:99:0,66,255	0/0:75,0:75:99:0,225,255	0/0:39,0:39:99:0,117,255	0/0:22,0:22:99:0,66,255	0/0:32,0:32:99:0,96,255	0/0:75,0:75:99:0,225,255	0/0:35,0:35:99:0,105,255	./.:0,0:0:.:.	0/0:20,0:20:99:0,60,255	0/0:40,0:40:99:0,120,255	1/0:6,15:21:99:255,0,153	1/0:8,28:36:99:255,0,180	0/0:41,0:41:99:0,123,255	0/1:30,30:60:99:255,0,255	0/0:20,0:20:99:0,60,255	0/0:79,0:79:99:0,237,255	0/0:19,0:19:99:0,57,255	0/0:64,0:64:99:0,192,255	0/0:50,0:50:99:0,150,255	0/0:7,0:7:99:0,21,252	0/0:33,0:33:99:0,99,255	0/1:26,24:50:99:255,0,255	./.:0,0:0:.:.	1/0:6,20:26:99:255,0,138	1/1:0,58:58:99:255,174,0	1/1:0,42:42:99:255,126,0	0/0:42,0:42:99:0,126,255	0/0:22,0:22:99:0,66,255
NC_029516.1	9432427	SNC_029516.1_9432427	G	T	.	PASS	QualityScore=0.0;DP=1739	GT:AD:DP:GQ:PL	0/0:80,0:80:99:0,240,255	0/0:75,0:75:99:0,225,255	1/0:9,16:25:99:255,0,249	0/0:67,0:67:99:0,201,255	0/0:37,0:37:99:0,111,255	./.:0,0:0:.:.	0/0:32,0:32:99:0,96,255	0/0:42,0:42:99:0,126,255	0/0:98,0:98:99:0,255,255	0/0:6,0:6:98:0,18,216	0/0:41,0:41:99:0,123,255	0/0:68,0:68:99:0,204,255	0/0:30,0:30:99:0,90,255	0/0:20,0:20:99:0,60,255	0/0:11,0:11:99:0,33,255	0/0:60,0:60:99:0,180,255	0/0:17,0:17:99:0,51,255	0/0:22,0:22:99:0,66,255	0/0:75,0:75:99:0,225,255	0/0:39,0:39:99:0,117,255	0/0:22,0:22:99:0,66,255	1/0:14,18:32:99:255,0,255	0/0:75,0:75:99:0,225,255	0/0:35,0:35:99:0,105,255	./.:0,0:0:.:.	0/1:14,6:20:99:156,0,255	0/0:40,0:40:99:0,120,255	0/0:21,0:21:99:0,63,255	0/0:36,0:36:99:0,108,255	0/0:41,0:41:99:0,123,255	0/0:60,0:60:99:0,180,255	0/0:20,0:20:99:0,60,255	1/0:29,50:79:99:255,0,255	0/0:18,1:19:99:0,21,255	0/0:64,0:64:99:0,192,255	0/0:50,0:50:99:0,150,255	0/0:7,0:7:99:0,21,252	0/0:33,0:33:99:0,99,255	1/0:24,26:50:99:255,0,255	./.:0,0:0:.:.	0/0:26,0:26:99:0,78,255	0/0:58,0:58:99:0,174,255	0/0:42,0:42:99:0,126,255	0/0:42,0:42:99:0,126,255	0/0:22,0:22:99:0,66,255
NC_029516.1	9432430	SNC_029516.1_9432430	T	G	.	PASS	QualityScore=0.0;DP=1739	GT:AD:DP:GQ:PL	0/0:80,0:80:99:0,240,255	0/0:75,0:75:99:0,225,255	1/0:9,16:25:99:255,0,249	0/0:67,0:67:99:0,201,255	0/0:37,0:37:99:0,111,255	./.:0,0:0:.:.	0/0:32,0:32:99:0,96,255	0/0:42,0:42:99:0,126,255	0/0:98,0:98:99:0,255,255	0/0:6,0:6:98:0,18,216	0/0:41,0:41:99:0,123,255	0/0:68,0:68:99:0,204,255	0/0:30,0:30:99:0,90,255	0/0:20,0:20:99:0,60,255	0/0:11,0:11:99:0,33,255	0/0:60,0:60:99:0,180,255	0/0:17,0:17:99:0,51,255	0/0:22,0:22:99:0,66,255	0/0:75,0:75:99:0,225,255	0/0:39,0:39:99:0,117,255	0/0:22,0:22:99:0,66,255	1/0:14,18:32:99:255,0,255	0/0:75,0:75:99:0,225,255	0/0:35,0:35:99:0,105,255	./.:0,0:0:.:.	0/1:14,6:20:99:156,0,255	0/0:40,0:40:99:0,120,255	0/0:21,0:21:99:0,63,255	0/0:36,0:36:99:0,108,255	0/0:41,0:41:99:0,123,255	0/0:60,0:60:99:0,180,255	0/0:20,0:20:99:0,60,255	1/0:29,50:79:99:255,0,255	0/0:18,1:19:99:0,21,255	0/0:64,0:64:99:0,192,255	0/0:50,0:50:99:0,150,255	0/0:7,0:7:99:0,21,252	0/0:33,0:33:99:0,99,255	1/0:24,26:50:99:255,0,255	./.:0,0:0:.:.	0/0:26,0:26:99:0,78,255	0/0:58,0:58:99:0,174,255	0/0:42,0:42:99:0,126,255	0/0:42,0:42:99:0,126,255	0/0:22,0:22:99:0,66,255
NC_029516.1	9432436	SNC_029516.1_9432436	T	A	.	PASS	QualityScore=0.0;DP=1739	GT:AD:DP:GQ:PL	0/0:80,0:80:99:0,240,255	0/0:75,0:75:99:0,225,255	1/0:9,16:25:99:255,0,249	0/0:67,0:67:99:0,201,255	0/0:37,0:37:99:0,111,255	./.:0,0:0:.:.	0/0:32,0:32:99:0,96,255	0/0:42,0:42:99:0,126,255	0/0:98,0:98:99:0,255,255	0/0:6,0:6:98:0,18,216	0/0:41,0:41:99:0,123,255	0/0:68,0:68:99:0,204,255	0/0:30,0:30:99:0,90,255	0/0:20,0:20:99:0,60,255	0/0:11,0:11:99:0,33,255	0/0:60,0:60:99:0,180,255	0/0:17,0:17:99:0,51,255	0/0:22,0:22:99:0,66,255	0/0:75,0:75:99:0,225,255	0/0:39,0:39:99:0,117,255	0/0:22,0:22:99:0,66,255	1/0:14,18:32:99:255,0,255	0/0:75,0:75:99:0,225,255	0/0:35,0:35:99:0,105,255	./.:0,0:0:.:.	0/1:14,6:20:99:156,0,255	0/0:40,0:40:99:0,120,255	0/0:21,0:21:99:0,63,255	0/0:36,0:36:99:0,108,255	0/0:41,0:41:99:0,123,255	0/0:60,0:60:99:0,180,255	0/0:20,0:20:99:0,60,255	1/0:29,50:79:99:255,0,255	0/0:18,1:19:99:0,21,255	0/0:64,0:64:99:0,192,255	0/0:50,0:50:99:0,150,255	0/0:7,0:7:99:0,21,252	0/0:33,0:33:99:0,99,255	1/0:24,26:50:99:255,0,255	./.:0,0:0:.:.	0/0:26,0:26:99:0,78,255	0/0:58,0:58:99:0,174,255	0/0:42,0:42:99:0,126,255	0/0:42,0:42:99:0,126,255	0/0:22,0:22:99:0,66,255
NC_029516.1	9432524	SNC_029516.1_9432524	T	C	.	PASS	QualityScore=0.0;DP=1863	GT:AD:DP:GQ:PL	0/0:50,0:50:99:0,150,255	0/0:57,0:57:99:0,171,255	0/0:70,0:70:99:0,210,255	0/0:80,0:80:99:0,240,255	./.:110,0:110:99:0,255,255	0/0:16,0:16:99:0,48,255	0/0:21,0:21:99:0,63,255	0/0:29,0:29:99:0,87,255	0/0:36,0:36:99:0,108,255	0/0:5,0:5:96:0,15,180	0/0:21,0:21:99:0,63,255	0/0:61,0:61:99:0,183,255	0/0:21,0:21:99:0,63,255	0/0:37,0:37:99:0,111,255	0/1:8,5:13:99:141,0,249	0/0:69,0:69:99:0,207,255	0/0:27,0:27:99:0,81,255	0/0:24,0:24:99:0,72,255	0/0:49,0:49:99:0,147,255	0/0:53,0:53:99:0,159,255	0/0:73,0:73:99:0,219,255	./.:4,0:4:94:0,12,144	0/0:24,0:24:99:0,72,255	0/0:73,0:73:99:0,219,255	./.:0,0:0:.:.	0/0:23,0:23:99:0,69,255	0/0:32,0:32:99:0,96,255	./.:102,0:102:99:0,255,255	0/0:26,0:26:99:0,78,255	1/1:0,27:27:99:255,81,0	./.:0,0:0:.:.	0/0:37,0:37:99:0,111,255	0/0:23,0:23:99:0,69,255	0/0:14,0:14:99:0,42,255	0/0:61,0:61:99:0,183,255	0/0:36,0:36:99:0,108,255	0/0:15,0:15:99:0,45,255	0/0:64,0:64:99:0,192,255	0/0:58,0:58:99:0,174,255	1/0:11,15:26:99:255,0,255	./.:111,0:111:99:0,255,255	0/0:52,0:52:99:0,156,255	0/0:31,0:31:99:0,93,255	0/0:30,0:30:99:0,90,255	0/0:72,0:72:99:0,216,255
NC_029516.1	9480653	SNC_029516.1_9480653	A	T	.	PASS	QualityScore=0.0;DP=1461	GT:AD:DP:GQ:PL	0/0:52,0:52:99:0,156,255	0/0:35,0:35:99:0,105,255	0/0:8,0:8:99:0,24,255	0/0:29,0:29:99:0,87,255	0/0:20,0:20:99:0,60,255	0/0:11,0:11:99:0,33,255	0/0:31,0:31:99:0,93,255	0/0:26,0:26:99:0,78,255	0/0:91,0:91:99:0,255,255	0/0:24,0:24:99:0,72,255	0/0:37,0:37:99:0,111,255	0/0:23,0:23:99:0,69,255	0/0:21,0:21:99:0,63,255	0/0:24,0:24:99:0,72,255	0/0:16,0:16:99:0,48,255	0/0:64,0:64:99:0,192,255	0/0:20,0:20:99:0,60,255	0/0:50,0:50:99:0,150,255	0/0:13,0:13:99:0,39,255	0/0:43,0:43:99:0,129,255	./.:3,0:3:88:0,9,108	0/0:7,0:7:99:0,21,252	0/1:18,16:34:99:255,0,255	0/0:87,0:87:99:0,255,255	0/0:6,0:6:98:0,18,216	0/0:34,0:34:99:0,102,255	0/0:34,0:34:99:0,102,255	0/0:37,0:37:99:0,111,255	0/0:49,0:49:99:0,147,255	0/0:34,0:34:99:0,102,255	0/0:12,0:12:99:0,36,255	0/0:29,0:29:99:0,87,255	0/1:20,16:36:99:255,0,255	0/0:23,0:23:99:0,69,255	0/0:35,0:35:99:0,105,255	0/1:23,11:34:99:255,0,255	0/1:10,2:12:99:36,0,255	0/0:99,0:99:99:0,255,255	0/0:23,0:23:99:0,69,255	./.:0,0:0:.:.	0/0:56,0:56:99:0,168,255	0/0:30,0:30:99:0,90,255	0/0:40,0:40:99:0,120,255	0/0:32,0:32:99:0,96,255	0/0:37,0:37:99:0,111,255
NC_029516.1	9480659	SNC_029516.1_9480659	T	C	.	PASS	QualityScore=0.0;DP=1461	GT:AD:DP:GQ:PL	0/0:52,0:52:99:0,156,255	0/0:35,0:35:99:0,105,255	0/0:8,0:8:99:0,24,255	0/0:29,0:29:99:0,87,255	0/1:12,8:20:99:228,0,255	0/0:11,0:11:99:0,33,255	1/0:10,21:31:99:255,0,255	0/0:26,0:26:99:0,78,255	0/0:91,0:91:99:0,255,255	0/0:24,0:24:99:0,72,255	0/0:37,0:37:99:0,111,255	0/0:23,0:23:99:0,69,255	0/0:21,0:21:99:0,63,255	0/0:24,0:24:99:0,72,255	0/0:16,0:16:99:0,48,255	0/0:64,0:64:99:0,192,255	0/0:20,0:20:99:0,60,255	0/0:50,0:50:99:0,150,255	0/0:13,0:13:99:0,39,255	0/0:43,0:43:99:0,129,255	./.:3,0:3:88:0,9,108	1/1:0,7:7:99:252,21,0	0/0:34,0:34:99:0,102,255	0/0:87,0:87:99:0,255,255	0/0:6,0:6:98:0,18,216	1/1:5,29:34:99:255,0,78	0/0:34,0:34:99:0,102,255	0/0:37,0:37:99:0,111,255	0/0:49,0:49:99:0,147,255	0/0:34,0:34:99:0,102,255	0/0:12,0:12:99:0,36,255	0/0:29,0:29:99:0,87,255	0/0:36,0:36:99:0,108,255	0/0:23,0:23:99:0,69,255	0/0:35,0:35:99:0,105,255	1/0:11,23:34:99:255,0,255	0/0:12,0:12:99:0,36,255	0/0:99,0:99:99:0,255,255	0/0:23,0:23:99:0,69,255	./.:0,0:0:.:.	1/0:24,32:56:99:255,0,255	0/0:30,0:30:99:0,90,255	0/0:40,0:40:99:0,120,255	0/0:32,0:32:99:0,96,255	0/0:37,0:37:99:0,111,255
NC_029516.1	9512874	SNC_029516.1_9512874	A	G	.	PASS	QualityScore=0.0;DP=2246	GT:AD:DP:GQ:PL	0/0:90,0:90:99:0,255,255	./.:143,1:144:99:0,255,255	0/0:32,0:32:99:0,96,255	0/0:33,0:33:99:0,99,255	0/0:39,0:39:99:0,117,255	0/0:33,0:33:99:0,99,255	0/0:81,0:81:99:0,244,255	0/0:46,0:46:99:0,138,255	0/0:40,0:40:99:0,120,255	0/0:28,0:28:99:0,84,255	0/0:83,0:83:99:0,250,255	0/0:81,0:81:99:0,244,255	0/0:45,0:45:99:0,135,255	0/0:20,0:20:99:0,60,255	0/0:18,0:18:99:0,54,255	0/0:64,0:64:99:0,192,255	0/0:26,0:26:99:0,78,255	0/0:72,0:72:99:0,216,255	0/0:19,0:19:99:0,57,255	0/0:57,0:57:99:0,171,255	0/0:15,0:15:99:0,45,255	0/0:75,0:75:99:0,225,255	./.:114,0:114:99:0,255,255	0/0:26,0:26:99:0,78,255	1/1:0,11:11:99:255,33,0	0/0:41,0:41:99:0,123,255	0/0:73,0:73:99:0,219,255	1/1:0,8:8:99:255,24,0	0/0:91,0:91:99:0,255,255	0/0:39,0:39:99:0,117,255	0/0:10,0:10:99:0,30,255	0/0:39,0:39:99:0,117,255	0/0:89,0:89:99:0,255,255	0/0:36,0:36:99:0,108,255	0/0:35,0:35:99:0,105,255	0/0:42,0:42:99:0,126,255	0/0:21,0:21:99:0,63,255	0/0:80,0:80:99:0,240,255	0/0:54,0:54:99:0,162,255	./.:0,0:0:.:.	0/0:73,0:73:99:0,219,255	0/0:38,0:38:99:0,114,255	0/0:60,0:60:99:0,180,255	0/0:32,0:32:99:0,96,255	0/0:93,0:93:99:0,255,255
NC_029516.1	9512886	SNC_029516.1_9512886	T	C	.	PASS	QualityScore=0.0;DP=2246	GT:AD:DP:GQ:PL	0/1:50,40:90:99:255,0,255	./.:107,37:144:99:255,0,255	0/0:32,0:32:99:0,96,255	0/0:33,0:33:99:0,99,255	1/0:19,20:39:99:255,0,255	0/1:17,16:33:99:255,0,255	0/0:81,0:81:99:0,244,255	0/0:43,3:46:99:0,30,255	1/1:0,40:40:99:255,120,0	0/0:28,0:28:99:0,84,255	0/0:83,0:83:99:0,250,255	0/1:65,16:81:99:255,0,255	0/1:29,16:45:99:255,0,255	0/0:20,0:20:99:0,60,255	0/0:18,0:18:99:0,54,255	0/0:64,0:64:99:0,192,255	1/0:6,20:26:99:255,0,138	1/0:20,52:72:99:255,0,255	0/0:19,0:19:99:0,57,255	0/0:57,0:57:99:0,171,255	0/0:15,0:15:99:0,45,255	0/1:45,30:75:99:255,0,255	./.:25,89:114:99:255,0,255	0/0:26,0:26:99:0,78,255	0/0:11,0:11:99:0,33,255	0/0:41,0:41:99:0,123,255	1/0:22,51:73:99:255,0,255	0/0:8,0:8:99:0,24,255	0/1:63,28:91:99:255,0,255	0/0:38,1:39:99:0,81,255	0/0:10,0:10:99:0,30,255	0/0:39,0:39:99:0,117,255	0/0:89,0:89:99:0,255,255	0/1:21,15:36:99:255,0,255	0/0:35,0:35:99:0,105,255	1/1:0,42:42:99:255,126,0	0/0:21,0:21:99:0,63,255	1/1:0,80:80:99:255,240,0	1/0:12,42:54:99:255,0,255	./.:0,0:0:.:.	1/0:32,41:73:99:255,0,255	0/0:38,0:38:99:0,114,255	0/0:60,0:60:99:0,180,255	0/0:32,0:32:99:0,96,255	0/0:93,0:93:99:0,255,255
NC_029516.1	9512979	SNC_029516.1_9512979	G	A	.	PASS	QualityScore=0.0;DP=1850	GT:AD:DP:GQ:PL	0/0:80,0:80:99:0,240,255	0/0:38,0:38:99:0,114,255	0/0:12,0:12:99:0,36,255	0/0:49,0:49:99:0,147,255	0/0:30,0:30:99:0,90,255	0/0:17,0:17:99:0,51,255	0/0:81,0:81:99:0,244,255	0/0:22,0:22:99:0,66,255	0/0:8,0:8:99:0,24,255	0/0:41,0:41:99:0,123,255	0/1:16,14:30:99:255,0,255	0/0:21,0:21:99:0,63,255	0/0:51,0:51:99:0,153,255	0/0:16,0:16:99:0,48,255	1/0:10,10:20:99:255,0,255	0/0:92,0:92:99:0,255,255	0/0:19,0:19:99:0,57,255	0/0:47,0:47:99:0,141,255	1/1:0,16:16:99:255,48,0	0/0:82,0:82:99:0,247,255	0/0:6,0:6:98:0,18,216	0/0:55,0:55:99:0,165,255	0/0:71,0:71:99:0,213,255	./.:112,0:112:99:0,255,255	./.:0,0:0:.:.	0/0:46,0:46:99:0,138,255	0/0:34,0:34:99:0,102,255	0/0:15,0:15:99:0,45,255	1/0:13,38:51:99:255,0,255	0/0:51,0:51:99:0,153,255	0/0:12,0:12:99:0,36,255	0/0:18,0:18:99:0,54,255	0/0:58,0:58:99:0,174,255	0/0:26,0:26:99:0,78,255	./.:110,0:110:99:0,255,255	./.:0,0:0:.:.	0/0:13,0:13:99:0,39,255	0/0:55,0:55:99:0,165,255	0/0:89,0:89:99:0,255,255	./.:0,0:0:.:.	0/0:37,0:37:99:0,111,255	0/0:33,0:33:99:0,99,255	0/0:89,0:89:99:0,255,255	0/0:58,0:58:99:0,174,255	0/0:39,0:39:99:0,117,255
NC_029516.1	9512989	SNC_029516.1_9512989	T	C	.	PASS	QualityScore=0.0;DP=1850	GT:AD:DP:GQ:PL	1/0:38,42:80:99:255,0,255	1/0:14,24:38:99:255,0,255	0/0:12,0:12:99:0,36,255	0/0:49,0:49:99:0,147,255	1/0:13,17:30:99:255,0,255	0/0:17,0:17:99:0,51,255	0/0:81,0:81:99:0,244,255	1/1:0,22:22:99:255,66,0	0/0:8,0:8:99:0,24,255	0/0:41,0:41:99:0,123,255	0/1:16,14:30:99:255,0,255	1/0:7,14:21:99:255,0,189	0/0:51,0:51:99:0,153,255	0/0:16,0:16:99:0,48,255	1/0:10,10:20:99:255,0,255	0/0:92,0:92:99:0,255,255	0/0:19,0:19:99:0,57,255	0/0:47,0:47:99:0,141,255	1/1:0,16:16:99:255,48,0	0/0:82,0:82:99:0,247,255	0/0:6,0:6:98:0,18,216	0/1:44,11:55:99:231,0,255	0/0:71,0:71:99:0,213,255	./.:112,0:112:99:0,255,255	./.:0,0:0:.:.	0/0:46,0:46:99:0,138,255	1/1:4,30:34:99:255,0,42	0/0:15,0:15:99:0,45,255	1/0:13,38:51:99:255,0,255	0/0:51,0:51:99:0,153,255	0/0:12,0:12:99:0,36,255	0/0:18,0:18:99:0,54,255	0/1:33,25:58:99:255,0,255	1/0:12,14:26:99:255,0,255	./.:110,0:110:99:0,255,255	./.:0,0:0:.:.	0/0:13,0:13:99:0,39,255	0/0:55,0:55:99:0,165,255	0/0:89,0:89:99:0,255,255	./.:0,0:0:.:.	0/0:37,0:37:99:0,111,255	0/0:33,0:33:99:0,99,255	0/0:89,0:89:99:0,255,255	0/0:58,0:58:99:0,174,255	0/0:39,0:39:99:0,117,255
NC_029516.1	9512990	SNC_029516.1_9512990	G	A	.	PASS	QualityScore=0.0;DP=1850	GT:AD:DP:GQ:PL	0/0:80,0:80:99:0,240,255	0/0:38,0:38:99:0,114,255	0/0:12,0:12:99:0,36,255	0/0:49,0:49:99:0,147,255	0/0:30,0:30:99:0,90,255	0/0:17,0:17:99:0,51,255	0/0:81,0:81:99:0,244,255	0/0:22,0:22:99:0,66,255	0/0:8,0:8:99:0,24,255	0/0:41,0:41:99:0,123,255	0/1:16,14:30:99:255,0,255	0/0:21,0:21:99:0,63,255	0/0:51,0:51:99:0,153,255	0/0:16,0:16:99:0,48,255	1/0:10,10:20:99:255,0,255	0/0:92,0:92:99:0,255,255	0/0:19,0:19:99:0,57,255	0/0:47,0:47:99:0,141,255	1/1:0,16:16:99:255,48,0	0/0:82,0:82:99:0,247,255	0/0:6,0:6:98:0,18,216	0/0:55,0:55:99:0,165,255	0/0:71,0:71:99:0,213,255	./.:112,0:112:99:0,255,255	./.:0,0:0:.:.	0/0:46,0:46:99:0,138,255	0/0:34,0:34:99:0,102,255	0/0:15,0:15:99:0,45,255	1/0:13,38:51:99:255,0,255	0/0:51,0:51:99:0,153,255	0/0:12,0:12:99:0,36,255	0/0:18,0:18:99:0,54,255	0/0:58,0:58:99:0,174,255	0/0:26,0:26:99:0,78,255	./.:110,0:110:99:0,255,255	./.:0,0:0:.:.	0/0:13,0:13:99:0,39,255	0/0:55,0:55:99:0,165,255	0/0:89,0:89:99:0,255,255	./.:0,0:0:.:.	0/0:37,0:37:99:0,111,255	0/0:33,0:33:99:0,99,255	0/0:89,0:89:99:0,255,255	0/0:58,0:58:99:0,174,255	0/0:39,0:39:99:0,117,255
NC_029516.1	9512992	SNC_029516.1_9512992	G	A	.	PASS	QualityScore=0.0;DP=1850	GT:AD:DP:GQ:PL	1/0:38,42:80:99:255,0,255	1/0:14,24:38:99:255,0,255	0/0:12,0:12:99:0,36,255	0/0:49,0:49:99:0,147,255	1/0:13,17:30:99:255,0,255	0/0:17,0:17:99:0,51,255	0/0:81,0:81:99:0,244,255	1/1:0,22:22:99:255,66,0	0/0:8,0:8:99:0,24,255	0/0:41,0:41:99:0,123,255	0/1:16,14:30:99:255,0,255	1/0:7,14:21:99:255,0,189	0/0:51,0:51:99:0,153,255	0/0:16,0:16:99:0,48,255	1/0:10,10:20:99:255,0,255	0/0:92,0:92:99:0,255,255	0/0:19,0:19:99:0,57,255	0/0:47,0:47:99:0,141,255	1/1:0,16:16:99:255,48,0	0/0:82,0:82:99:0,247,255	0/0:6,0:6:98:0,18,216	0/1:44,11:55:99:231,0,255	0/0:71,0:71:99:0,213,255	./.:112,0:112:99:0,255,255	./.:0,0:0:.:.	0/0:46,0:46:99:0,138,255	1/1:4,30:34:99:255,0,42	0/0:15,0:15:99:0,45,255	1/0:13,38:51:99:255,0,255	0/0:51,0:51:99:0,153,255	0/0:12,0:12:99:0,36,255	0/0:18,0:18:99:0,54,255	0/1:33,25:58:99:255,0,255	1/0:12,14:26:99:255,0,255	./.:110,0:110:99:0,255,255	./.:0,0:0:.:.	0/0:13,0:13:99:0,39,255	0/0:55,0:55:99:0,165,255	0/0:89,0:89:99:0,255,255	./.:0,0:0:.:.	0/0:37,0:37:99:0,111,255	0/0:33,0:33:99:0,99,255	0/0:89,0:89:99:0,255,255	0/0:58,0:58:99:0,174,255	0/0:39,0:39:99:0,117,255
NC_029516.1	9515542	SNC_029516.1_9515542	A	C	.	PASS	QualityScore=0.0;DP=1900	GT:AD:DP:GQ:PL	1/0:18,60:78:99:255,0,255	./.:176,0:176:99:0,255,255	0/0:28,0:28:99:0,84,255	0/0:68,0:68:99:0,204,255	./.:0,0:0:.:.	0/0:51,0:51:99:0,153,255	0/0:12,0:12:99:0,36,255	0/1:23,9:32:99:228,0,255	0/0:82,0:82:99:0,247,255	0/0:47,0:47:99:0,141,255	./.:161,0:161:99:0,255,255	0/0:28,0:28:99:0,84,255	0/0:56,0:56:99:0,168,255	0/0:44,0:44:99:0,132,255	0/0:31,0:31:99:0,93,255	0/0:35,0:35:99:0,105,255	0/0:32,0:32:99:0,96,255	0/0:27,0:27:99:0,81,255	0/0:78,0:78:99:0,234,255	0/0:51,0:51:99:0,153,255	0/0:29,0:29:99:0,87,255	1/1:0,29:29:99:255,87,0	0/0:49,0:49:99:0,147,255	0/0:50,0:50:99:0,150,255	./.:0,0:0:.:.	0/0:60,0:60:99:0,180,255	0/1:17,9:26:99:246,0,255	0/0:15,0:15:99:0,45,255	./.:0,0:0:.:.	0/1:24,10:34:99:255,0,255	./.:0,0:0:.:.	0/0:53,0:53:99:0,159,255	0/0:25,0:25:99:0,75,255	1/0:11,25:36:99:255,0,255	0/0:59,0:59:99:0,177,255	0/0:59,0:59:99:0,177,255	0/0:27,0:27:99:0,81,255	./.:0,0:0:.:.	0/0:44,0:44:99:0,132,255	./.:0,0:0:.:.	0/0:26,0:26:99:0,78,255	0/0:51,0:51:99:0,153,255	./.:0,0:0:.:.	0/0:60,0:60:99:0,180,255	0/0:51,0:51:99:0,153,255
NC_029516.1	9515543	SNC_029516.1_9515543	T	A	.	PASS	QualityScore=0.0;DP=1900	GT:AD:DP:GQ:PL	1/0:18,60:78:99:255,0,255	./.:176,0:176:99:0,255,255	0/0:28,0:28:99:0,84,255	0/0:68,0:68:99:0,204,255	./.:0,0:0:.:.	0/0:51,0:51:99:0,153,255	0/0:12,0:12:99:0,36,255	0/1:23,9:32:99:228,0,255	0/0:82,0:82:99:0,247,255	0/0:47,0:47:99:0,141,255	./.:161,0:161:99:0,255,255	0/0:28,0:28:99:0,84,255	0/0:56,0:56:99:0,168,255	0/0:44,0:44:99:0,132,255	0/0:31,0:31:99:0,93,255	0/0:35,0:35:99:0,105,255	0/0:32,0:32:99:0,96,255	0/0:27,0:27:99:0,81,255	0/0:78,0:78:99:0,234,255	0/0:51,0:51:99:0,153,255	0/0:29,0:29:99:0,87,255	1/1:0,29:29:99:255,87,0	0/0:49,0:49:99:0,147,255	0/0:50,0:50:99:0,150,255	./.:0,0:0:.:.	0/0:60,0:60:99:0,180,255	0/1:17,9:26:99:246,0,255	0/0:15,0:15:99:0,45,255	./.:0,0:0:.:.	0/1:24,10:34:99:255,0,255	./.:0,0:0:.:.	0/0:53,0:53:99:0,159,255	0/0:25,0:25:99:0,75,255	1/0:11,25:36:99:255,0,255	0/0:59,0:59:99:0,177,255	0/0:59,0:59:99:0,177,255	0/0:27,0:27:99:0,81,255	./.:0,0:0:.:.	0/0:44,0:44:99:0,132,255	./.:0,0:0:.:.	0/0:26,0:26:99:0,78,255	0/0:51,0:51:99:0,153,255	./.:0,0:0:.:.	0/0:60,0:60:99:0,180,255	0/0:51,0:51:99:0,153,255
NC_029516.1	9515546	SNC_029516.1_9515546	G	A	.	PASS	QualityScore=0.0;DP=1900	GT:AD:DP:GQ:PL	1/0:18,60:78:99:255,0,255	./.:176,0:176:99:0,255,255	0/0:28,0:28:99:0,84,255	0/0:68,0:68:99:0,204,255	./.:0,0:0:.:.	0/0:51,0:51:99:0,153,255	0/0:12,0:12:99:0,36,255	0/1:23,9:32:99:228,0,255	0/0:82,0:82:99:0,247,255	0/0:47,0:47:99:0,141,255	./.:161,0:161:99:0,255,255	0/0:28,0:28:99:0,84,255	0/0:56,0:56:99:0,168,255	0/0:44,0:44:99:0,132,255	0/0:31,0:31:99:0,93,255	0/0:35,0:35:99:0,105,255	0/0:32,0:32:99:0,96,255	0/0:27,0:27:99:0,81,255	0/0:78,0:78:99:0,234,255	0/0:51,0:51:99:0,153,255	0/0:29,0:29:99:0,87,255	1/1:0,29:29:99:255,87,0	0/0:49,0:49:99:0,147,255	0/0:50,0:50:99:0,150,255	./.:0,0:0:.:.	0/0:60,0:60:99:0,180,255	0/1:17,9:26:99:246,0,255	0/0:15,0:15:99:0,45,255	./.:0,0:0:.:.	0/1:24,10:34:99:255,0,255	./.:0,0:0:.:.	0/0:53,0:53:99:0,159,255	0/0:25,0:25:99:0,75,255	1/0:11,25:36:99:255,0,255	0/0:59,0:59:99:0,177,255	0/0:59,0:59:99:0,177,255	0/0:27,0:27:99:0,81,255	./.:0,0:0:.:.	0/0:44,0:44:99:0,132,255	./.:0,0:0:.:.	0/0:26,0:26:99:0,78,255	0/0:51,0:51:99:0,153,255	./.:0,0:0:.:.	0/0:60,0:60:99:0,180,255	0/0:51,0:51:99:0,153,255
NC_029516.1	9515547	SNC_029516.1_9515547	T	C	.	PASS	QualityScore=0.0;DP=1900	GT:AD:DP:GQ:PL	1/0:18,60:78:99:255,0,255	./.:176,0:176:99:0,255,255	0/0:28,0:28:99:0,84,255	0/0:68,0:68:99:0,204,255	./.:0,0:0:.:.	0/0:51,0:51:99:0,153,255	0/0:12,0:12:99:0,36,255	0/1:23,9:32:99:228,0,255	0/0:82,0:82:99:0,247,255	0/0:47,0:47:99:0,141,255	./.:161,0:161:99:0,255,255	0/0:28,0:28:99:0,84,255	0/0:56,0:56:99:0,168,255	0/0:44,0:44:99:0,132,255	0/0:31,0:31:99:0,93,255	0/0:35,0:35:99:0,105,255	0/0:32,0:32:99:0,96,255	0/0:27,0:27:99:0,81,255	0/0:78,0:78:99:0,234,255	0/0:51,0:51:99:0,153,255	0/0:29,0:29:99:0,87,255	1/1:0,29:29:99:255,87,0	0/0:49,0:49:99:0,147,255	0/0:50,0:50:99:0,150,255	./.:0,0:0:.:.	0/0:60,0:60:99:0,180,255	0/1:17,9:26:99:246,0,255	0/0:15,0:15:99:0,45,255	./.:0,0:0:.:.	0/1:24,10:34:99:255,0,255	./.:0,0:0:.:.	0/0:53,0:53:99:0,159,255	0/0:25,0:25:99:0,75,255	1/0:11,25:36:99:255,0,255	0/0:59,0:59:99:0,177,255	0/0:59,0:59:99:0,177,255	0/0:27,0:27:99:0,81,255	./.:0,0:0:.:.	0/0:44,0:44:99:0,132,255	./.:0,0:0:.:.	0/0:26,0:26:99:0,78,255	0/0:51,0:51:99:0,153,255	./.:0,0:0:.:.	0/0:60,0:60:99:0,180,255	0/0:51,0:51:99:0,153,255
NC_029516.1	9515550	SNC_029516.1_9515550	A	T	.	PASS	QualityScore=0.0;DP=1900	GT:AD:DP:GQ:PL	0/0:78,0:78:99:0,234,255	./.:176,0:176:99:0,255,255	0/0:28,0:28:99:0,84,255	0/0:68,0:68:99:0,204,255	./.:0,0:0:.:.	0/0:51,0:51:99:0,153,255	0/0:12,0:12:99:0,36,255	0/0:32,0:32:99:0,96,255	0/0:82,0:82:99:0,247,255	0/0:47,0:47:99:0,141,255	./.:161,0:161:99:0,255,255	0/0:28,0:28:99:0,84,255	0/0:56,0:56:99:0,168,255	0/0:44,0:44:99:0,132,255	0/0:31,0:31:99:0,93,255	0/0:35,0:35:99:0,105,255	0/0:32,0:32:99:0,96,255	0/0:27,0:27:99:0,81,255	0/0:78,0:78:99:0,234,255	0/0:51,0:51:99:0,153,255	1/1:0,29:29:99:255,87,0	0/0:29,0:29:99:0,87,255	0/0:49,0:49:99:0,147,255	0/0:50,0:50:99:0,150,255	./.:0,0:0:.:.	1/1:0,60:60:99:255,180,0	0/0:26,0:26:99:0,78,255	0/0:15,0:15:99:0,45,255	./.:0,0:0:.:.	0/0:34,0:34:99:0,102,255	./.:0,0:0:.:.	0/0:53,0:53:99:0,159,255	0/0:25,0:25:99:0,75,255	0/0:36,0:36:99:0,108,255	0/0:59,0:59:99:0,177,255	0/0:59,0:59:99:0,177,255	0/0:27,0:27:99:0,81,255	./.:0,0:0:.:.	0/0:44,0:44:99:0,132,255	./.:0,0:0:.:.	0/0:26,0:26:99:0,78,255	0/0:51,0:51:99:0,153,255	./.:0,0:0:.:.	1/1:0,60:60:99:255,180,0	0/0:51,0:51:99:0,153,255
NC_029516.1	9543522	SNC_029516.1_9543522	T	C	.	PASS	QualityScore=0.0;DP=2719	GT:AD:DP:GQ:PL	0/0:61,0:61:99:0,183,255	./.:108,0:108:99:0,255,255	./.:105,0:105:99:0,255,255	0/0:68,0:68:99:0,204,255	0/0:97,0:97:99:0,255,255	0/0:32,0:32:99:0,96,255	0/0:16,0:16:99:0,48,255	./.:63,46:109:99:255,0,255	0/0:58,0:58:99:0,174,255	0/0:51,0:51:99:0,153,255	0/0:59,0:59:99:0,177,255	./.:105,0:105:99:0,255,255	0/0:28,0:28:99:0,84,255	0/0:85,0:85:99:0,255,255	0/1:18,12:30:99:255,0,255	./.:159,0:159:99:0,255,255	0/0:36,0:36:99:0,108,255	0/0:70,0:70:99:0,210,255	0/0:26,0:26:99:0,78,255	./.:124,0:124:99:0,255,255	0/0:60,0:60:99:0,180,255	0/0:29,0:29:99:0,87,255	./.:108,0:108:99:0,255,255	0/0:91,0:91:99:0,255,255	0/0:8,0:8:99:0,24,255	0/0:26,0:26:99:0,78,255	0/0:87,0:87:99:0,255,255	0/0:15,0:15:99:0,45,255	0/0:30,0:30:99:0,90,255	1/1:0,42:42:99:255,126,0	0/0:34,0:34:99:0,102,255	./.:109,0:109:99:0,255,255	0/0:93,0:93:99:0,255,255	0/0:37,0:37:99:0,111,255	0/0:92,0:92:99:0,255,255	0/0:67,0:67:99:0,201,255	0/0:13,0:13:99:0,39,255	0/0:18,0:18:99:0,54,255	0/0:20,0:20:99:0,60,255	1/1:0,10:10:99:255,30,0	0/0:31,0:31:99:0,93,255	0/0:56,0:56:99:0,168,255	0/0:61,0:61:99:0,183,255	0/0:21,0:21:99:0,63,255	./.:134,0:134:99:0,255,255
NC_029516.1	9722887	SNC_029516.1_9722887	C	T	.	PASS	QualityScore=0.0;DP=926	GT:AD:DP:GQ:PL	./.:3,0:3:88:0,9,108	0/0:32,0:32:99:0,96,255	0/0:51,0:51:99:0,153,255	0/0:10,0:10:99:0,30,255	0/0:16,0:16:99:0,48,255	0/0:7,0:7:99:0,21,252	0/0:5,0:5:96:0,15,180	0/0:13,0:13:99:0,39,255	0/0:54,0:54:99:0,162,255	0/0:22,0:22:99:0,66,255	0/0:21,0:21:99:0,63,255	0/0:18,0:18:99:0,54,255	1/1:0,24:24:99:255,72,0	0/0:34,0:34:99:0,102,255	1/0:4,5:9:99:153,0,117	0/0:36,0:36:99:0,108,255	0/0:40,0:40:99:0,120,255	0/0:11,0:11:99:0,33,255	1/1:4,32:36:99:255,0,36	0/0:7,0:7:99:0,21,252	0/0:26,0:26:99:0,78,255	./.:4,0:4:94:0,12,144	0/0:39,0:39:99:0,117,255	0/1:32,32:64:99:255,0,255	./.:0,0:0:.:.	0/0:7,0:7:99:0,21,252	0/0:6,0:6:98:0,18,216	./.:0,0:0:.:.	./.:0,0:0:.:.	0/0:52,0:52:99:0,156,255	0/0:5,0:5:96:0,15,180	0/0:8,0:8:99:0,24,255	0/0:29,0:29:99:0,87,255	0/0:5,0:5:96:0,15,180	0/0:28,0:28:99:0,84,255	0/0:20,0:20:99:0,60,255	./.:2,0:2:79:0,6,72	./.:0,0:0:.:.	0/0:31,0:31:99:0,93,255	0/0:11,0:11:99:0,33,255	0/0:59,0:59:99:0,177,255	0/0:19,0:19:99:0,57,255	./.:0,0:0:.:.	0/0:25,0:25:99:0,75,255	0/1:29,8:37:99:177,0,255
NC_029516.1	9734675	SNC_029516.1_9734675	T	A	.	PASS	QualityScore=0.0;DP=883	GT:AD:DP:GQ:PL	1/1:0,26:26:99:255,78,0	1/1:0,14:14:99:255,42,0	1/1:0,27:27:99:255,81,0	0/1:18,8:26:99:210,0,255	1/1:0,34:34:99:255,102,0	./.:0,0:0:.:.	0/0:16,0:16:99:0,48,255	1/1:0,39:39:99:255,117,0	0/1:10,6:16:99:168,0,255	0/0:24,0:24:99:0,72,255	1/0:12,38:50:99:255,0,255	0/0:30,0:30:99:0,90,255	./.:0,0:0:.:.	1/1:0,23:23:99:255,69,0	./.:0,4:4:94:144,12,0	1/0:17,19:36:99:255,0,255	1/1:0,35:35:99:255,105,0	./.:0,2:2:79:72,6,0	0/1:25,11:36:99:255,0,255	0/1:13,9:22:99:255,0,255	0/1:22,13:35:99:255,0,255	0/1:14,7:21:99:189,0,255	1/1:0,10:10:99:255,30,0	0/1:11,9:20:99:255,0,255	./.:0,0:0:.:.	1/1:0,13:13:99:255,39,0	1/1:0,28:28:99:255,84,0	0/0:7,0:7:99:0,21,252	0/0:9,0:9:99:0,27,255	1/1:0,5:5:96:180,15,0	1/1:0,14:14:99:255,42,0	1/1:0,24:24:99:255,72,0	0/1:18,14:32:99:255,0,255	1/1:0,7:7:99:252,21,0	1/0:10,18:28:99:255,0,255	0/1:13,5:18:99:126,0,255	1/1:0,6:6:98:216,18,0	1/1:0,33:33:99:255,99,0	1/1:0,15:15:99:255,45,0	./.:0,0:0:.:.	0/0:17,0:17:99:0,51,255	1/1:0,20:20:99:255,60,0	1/1:0,10:10:99:255,30,0	1/1:0,20:20:99:255,60,0	1/1:0,31:31:99:255,93,0
NC_029516.1	9734679	SNC_029516.1_9734679	T	A	.	PASS	QualityScore=0.0;DP=883	GT:AD:DP:GQ:PL	0/0:26,0:26:99:0,78,255	0/0:14,0:14:99:0,42,255	0/0:27,0:27:99:0,81,255	0/0:26,0:26:99:0,78,255	0/0:34,0:34:99:0,102,255	./.:0,0:0:.:.	0/0:16,0:16:99:0,48,255	0/1:21,18:39:99:255,0,255	0/0:16,0:16:99:0,48,255	0/0:24,0:24:99:0,72,255	0/0:50,0:50:99:0,150,255	0/0:30,0:30:99:0,90,255	./.:0,0:0:.:.	0/0:23,0:23:99:0,69,255	./.:1,3:4:99:96,0,24	0/0:36,0:36:99:0,108,255	0/0:35,0:35:99:0,105,255	./.:2,0:2:79:0,6,72	0/0:36,0:36:99:0,108,255	0/0:22,0:22:99:0,66,255	0/0:35,0:35:99:0,105,255	0/0:21,0:21:99:0,63,255	0/0:10,0:10:99:0,30,255	0/0:20,0:20:99:0,60,255	./.:0,0:0:.:.	0/0:13,0:13:99:0,39,255	0/0:28,0:28:99:0,84,255	0/0:7,0:7:99:0,21,252	0/0:9,0:9:99:0,27,255	1/1:0,5:5:96:180,15,0	0/0:14,0:14:99:0,42,255	0/0:24,0:24:99:0,72,255	0/0:32,0:32:99:0,96,255	0/0:7,0:7:99:0,21,252	0/0:28,0:28:99:0,84,255	0/0:18,0:18:99:0,54,255	0/0:6,0:6:98:0,18,216	0/0:33,0:33:99:0,99,255	0/0:15,0:15:99:0,45,255	./.:0,0:0:.:.	0/0:17,0:17:99:0,51,255	0/0:20,0:20:99:0,60,255	0/0:10,0:10:99:0,30,255	0/0:20,0:20:99:0,60,255	0/0:31,0:31:99:0,93,255
NC_029516.1	9734694	SNC_029516.1_9734694	T	C	.	PASS	QualityScore=0.0;DP=999	GT:AD:DP:GQ:PL	0/0:36,0:36:99:0,108,255	0/0:30,0:30:99:0,90,255	0/0:29,0:29:99:0,87,255	0/0:51,0:51:99:0,153,255	0/0:45,0:45:99:0,135,255	./.:0,0:0:.:.	0/0:8,0:8:99:0,24,255	1/0:7,17:24:99:255,0,180	0/0:59,0:59:99:0,177,255	0/0:8,0:8:99:0,24,255	0/0:73,0:73:99:0,219,255	0/0:27,0:27:99:0,81,255	./.:1,0:1:66:0,3,36	./.:0,0:0:.:.	1/0:2,6:8:99:192,0,48	0/0:57,0:57:99:0,171,255	0/0:14,0:14:99:0,42,255	0/0:15,0:15:99:0,45,255	0/0:36,0:36:99:0,108,255	0/0:45,0:45:99:0,135,255	0/0:27,0:27:99:0,81,255	0/0:10,0:10:99:0,30,255	0/0:10,0:10:99:0,30,255	0/0:29,0:29:99:0,87,255	./.:0,0:0:.:.	0/0:48,0:48:99:0,144,255	0/0:5,0:5:96:0,15,180	0/0:29,0:29:99:0,87,255	./.:0,0:0:.:.	1/1:0,5:5:96:180,15,0	0/0:8,0:8:99:0,24,255	0/0:9,0:9:99:0,27,255	0/0:18,0:18:99:0,54,255	0/0:12,0:12:99:0,36,255	0/0:34,0:34:99:0,102,255	0/0:20,0:20:99:0,60,255	0/0:5,0:5:96:0,15,180	0/0:44,0:44:99:0,132,255	0/0:19,0:19:99:0,57,255	./.:0,0:0:.:.	0/0:30,0:30:99:0,90,255	0/0:18,0:18:99:0,54,255	./.:0,0:0:.:.	0/0:36,0:36:99:0,108,255	0/0:17,0:17:99:0,51,255
NC_029516.1	9734721	SNC_029516.1_9734721	T	A	.	PASS	QualityScore=0.0;DP=999	GT:AD:DP:GQ:PL	0/0:36,0:36:99:0,108,255	0/0:30,0:30:99:0,90,255	0/0:29,0:29:99:0,87,255	0/0:51,0:51:99:0,153,255	0/0:45,0:45:99:0,135,255	./.:0,0:0:.:.	1/1:0,8:8:99:255,24,0	0/0:24,0:24:99:0,72,255	0/0:59,0:59:99:0,177,255	0/0:8,0:8:99:0,24,255	0/0:73,0:73:99:0,219,255	0/0:27,0:27:99:0,81,255	./.:1,0:1:66:0,3,36	./.:0,0:0:.:.	0/0:8,0:8:99:0,24,255	0/0:57,0:57:99:0,171,255	0/0:14,0:14:99:0,42,255	0/0:15,0:15:99:0,45,255	0/0:36,0:36:99:0,108,255	0/0:45,0:45:99:0,135,255	0/0:27,0:27:99:0,81,255	0/0:10,0:10:99:0,30,255	0/0:10,0:10:99:0,30,255	0/0:29,0:29:99:0,87,255	./.:0,0:0:.:.	0/0:48,0:48:99:0,144,255	0/0:5,0:5:96:0,15,180	1/1:0,29:29:99:255,87,0	./.:0,0:0:.:.	0/0:5,0:5:96:0,15,180	0/0:8,0:8:99:0,24,255	0/0:9,0:9:99:0,27,255	0/0:18,0:18:99:0,54,255	0/0:12,0:12:99:0,36,255	0/0:34,0:34:99:0,102,255	0/0:20,0:20:99:0,60,255	0/0:5,0:5:96:0,15,180	0/0:44,0:44:99:0,132,255	0/0:19,0:19:99:0,57,255	./.:0,0:0:.:.	0/0:30,0:30:99:0,90,255	0/0:18,0:18:99:0,54,255	./.:0,0:0:.:.	0/0:36,0:36:99:0,108,255	0/0:17,0:17:99:0,51,255
NC_029516.1	9737664	SNC_029516.1_9737664	A	T	.	PASS	QualityScore=0.0;DP=880	GT:AD:DP:GQ:PL	0/1:44,14:58:99:255,0,255	0/0:24,0:24:99:0,72,255	0/0:38,0:38:99:0,114,255	0/0:24,0:24:99:0,72,255	0/0:5,0:5:96:0,15,180	./.:2,0:2:79:0,6,72	0/0:6,0:6:98:0,18,216	0/0:22,0:22:99:0,66,255	0/0:33,0:33:99:0,99,255	1/1:0,5:5:96:180,15,0	0/0:25,0:25:99:0,75,255	0/0:36,0:36:99:0,108,255	0/0:9,0:9:99:0,27,255	0/0:31,0:31:99:0,93,255	0/0:5,0:5:96:0,15,180	0/0:30,0:30:99:0,90,255	0/0:18,0:18:99:0,54,255	0/0:13,0:13:99:0,39,255	./.:1,3:4:99:96,0,24	0/0:6,0:6:98:0,18,216	0/0:8,0:8:99:0,24,255	0/0:15,0:15:99:0,45,255	0/0:30,0:30:99:0,90,255	0/0:31,0:31:99:0,93,255	./.:0,0:0:.:.	./.:0,0:0:.:.	0/0:36,0:36:99:0,108,255	0/0:18,0:18:99:0,54,255	./.:4,0:4:94:0,12,144	0/0:19,0:19:99:0,57,255	0/0:22,0:22:99:0,66,255	0/0:32,0:32:99:0,96,255	0/0:53,0:53:99:0,159,255	0/0:6,0:6:98:0,18,216	0/0:48,0:48:99:0,144,255	0/0:9,0:9:99:0,27,255	0/0:5,0:5:96:0,15,180	0/0:22,0:22:99:0,66,255	0/0:36,0:36:99:0,108,255	./.:3,0:3:88:0,9,108	0/0:36,0:36:99:0,108,255	0/0:13,0:13:99:0,39,255	./.:0,0:0:.:.	0/0:11,0:11:99:0,33,255	0/0:29,0:29:99:0,87,255
NC_029516.1	9737684	SNC_029516.1_9737684	T	C	.	PASS	QualityScore=0.0;DP=880	GT:AD:DP:GQ:PL	0/0:58,0:58:99:0,174,255	1/0:7,17:24:99:255,0,180	0/0:38,0:38:99:0,114,255	0/0:24,0:24:99:0,72,255	0/0:5,0:5:96:0,15,180	./.:2,0:2:79:0,6,72	0/0:6,0:6:98:0,18,216	0/0:22,0:22:99:0,66,255	0/0:33,0:33:99:0,99,255	0/0:5,0:5:96:0,15,180	0/0:25,0:25:99:0,75,255	1/1:0,36:36:99:255,108,0	0/0:8,1:9:88:9,0,255	0/1:17,14:31:99:255,0,255	0/0:5,0:5:96:0,15,180	0/0:30,0:30:99:0,90,255	0/0:18,0:18:99:0,54,255	1/1:0,13:13:99:255,39,0	./.:4,0:4:94:0,12,144	0/0:6,0:6:98:0,18,216	0/0:8,0:8:99:0,24,255	0/0:15,0:15:99:0,45,255	0/0:30,0:30:99:0,90,255	1/0:15,16:31:99:255,0,255	./.:0,0:0:.:.	./.:0,0:0:.:.	0/0:36,0:36:99:0,108,255	0/0:18,0:18:99:0,54,255	./.:4,0:4:94:0,12,144	0/0:19,0:19:99:0,57,255	1/0:6,16:22:99:255,0,150	0/0:32,0:32:99:0,96,255	1/0:14,39:53:99:255,0,255	0/1:4,2:6:99:54,0,126	0/0:48,0:48:99:0,144,255	0/0:9,0:9:99:0,27,255	0/0:5,0:5:96:0,15,180	0/0:22,0:22:99:0,66,255	0/0:36,0:36:99:0,108,255	./.:3,0:3:88:0,9,108	1/0:17,19:36:99:255,0,255	0/0:13,0:13:99:0,39,255	./.:0,0:0:.:.	0/0:11,0:11:99:0,33,255	1/0:11,18:29:99:255,0,255
NC_029516.1	9810695	SNC_029516.1_9810695	T	C	.	PASS	QualityScore=0.0;DP=3114	GT:AD:DP:GQ:PL	./.:74,81:155:99:255,0,255	./.:111,0:111:99:0,255,255	0/0:70,0:70:99:0,210,255	0/0:84,0:84:99:0,253,255	0/1:45,33:78:99:255,0,255	0/0:34,0:34:99:0,102,255	0/1:20,11:31:99:255,0,255	0/0:46,0:46:99:0,138,255	0/0:84,0:84:99:0,253,255	0/0:26,0:26:99:0,78,255	./.:146,0:146:99:0,255,255	0/1:61,36:97:99:255,0,255	1/0:7,14:21:99:255,0,189	0/1:36,19:55:99:255,0,255	0/0:55,0:55:99:0,165,255	0/1:45,13:58:99:255,0,255	0/1:36,22:58:99:255,0,255	0/0:24,0:24:99:0,72,255	./.:123,0:123:99:0,255,255	./.:0,0:0:.:.	0/0:53,0:53:99:0,159,255	1/1:0,86:86:99:255,255,0	0/0:73,0:73:99:0,219,255	./.:52,66:118:99:255,0,255	./.:0,0:0:.:.	0/0:94,0:94:99:0,255,255	1/0:21,53:74:99:255,0,255	./.:103,1:104:99:0,255,255	1/0:12,39:51:99:255,0,255	0/0:67,3:70:99:0,103,255	0/0:69,0:69:99:0,207,255	0/0:86,0:86:99:0,255,255	0/0:50,0:50:99:0,150,255	0/0:46,0:46:99:0,138,255	./.:131,0:131:99:0,255,255	0/0:79,0:79:99:0,237,255	0/0:41,0:41:99:0,123,255	./.:112,0:112:99:0,255,255	0/1:64,14:78:99:255,0,255	0/0:5,0:5:96:0,15,180	0/0:69,0:69:99:0,207,255	0/1:24,17:41:99:255,0,255	0/0:85,1:86:99:0,223,255	0/0:42,0:42:99:0,126,255	1/0:33,67:100:99:255,0,255
NC_029516.1	9981686	SNC_029516.1_9981686	A	T	.	PASS	QualityScore=0.0;DP=1135	GT:AD:DP:GQ:PL	0/0:28,0:28:99:0,84,255	0/0:28,0:28:99:0,84,255	0/0:18,0:18:99:0,54,255	0/0:38,0:38:99:0,114,255	0/0:38,0:38:99:0,114,255	0/0:27,0:27:99:0,81,255	0/0:9,0:9:99:0,27,255	0/1:18,7:25:99:177,0,255	0/0:26,0:26:99:0,78,255	0/0:21,0:21:99:0,63,255	./.:0,0:0:.:.	0/0:17,0:17:99:0,51,255	0/0:42,0:42:99:0,126,255	0/0:26,0:26:99:0,78,255	0/1:14,5:19:99:123,0,255	0/0:38,0:38:99:0,114,255	0/0:15,0:15:99:0,45,255	0/0:31,0:31:99:0,93,255	0/0:89,0:89:99:0,255,255	./.:0,0:0:.:.	0/0:42,0:42:99:0,126,255	0/0:43,0:43:99:0,129,255	0/0:18,0:18:99:0,54,255	./.:0,0:0:.:.	./.:0,0:0:.:.	0/0:22,0:22:99:0,66,255	0/0:12,0:12:99:0,36,255	0/0:28,0:28:99:0,84,255	0/0:15,0:15:99:0,45,255	./.:4,0:4:94:0,12,144	1/1:0,16:16:99:255,48,0	0/0:11,0:11:99:0,33,255	0/0:44,0:44:99:0,132,255	0/0:33,0:33:99:0,99,255	0/0:15,0:15:99:0,45,255	0/0:28,0:28:99:0,84,255	0/0:28,0:28:99:0,84,255	0/0:68,0:68:99:0,204,255	0/0:29,0:29:99:0,87,255	./.:0,0:0:.:.	0/0:7,0:7:99:0,21,252	0/0:60,0:60:99:0,180,255	./.:0,0:0:.:.	0/0:30,0:30:99:0,90,255	0/0:47,0:47:99:0,141,255
NC_029516.1	9981706	SNC_029516.1_9981706	G	A	.	PASS	QualityScore=0.0;DP=1135	GT:AD:DP:GQ:PL	1/0:11,17:28:99:255,0,255	1/1:0,28:28:99:255,84,0	0/0:18,0:18:99:0,54,255	0/0:38,0:38:99:0,114,255	0/0:38,0:38:99:0,114,255	0/0:27,0:27:99:0,81,255	0/0:9,0:9:99:0,27,255	0/1:18,7:25:99:177,0,255	1/0:9,17:26:99:255,0,246	0/0:21,0:21:99:0,63,255	./.:0,0:0:.:.	1/1:0,17:17:99:255,51,0	0/0:42,0:42:99:0,126,255	0/0:26,0:26:99:0,78,255	0/1:14,5:19:99:123,0,255	0/0:38,0:38:99:0,114,255	0/0:15,0:15:99:0,45,255	0/0:31,0:31:99:0,93,255	0/0:89,0:89:99:0,255,255	./.:0,0:0:.:.	0/0:42,0:42:99:0,126,255	0/0:43,0:43:99:0,129,255	0/0:18,0:18:99:0,54,255	./.:0,0:0:.:.	./.:0,0:0:.:.	0/0:22,0:22:99:0,66,255	0/0:12,0:12:99:0,36,255	0/0:28,0:28:99:0,84,255	0/0:15,0:15:99:0,45,255	./.:4,0:4:94:0,12,144	1/1:0,16:16:99:255,48,0	1/0:4,7:11:99:219,0,111	0/0:44,0:44:99:0,132,255	0/0:33,0:33:99:0,99,255	0/0:15,0:15:99:0,45,255	0/0:28,0:28:99:0,84,255	0/0:28,0:28:99:0,84,255	0/0:68,0:68:99:0,204,255	0/0:29,0:29:99:0,87,255	./.:0,0:0:.:.	0/0:7,0:7:99:0,21,252	0/0:60,0:60:99:0,180,255	./.:0,0:0:.:.	0/0:30,0:30:99:0,90,255	0/0:47,0:47:99:0,141,255
NC_029516.1	9981769	SNC_029516.1_9981769	G	T	.	PASS	QualityScore=0.0;DP=1280	GT:AD:DP:GQ:PL	0/0:25,0:25:99:0,75,255	0/0:16,0:16:99:0,48,255	1/1:0,17:17:99:255,51,0	0/0:11,0:11:99:0,33,255	./.:102,0:102:99:0,255,255	1/0:7,17:24:99:255,0,180	0/0:31,0:31:99:0,93,255	0/0:18,1:19:99:0,21,255	0/1:23,10:33:99:255,0,255	./.:0,0:0:.:.	0/0:33,0:33:99:0,99,255	0/1:37,18:55:99:255,0,255	0/0:46,0:46:99:0,138,255	0/0:23,0:23:99:0,69,255	0/1:17,12:29:99:255,0,255	0/0:17,0:17:99:0,51,255	1/1:0,12:12:99:255,36,0	0/0:13,0:13:99:0,39,255	1/1:0,11:11:99:255,33,0	0/0:39,0:39:99:0,117,255	0/0:51,0:51:99:0,153,255	0/0:54,0:54:99:0,162,255	0/0:29,0:29:99:0,87,255	./.:84,42:126:99:255,0,255	./.:0,0:0:.:.	0/0:11,0:11:99:0,33,255	0/0:61,0:61:99:0,183,255	0/0:9,0:9:99:0,27,255	./.:0,0:0:.:.	0/1:49,41:90:99:255,0,255	1/1:0,31:31:99:255,93,0	./.:0,0:0:.:.	0/0:31,0:31:99:0,93,255	0/0:26,0:26:99:0,78,255	0/0:47,0:47:99:0,141,255	./.:0,0:0:.:.	0/0:20,0:20:99:0,60,255	./.:0,0:0:.:.	0/0:30,0:30:99:0,90,255	./.:0,0:0:.:.	0/0:49,0:49:99:0,147,255	0/0:8,0:8:99:0,24,255	1/0:1,4:5:99:129,0,21	0/0:29,0:29:99:0,87,255	0/0:17,0:17:99:0,51,255
NC_029516.1	9989554	SNC_029516.1_9989554	T	C	.	PASS	QualityScore=0.0;DP=1319	GT:AD:DP:GQ:PL	0/1:33,23:56:99:255,0,255	0/0:26,0:26:99:0,78,255	0/0:37,0:37:99:0,111,255	./.:0,0:0:.:.	0/0:46,0:46:99:0,138,255	0/0:29,0:29:99:0,87,255	./.:0,0:0:.:.	0/0:15,0:15:99:0,45,255	0/0:87,0:87:99:0,255,255	0/0:8,0:8:99:0,24,255	0/0:54,0:54:99:0,162,255	0/0:51,0:51:99:0,153,255	0/0:15,0:15:99:0,45,255	0/0:6,0:6:98:0,18,216	0/0:28,0:28:99:0,84,255	0/1:21,9:30:99:234,0,255	0/0:33,0:33:99:0,99,255	./.:3,0:3:88:0,9,108	0/0:43,0:43:99:0,129,255	0/0:43,0:43:99:0,129,255	0/0:59,0:59:99:0,177,255	0/0:21,0:21:99:0,63,255	0/1:16,12:28:99:255,0,255	0/0:55,0:55:99:0,165,255	./.:0,0:0:.:.	0/0:48,0:48:99:0,144,255	1/1:0,37:37:99:255,111,0	1/0:32,45:77:99:255,0,255	0/0:11,0:11:99:0,33,255	0/1:34,17:51:99:255,0,255	./.:1,0:1:66:0,3,36	0/0:54,0:54:99:0,162,255	0/0:7,0:7:99:0,21,252	0/0:20,0:20:99:0,60,255	./.:0,0:0:.:.	0/0:13,0:13:99:0,39,255	0/0:31,0:31:99:0,93,255	0/0:44,0:44:99:0,132,255	0/0:37,0:37:99:0,111,255	./.:0,0:0:.:.	0/0:37,0:37:99:0,111,255	1/1:0,11:11:99:255,33,0	0/0:12,0:12:99:0,36,255	0/0:14,0:14:99:0,42,255	0/0:41,0:41:99:0,123,255
NC_029516.1	9989593	SNC_029516.1_9989593	A	G	.	PASS	QualityScore=0.0;DP=1319	GT:AD:DP:GQ:PL	0/0:56,0:56:99:0,168,255	0/0:26,0:26:99:0,78,255	0/0:37,0:37:99:0,111,255	./.:0,0:0:.:.	0/0:46,0:46:99:0,138,255	0/0:29,0:29:99:0,87,255	./.:0,0:0:.:.	0/0:15,0:15:99:0,45,255	0/0:87,0:87:99:0,255,255	0/0:8,0:8:99:0,24,255	0/0:54,0:54:99:0,162,255	0/0:51,0:51:99:0,153,255	0/0:15,0:15:99:0,45,255	0/0:6,0:6:98:0,18,216	0/0:28,0:28:99:0,84,255	0/0:30,0:30:99:0,90,255	0/0:33,0:33:99:0,99,255	./.:3,0:3:88:0,9,108	0/0:43,0:43:99:0,129,255	0/0:43,0:43:99:0,129,255	0/0:54,5:59:64:3,0,255	0/0:20,1:21:99:0,28,255	0/0:28,0:28:99:0,84,255	0/0:55,0:55:99:0,165,255	./.:0,0:0:.:.	0/0:48,0:48:99:0,144,255	0/0:37,0:37:99:0,111,255	0/0:77,0:77:99:0,231,255	0/0:11,0:11:99:0,33,255	0/0:51,0:51:99:0,153,255	./.:1,0:1:66:0,3,36	0/0:54,0:54:99:0,162,255	0/0:7,0:7:99:0,21,252	0/0:20,0:20:99:0,60,255	./.:0,0:0:.:.	1/1:0,13:13:99:255,39,0	0/1:18,13:31:99:255,0,255	0/0:44,0:44:99:0,132,255	0/0:37,0:37:99:0,111,255	./.:0,0:0:.:.	0/0:37,0:37:99:0,111,255	0/0:11,0:11:99:0,33,255	0/0:12,0:12:99:0,36,255	0/0:14,0:14:99:0,42,255	0/0:36,5:41:99:57,0,255
NC_029516.1	9989695	SNC_029516.1_9989695	G	A	.	PASS	QualityScore=0.0;DP=1178	GT:AD:DP:GQ:PL	0/0:42,0:42:99:0,126,255	1/0:11,26:37:99:255,0,255	0/0:39,0:39:99:0,117,255	0/0:38,0:38:99:0,114,255	0/0:8,0:8:99:0,24,255	0/0:9,0:9:99:0,27,255	./.:0,0:0:.:.	0/0:37,0:37:99:0,111,255	0/0:34,0:34:99:0,102,255	0/0:19,0:19:99:0,57,255	1/0:6,19:25:99:255,0,141	0/0:14,0:14:99:0,42,255	0/0:23,0:23:99:0,69,255	0/0:15,0:15:99:0,45,255	0/0:30,0:30:99:0,90,255	0/0:23,0:23:99:0,69,255	0/0:26,0:26:99:0,78,255	0/0:20,0:20:99:0,60,255	0/0:18,0:18:99:0,54,255	./.:1,0:1:66:0,3,36	0/1:22,18:40:99:255,0,255	0/0:56,0:56:99:0,168,255	1/0:7,12:19:99:255,0,195	./.:0,0:0:.:.	./.:0,0:0:.:.	0/0:10,0:10:99:0,30,255	1/0:12,30:42:99:255,0,255	0/0:26,0:26:99:0,78,255	./.:1,0:1:66:0,3,36	0/0:15,0:15:99:0,45,255	./.:0,0:0:.:.	0/0:85,0:85:99:0,255,255	0/0:51,0:51:99:0,153,255	0/0:30,0:30:99:0,90,255	0/0:43,0:43:99:0,129,255	0/0:8,0:8:99:0,24,255	0/0:28,0:28:99:0,84,255	0/0:37,0:37:99:0,111,255	0/0:8,0:8:99:0,24,255	0/0:17,0:17:99:0,51,255	0/0:38,0:38:99:0,114,255	0/0:33,0:33:99:0,99,255	./.:2,0:2:79:0,6,72	1/0:25,28:53:99:255,0,255	0/0:78,0:78:99:0,234,255
NC_029516.1	9989700	SNC_029516.1_9989700	T	A	.	PASS	QualityScore=0.0;DP=1178	GT:AD:DP:GQ:PL	0/0:42,0:42:99:0,126,255	0/0:37,0:37:99:0,111,255	0/0:39,0:39:99:0,117,255	1/1:3,35:38:81:255,7,0	1/1:0,8:8:99:255,24,0	0/0:9,0:9:99:0,27,255	./.:0,0:0:.:.	0/0:37,0:37:99:0,111,255	0/0:34,0:34:99:0,102,255	0/1:12,7:19:99:195,0,255	0/1:19,6:25:99:141,0,255	0/0:14,0:14:99:0,42,255	0/0:23,0:23:99:0,69,255	0/0:15,0:15:99:0,45,255	0/0:30,0:30:99:0,90,255	1/1:0,23:23:99:255,69,0	0/1:16,10:26:99:255,0,255	1/1:0,20:20:99:255,60,0	0/0:18,0:18:99:0,54,255	./.:1,0:1:66:0,3,36	0/0:40,0:40:99:0,120,255	0/0:56,0:56:99:0,168,255	0/0:19,0:19:99:0,57,255	./.:0,0:0:.:.	./.:0,0:0:.:.	1/1:0,10:10:99:255,30,0	0/0:42,0:42:99:0,126,255	0/0:26,0:26:99:0,78,255	./.:1,0:1:66:0,3,36	0/0:15,0:15:99:0,45,255	./.:0,0:0:.:.	0/0:85,0:85:99:0,255,255	1/0:16,35:51:99:255,0,255	0/0:29,1:30:99:0,54,255	1/0:14,29:43:99:255,0,255	0/0:8,0:8:99:0,24,255	0/0:28,0:28:99:0,84,255	1/1:0,37:37:99:255,111,0	0/1:5,3:8:99:84,0,156	0/0:17,0:17:99:0,51,255	0/0:38,0:38:99:0,114,255	1/1:0,33:33:99:255,99,0	./.:2,0:2:79:0,6,72	0/0:53,0:53:99:0,159,255	0/0:78,0:78:99:0,234,255
NC_029516.1	9995232	SNC_029516.1_9995232	G	A	.	PASS	QualityScore=0.0;DP=2703	GT:AD:DP:GQ:PL	0/0:88,0:88:99:0,255,255	0/0:92,0:92:99:0,255,255	./.:110,0:110:99:0,255,255	0/0:39,0:39:99:0,117,255	0/0:29,0:29:99:0,87,255	0/0:25,0:25:99:0,75,255	0/0:42,0:42:99:0,126,255	./.:0,0:0:.:.	./.:170,0:170:99:0,255,255	0/0:76,0:76:99:0,228,255	0/0:73,0:73:99:0,219,255	0/0:32,0:32:99:0,96,255	0/0:12,0:12:99:0,36,255	0/0:100,0:100:99:0,255,255	0/0:22,0:22:99:0,66,255	0/0:32,0:32:99:0,96,255	0/0:39,0:39:99:0,117,255	0/0:18,0:18:99:0,54,255	0/0:83,1:84:99:0,216,255	0/0:62,0:62:99:0,186,255	0/0:92,0:92:99:0,255,255	0/0:91,0:91:99:0,255,255	./.:151,0:151:99:0,255,255	0/0:76,0:76:99:0,228,255	./.:0,0:0:.:.	0/0:84,0:84:99:0,253,255	./.:0,0:0:.:.	./.:89,60:149:99:255,0,255	0/0:41,0:41:99:0,123,255	1/1:0,45:45:99:255,135,0	0/0:44,0:44:99:0,132,255	0/0:89,0:89:99:0,255,255	0/0:71,0:71:99:0,213,255	./.:1,0:1:66:0,3,36	0/0:47,0:47:99:0,141,255	0/0:88,0:88:99:0,255,255	0/0:64,0:64:99:0,192,255	./.:105,0:105:99:0,255,255	0/0:29,0:29:99:0,87,255	1/1:0,5:5:96:180,15,0	./.:107,0:107:99:0,255,255	0/0:32,0:32:99:0,96,255	0/0:22,0:22:99:0,66,255	0/0:93,0:93:99:0,255,255	0/0:32,0:32:99:0,96,255
NC_029516.1	10048611	SNC_029516.1_10048611	C	T	.	PASS	QualityScore=0.0;DP=1306	GT:AD:DP:GQ:PL	0/1:13,9:22:99:255,0,255	0/0:22,0:22:99:0,66,255	0/1:38,14:52:99:255,0,255	0/0:28,0:28:99:0,84,255	./.:3,0:3:88:0,9,108	1/0:7,20:27:99:255,0,171	0/0:28,0:28:99:0,84,255	1/0:26,31:57:99:255,0,255	0/0:52,0:52:99:0,156,255	0/0:28,0:28:99:0,84,255	0/0:20,0:20:99:0,60,255	0/0:17,0:17:99:0,51,255	0/0:33,0:33:99:0,99,255	0/0:5,0:5:96:0,15,180	0/0:36,0:36:99:0,108,255	0/0:31,0:31:99:0,93,255	0/0:9,0:9:99:0,27,255	0/0:22,0:22:99:0,66,255	0/0:23,0:23:99:0,69,255	0/0:40,0:40:99:0,120,255	0/0:45,0:45:99:0,135,255	0/0:69,0:69:99:0,207,255	0/0:10,0:10:99:0,30,255	0/0:38,0:38:99:0,114,255	0/0:19,2:21:88:8,0,255	0/0:21,0:21:99:0,63,255	1/0:5,8:13:99:249,0,141	1/0:18,34:52:99:255,0,255	0/0:46,0:46:99:0,138,255	0/0:14,0:14:99:0,42,255	0/0:18,0:18:99:0,54,255	0/0:52,0:52:99:0,156,255	0/0:19,0:19:99:0,57,255	1/0:14,17:31:99:255,0,255	0/0:43,0:43:99:0,129,255	0/0:43,0:43:99:0,129,255	0/1:14,10:24:99:255,0,255	1/1:0,36:36:99:255,108,0	0/0:10,0:10:99:0,30,255	./.:0,0:0:.:.	0/0:34,0:34:99:0,102,255	1/0:13,29:42:99:255,0,255	0/0:18,0:18:99:0,54,255	0/0:9,0:9:99:0,27,255	0/0:43,0:43:99:0,129,255
NC_029516.1	10048701	SNC_029516.1_10048701	A	G	.	PASS	QualityScore=0.0;DP=1156	GT:AD:DP:GQ:PL	0/0:43,0:43:99:0,129,255	0/0:37,0:37:99:0,111,255	1/1:0,14:14:99:255,42,0	0/0:19,0:19:99:0,57,255	0/0:45,0:45:99:0,135,255	0/0:8,0:8:99:0,24,255	0/1:27,8:35:99:183,0,255	0/0:14,0:14:99:0,42,255	0/0:33,0:33:99:0,99,255	0/0:16,0:16:99:0,48,255	0/0:22,1:23:99:0,33,255	0/0:45,0:45:99:0,135,255	0/0:20,0:20:99:0,60,255	0/0:19,0:19:99:0,57,255	0/0:20,0:20:99:0,60,255	0/0:35,0:35:99:0,105,255	./.:3,0:3:88:0,9,108	./.:2,0:2:79:0,6,72	0/0:12,0:12:99:0,36,255	0/0:25,0:25:99:0,75,255	0/0:25,0:25:99:0,75,255	0/0:32,0:32:99:0,96,255	0/0:5,0:5:96:0,15,180	0/0:14,0:14:99:0,42,255	0/0:9,0:9:99:0,27,255	0/0:35,0:35:99:0,105,255	0/0:19,0:19:99:0,57,255	0/0:14,0:14:99:0,42,255	0/0:64,0:64:99:0,192,255	0/0:7,0:7:99:0,21,252	0/0:65,0:65:99:0,195,255	0/0:12,0:12:99:0,36,255	0/0:49,0:49:99:0,147,255	0/0:32,0:32:99:0,96,255	0/0:76,0:76:99:0,228,255	0/0:5,0:5:96:0,15,180	0/0:24,0:24:99:0,72,255	0/0:37,0:37:99:0,111,255	0/0:48,0:48:99:0,144,255	./.:0,0:0:.:.	0/0:16,0:16:99:0,48,255	0/0:61,0:61:99:0,183,255	0/0:5,0:5:96:0,15,180	0/0:10,0:10:99:0,30,255	0/0:24,0:24:99:0,72,255
NC_029516.1	10048718	SNC_029516.1_10048718	G	A	.	PASS	QualityScore=0.0;DP=1156	GT:AD:DP:GQ:PL	0/0:43,0:43:99:0,129,255	0/0:37,0:37:99:0,111,255	0/0:14,0:14:99:0,42,255	0/0:19,0:19:99:0,57,255	0/0:45,0:45:99:0,135,255	0/0:8,0:8:99:0,24,255	1/0:8,27:35:99:255,0,183	0/0:14,0:14:99:0,42,255	0/1:22,11:33:99:255,0,255	0/0:16,0:16:99:0,48,255	0/0:23,0:23:99:0,69,255	0/0:45,0:45:99:0,135,255	0/0:20,0:20:99:0,60,255	0/0:19,0:19:99:0,57,255	0/0:20,0:20:99:0,60,255	0/0:35,0:35:99:0,105,255	./.:3,0:3:88:0,9,108	./.:2,0:2:79:0,6,72	0/0:12,0:12:99:0,36,255	0/0:25,0:25:99:0,75,255	0/0:25,0:25:99:0,75,255	0/0:32,0:32:99:0,96,255	0/0:5,0:5:96:0,15,180	1/0:5,9:14:99:255,0,138	0/0:9,0:9:99:0,27,255	0/1:21,14:35:99:255,0,255	0/0:19,0:19:99:0,57,255	0/0:14,0:14:99:0,42,255	0/1:51,13:64:99:255,0,255	0/0:7,0:7:99:0,21,252	0/0:65,0:65:99:0,195,255	0/0:12,0:12:99:0,36,255	0/0:49,0:49:99:0,147,255	0/0:32,0:32:99:0,96,255	0/0:76,0:76:99:0,228,255	0/0:5,0:5:96:0,15,180	0/0:24,0:24:99:0,72,255	0/0:37,0:37:99:0,111,255	1/0:19,29:48:99:255,0,255	./.:0,0:0:.:.	0/0:16,0:16:99:0,48,255	0/0:61,0:61:99:0,183,255	0/0:5,0:5:96:0,15,180	0/0:10,0:10:99:0,30,255	0/0:24,0:24:99:0,72,255
NC_029516.1	10048726	SNC_029516.1_10048726	A	G	.	PASS	QualityScore=0.0;DP=1156	GT:AD:DP:GQ:PL	0/0:43,0:43:99:0,129,255	0/0:37,0:37:99:0,111,255	0/0:14,0:14:99:0,42,255	0/0:19,0:19:99:0,57,255	0/0:45,0:45:99:0,135,255	0/0:8,0:8:99:0,24,255	1/0:8,27:35:99:255,0,183	0/0:14,0:14:99:0,42,255	0/1:22,11:33:99:255,0,255	0/0:16,0:16:99:0,48,255	0/0:23,0:23:99:0,69,255	0/0:45,0:45:99:0,135,255	0/0:20,0:20:99:0,60,255	0/0:19,0:19:99:0,57,255	0/0:20,0:20:99:0,60,255	0/0:35,0:35:99:0,105,255	./.:3,0:3:88:0,9,108	./.:2,0:2:79:0,6,72	0/0:12,0:12:99:0,36,255	0/0:25,0:25:99:0,75,255	0/0:25,0:25:99:0,75,255	0/0:32,0:32:99:0,96,255	0/0:5,0:5:96:0,15,180	1/0:5,9:14:99:255,0,138	0/0:9,0:9:99:0,27,255	0/1:21,14:35:99:255,0,255	0/0:19,0:19:99:0,57,255	0/0:14,0:14:99:0,42,255	0/1:51,13:64:99:255,0,255	0/0:7,0:7:99:0,21,252	0/0:65,0:65:99:0,195,255	0/0:12,0:12:99:0,36,255	0/0:49,0:49:99:0,147,255	0/0:32,0:32:99:0,96,255	0/0:76,0:76:99:0,228,255	0/0:5,0:5:96:0,15,180	0/0:24,0:24:99:0,72,255	0/0:37,0:37:99:0,111,255	1/0:19,29:48:99:255,0,255	./.:0,0:0:.:.	0/0:16,0:16:99:0,48,255	0/0:61,0:61:99:0,183,255	0/0:5,0:5:96:0,15,180	0/0:10,0:10:99:0,30,255	0/0:24,0:24:99:0,72,255
NC_029516.1	10048727	SNC_029516.1_10048727	T	C	.	PASS	QualityScore=0.0;DP=1156	GT:AD:DP:GQ:PL	0/0:43,0:43:99:0,129,255	0/0:37,0:37:99:0,111,255	0/0:14,0:14:99:0,42,255	0/0:19,0:19:99:0,57,255	0/0:45,0:45:99:0,135,255	0/0:8,0:8:99:0,24,255	0/0:35,0:35:99:0,105,255	0/0:14,0:14:99:0,42,255	0/0:33,0:33:99:0,99,255	0/0:16,0:16:99:0,48,255	0/0:23,0:23:99:0,69,255	0/0:45,0:45:99:0,135,255	0/0:20,0:20:99:0,60,255	0/0:19,0:19:99:0,57,255	0/0:20,0:20:99:0,60,255	0/0:35,0:35:99:0,105,255	./.:3,0:3:88:0,9,108	./.:2,0:2:79:0,6,72	0/0:12,0:12:99:0,36,255	0/0:25,0:25:99:0,75,255	1/0:4,21:25:99:255,0,69	0/0:32,0:32:99:0,96,255	0/0:5,0:5:96:0,15,180	0/0:14,0:14:99:0,42,255	0/0:9,0:9:99:0,27,255	0/0:35,0:35:99:0,105,255	0/0:19,0:19:99:0,57,255	0/0:14,0:14:99:0,42,255	0/0:64,0:64:99:0,192,255	0/0:7,0:7:99:0,21,252	0/0:65,0:65:99:0,195,255	0/0:12,0:12:99:0,36,255	0/0:49,0:49:99:0,147,255	0/0:32,0:32:99:0,96,255	0/1:51,25:76:99:255,0,255	0/0:5,0:5:96:0,15,180	0/0:24,0:24:99:0,72,255	0/0:37,0:37:99:0,111,255	0/0:48,0:48:99:0,144,255	./.:0,0:0:.:.	0/0:16,0:16:99:0,48,255	0/0:61,0:61:99:0,183,255	0/0:5,0:5:96:0,15,180	1/1:0,10:10:99:255,30,0	0/0:24,0:24:99:0,72,255
NC_029516.1	10154687	SNC_029516.1_10154687	A	T	.	PASS	QualityScore=0.0;DP=2266	GT:AD:DP:GQ:PL	0/0:87,0:87:99:0,255,255	0/0:90,0:90:99:0,255,255	0/0:42,0:42:99:0,126,255	0/0:46,0:46:99:0,138,255	0/0:88,0:88:99:0,255,255	1/1:0,29:29:99:255,87,0	1/1:0,42:42:99:255,126,0	0/0:58,0:58:99:0,174,255	1/1:0,71:71:99:255,213,0	0/0:31,0:31:99:0,93,255	./.:122,0:122:99:0,255,255	0/0:41,0:41:99:0,123,255	1/1:0,40:40:99:255,120,0	0/0:18,0:18:99:0,54,255	1/1:0,12:12:99:255,36,0	0/0:54,0:54:99:0,162,255	1/1:0,13:13:99:255,39,0	0/0:63,0:63:99:0,189,255	1/1:0,84:84:99:255,253,0	0/0:31,0:31:99:0,93,255	0/0:32,0:32:99:0,96,255	0/0:13,0:13:99:0,39,255	1/0:9,46:55:99:255,0,159	1/1:0,24:24:99:255,72,0	0/1:17,10:27:99:255,0,255	0/0:88,10:98:99:66,0,255	0/0:82,0:82:99:0,247,255	0/0:33,0:33:99:0,99,255	1/1:0,15:15:99:255,45,0	0/1:10,7:17:99:201,0,255	0/0:18,2:20:93:12,0,255	0/1:49,43:92:99:255,0,255	0/0:61,0:61:99:0,183,255	0/0:13,0:13:99:0,39,255	./.:133,0:133:99:0,255,255	0/0:85,0:85:99:0,255,255	0/0:27,0:27:99:0,81,255	./.:58,74:132:99:255,0,255	0/0:43,0:43:99:0,129,255	0/0:11,0:11:99:0,33,255	0/0:41,0:41:99:0,123,255	0/0:65,0:65:99:0,195,255	0/0:50,0:50:99:0,150,255	0/0:15,0:15:99:0,45,255	0/0:20,0:20:99:0,60,255
NC_029516.1	10154689	SNC_029516.1_10154689	C	A	.	PASS	QualityScore=0.0;DP=2266	GT:AD:DP:GQ:PL	0/0:87,0:87:99:0,255,255	0/0:90,0:90:99:0,255,255	0/0:42,0:42:99:0,126,255	0/0:46,0:46:99:0,138,255	0/0:87,1:88:99:0,229,255	0/0:29,0:29:99:0,87,255	0/0:42,0:42:99:0,126,255	0/0:58,0:58:99:0,174,255	0/0:71,0:71:99:0,213,255	0/0:31,0:31:99:0,93,255	./.:122,0:122:99:0,255,255	0/0:41,0:41:99:0,123,255	0/0:40,0:40:99:0,120,255	0/0:18,0:18:99:0,54,255	0/0:12,0:12:99:0,36,255	0/0:54,0:54:99:0,162,255	0/0:13,0:13:99:0,39,255	0/0:63,0:63:99:0,189,255	0/0:84,0:84:99:0,253,255	0/0:31,0:31:99:0,93,255	0/0:32,0:32:99:0,96,255	0/0:13,0:13:99:0,39,255	0/0:55,0:55:99:0,165,255	0/0:24,0:24:99:0,72,255	0/0:27,0:27:99:0,81,255	0/0:98,0:98:99:0,255,255	0/0:82,0:82:99:0,247,255	0/1:24,9:33:99:225,0,255	0/0:15,0:15:99:0,45,255	1/0:7,10:17:99:255,0,201	0/0:20,0:20:99:0,60,255	0/0:92,0:92:99:0,255,255	0/0:61,0:61:99:0,183,255	0/0:13,0:13:99:0,39,255	./.:133,0:133:99:0,255,255	0/0:85,0:85:99:0,255,255	0/0:27,0:27:99:0,81,255	./.:132,0:132:99:0,255,255	0/0:43,0:43:99:0,129,255	1/1:0,11:11:99:255,33,0	0/0:41,0:41:99:0,123,255	0/0:65,0:65:99:0,195,255	0/0:50,0:50:99:0,150,255	0/0:15,0:15:99:0,45,255	0/0:20,0:20:99:0,60,255
NC_029516.1	10154693	SNC_029516.1_10154693	G	A	.	PASS	QualityScore=0.0;DP=2266	GT:AD:DP:GQ:PL	0/0:87,0:87:99:0,255,255	0/0:90,0:90:99:0,255,255	0/0:42,0:42:99:0,126,255	0/0:46,0:46:99:0,138,255	0/0:88,0:88:99:0,255,255	0/1:23,6:29:99:129,0,255	1/1:0,42:42:99:255,126,0	0/0:58,0:58:99:0,174,255	0/0:71,0:71:99:0,213,255	0/0:31,0:31:99:0,93,255	./.:122,0:122:99:0,255,255	0/0:41,0:41:99:0,123,255	0/0:40,0:40:99:0,120,255	0/0:18,0:18:99:0,54,255	0/0:12,0:12:99:0,36,255	0/0:54,0:54:99:0,162,255	1/1:0,13:13:99:255,39,0	0/0:63,0:63:99:0,189,255	1/1:0,84:84:99:255,253,0	0/0:31,0:31:99:0,93,255	0/0:32,0:32:99:0,96,255	0/0:13,0:13:99:0,39,255	1/0:9,46:55:99:255,0,159	1/1:0,24:24:99:255,72,0	0/1:17,10:27:99:255,0,255	0/0:88,10:98:99:66,0,255	0/0:82,0:82:99:0,247,255	0/0:33,0:33:99:0,99,255	0/0:15,0:15:99:0,45,255	0/0:17,0:17:99:0,51,255	0/0:20,0:20:99:0,60,255	0/1:49,43:92:99:255,0,255	0/0:61,0:61:99:0,183,255	0/0:13,0:13:99:0,39,255	./.:133,0:133:99:0,255,255	0/0:85,0:85:99:0,255,255	0/0:27,0:27:99:0,81,255	./.:58,74:132:99:255,0,255	0/0:43,0:43:99:0,129,255	0/0:11,0:11:99:0,33,255	0/0:41,0:41:99:0,123,255	0/0:65,0:65:99:0,195,255	0/0:50,0:50:99:0,150,255	0/0:15,0:15:99:0,45,255	0/0:20,0:20:99:0,60,255
NC_029516.1	10154710	SNC_029516.1_10154710	T	C	.	PASS	QualityScore=0.0;DP=2266	GT:AD:DP:GQ:PL	0/0:87,0:87:99:0,255,255	1/0:41,49:90:99:255,0,255	0/0:42,0:42:99:0,126,255	0/0:46,0:46:99:0,138,255	0/0:88,0:88:99:0,255,255	0/0:29,0:29:99:0,87,255	0/0:42,0:42:99:0,126,255	0/0:58,0:58:99:0,174,255	0/0:71,0:71:99:0,213,255	0/0:31,0:31:99:0,93,255	./.:116,6:122:99:0,151,255	1/1:0,41:41:99:255,123,0	0/0:40,0:40:99:0,120,255	0/0:18,0:18:99:0,54,255	0/0:12,0:12:99:0,36,255	0/0:54,0:54:99:0,162,255	0/0:13,0:13:99:0,39,255	0/0:63,0:63:99:0,189,255	0/0:84,0:84:99:0,253,255	0/0:31,0:31:99:0,93,255	0/0:32,0:32:99:0,96,255	1/1:0,13:13:99:255,39,0	0/0:55,0:55:99:0,165,255	0/0:24,0:24:99:0,72,255	0/0:27,0:27:99:0,81,255	0/0:98,0:98:99:0,255,255	0/1:50,32:82:99:255,0,255	0/0:33,0:33:99:0,99,255	0/0:15,0:15:99:0,45,255	0/0:17,0:17:99:0,51,255	0/0:20,0:20:99:0,60,255	0/0:92,0:92:99:0,255,255	0/0:61,0:61:99:0,183,255	0/0:13,0:13:99:0,39,255	./.:85,48:133:99:255,0,255	0/0:83,2:85:99:0,184,255	0/0:27,0:27:99:0,81,255	./.:132,0:132:99:0,255,255	0/0:43,0:43:99:0,129,255	0/0:11,0:11:99:0,33,255	0/0:41,0:41:99:0,123,255	0/0:65,0:65:99:0,195,255	0/0:50,0:50:99:0,150,255	0/0:15,0:15:99:0,45,255	0/0:20,0:20:99:0,60,255
NC_029516.1	10154720	SNC_029516.1_10154720	C	A	.	PASS	QualityScore=0.0;DP=2266	GT:AD:DP:GQ:PL	0/0:87,0:87:99:0,255,255	0/0:90,0:90:99:0,255,255	0/0:42,0:42:99:0,126,255	0/0:46,0:46:99:0,138,255	0/0:88,0:88:99:0,255,255	0/1:23,6:29:99:129,0,255	1/1:0,42:42:99:255,126,0	0/0:58,0:58:99:0,174,255	0/0:71,0:71:99:0,213,255	0/0:31,0:31:99:0,93,255	./.:122,0:122:99:0,255,255	0/0:41,0:41:99:0,123,255	0/0:40,0:40:99:0,120,255	0/0:18,0:18:99:0,54,255	0/0:12,0:12:99:0,36,255	0/0:54,0:54:99:0,162,255	0/0:13,0:13:99:0,39,255	0/0:63,0:63:99:0,189,255	0/0:84,0:84:99:0,253,255	0/0:31,0:31:99:0,93,255	0/0:32,0:32:99:0,96,255	0/0:13,0:13:99:0,39,255	0/0:55,0:55:99:0,165,255	0/0:24,0:24:99:0,72,255	0/0:27,0:27:99:0,81,255	0/0:88,10:98:99:66,0,255	0/0:82,0:82:99:0,247,255	0/0:33,0:33:99:0,99,255	0/0:15,0:15:99:0,45,255	0/0:17,0:17:99:0,51,255	0/0:20,0:20:99:0,60,255	0/0:92,0:92:99:0,255,255	0/0:61,0:61:99:0,183,255	0/0:13,0:13:99:0,39,255	./.:133,0:133:99:0,255,255	0/0:85,0:85:99:0,255,255	0/0:27,0:27:99:0,81,255	./.:132,0:132:99:0,255,255	0/0:43,0:43:99:0,129,255	0/0:11,0:11:99:0,33,255	0/0:41,0:41:99:0,123,255	0/0:65,0:65:99:0,195,255	0/0:50,0:50:99:0,150,255	0/0:15,0:15:99:0,45,255	0/0:20,0:20:99:0,60,255
NC_029516.1	10154727	SNC_029516.1_10154727	A	T	.	PASS	QualityScore=0.0;DP=2266	GT:AD:DP:GQ:PL	0/0:87,0:87:99:0,255,255	0/0:90,0:90:99:0,255,255	0/0:42,0:42:99:0,126,255	0/0:46,0:46:99:0,138,255	0/0:88,0:88:99:0,255,255	0/1:23,6:29:99:129,0,255	1/1:0,42:42:99:255,126,0	0/0:58,0:58:99:0,174,255	0/0:71,0:71:99:0,213,255	0/0:31,0:31:99:0,93,255	./.:122,0:122:99:0,255,255	0/0:41,0:41:99:0,123,255	0/0:40,0:40:99:0,120,255	0/0:18,0:18:99:0,54,255	0/0:12,0:12:99:0,36,255	0/0:54,0:54:99:0,162,255	0/0:13,0:13:99:0,39,255	0/0:63,0:63:99:0,189,255	0/0:84,0:84:99:0,253,255	0/0:31,0:31:99:0,93,255	0/0:32,0:32:99:0,96,255	0/0:13,0:13:99:0,39,255	0/0:55,0:55:99:0,165,255	0/0:24,0:24:99:0,72,255	0/0:27,0:27:99:0,81,255	0/0:88,10:98:99:66,0,255	0/0:82,0:82:99:0,247,255	0/0:33,0:33:99:0,99,255	0/0:15,0:15:99:0,45,255	0/0:17,0:17:99:0,51,255	0/0:20,0:20:99:0,60,255	0/0:92,0:92:99:0,255,255	0/0:61,0:61:99:0,183,255	0/0:13,0:13:99:0,39,255	./.:133,0:133:99:0,255,255	0/0:85,0:85:99:0,255,255	0/0:27,0:27:99:0,81,255	./.:132,0:132:99:0,255,255	0/0:43,0:43:99:0,129,255	0/0:11,0:11:99:0,33,255	0/0:41,0:41:99:0,123,255	0/0:65,0:65:99:0,195,255	0/0:50,0:50:99:0,150,255	0/0:15,0:15:99:0,45,255	0/0:20,0:20:99:0,60,255
NC_029516.1	10154737	SNC_029516.1_10154737	T	A	.	PASS	QualityScore=0.0;DP=2266	GT:AD:DP:GQ:PL	0/0:87,0:87:99:0,255,255	0/0:90,0:90:99:0,255,255	0/0:42,0:42:99:0,126,255	0/0:46,0:46:99:0,138,255	0/0:88,0:88:99:0,255,255	0/0:29,0:29:99:0,87,255	0/0:42,0:42:99:0,126,255	0/0:58,0:58:99:0,174,255	0/0:71,0:71:99:0,213,255	0/0:31,0:31:99:0,93,255	./.:122,0:122:99:0,255,255	0/0:41,0:41:99:0,123,255	0/0:40,0:40:99:0,120,255	0/0:18,0:18:99:0,54,255	0/0:12,0:12:99:0,36,255	0/0:54,0:54:99:0,162,255	1/1:0,13:13:99:255,39,0	0/0:63,0:63:99:0,189,255	1/1:0,84:84:99:255,253,0	0/0:31,0:31:99:0,93,255	0/0:32,0:32:99:0,96,255	0/0:13,0:13:99:0,39,255	0/0:55,0:55:99:0,165,255	0/0:24,0:24:99:0,72,255	0/0:27,0:27:99:0,81,255	0/0:98,0:98:99:0,255,255	0/0:82,0:82:99:0,247,255	0/0:33,0:33:99:0,99,255	0/0:15,0:15:99:0,45,255	0/0:17,0:17:99:0,51,255	0/0:20,0:20:99:0,60,255	0/0:92,0:92:99:0,255,255	0/0:61,0:61:99:0,183,255	0/0:13,0:13:99:0,39,255	./.:133,0:133:99:0,255,255	0/0:85,0:85:99:0,255,255	0/0:27,0:27:99:0,81,255	./.:58,74:132:99:255,0,255	0/0:43,0:43:99:0,129,255	0/0:11,0:11:99:0,33,255	0/0:41,0:41:99:0,123,255	0/0:65,0:65:99:0,195,255	0/0:50,0:50:99:0,150,255	0/0:15,0:15:99:0,45,255	0/0:20,0:20:99:0,60,255
NC_029516.1	10154817	SNC_029516.1_10154817	C	G	.	PASS	QualityScore=0.0;DP=2773	GT:AD:DP:GQ:PL	0/0:62,0:62:99:0,186,255	./.:107,0:107:99:0,255,255	0/0:28,0:28:99:0,84,255	./.:111,0:111:99:0,255,255	0/0:53,0:53:99:0,159,255	0/0:20,0:20:99:0,60,255	./.:107,0:107:99:0,255,255	0/0:38,0:38:99:0,114,255	0/0:70,0:70:99:0,210,255	0/0:54,0:54:99:0,162,255	0/0:61,0:61:99:0,183,255	./.:117,0:117:99:0,255,255	0/0:34,0:34:99:0,102,255	0/0:15,0:15:99:0,45,255	1/0:7,10:17:99:255,0,201	0/0:61,0:61:99:0,183,255	0/1:10,5:15:99:135,0,255	0/0:27,0:27:99:0,81,255	0/1:57,42:99:99:255,0,255	0/0:75,0:75:99:0,225,255	0/0:69,0:69:99:0,207,255	0/0:41,0:41:99:0,123,255	0/0:40,0:40:99:0,120,255	0/0:81,0:81:99:0,244,255	0/0:27,0:27:99:0,81,255	0/0:49,0:49:99:0,147,255	0/0:90,0:90:99:0,255,255	0/0:95,0:95:99:0,255,255	./.:140,0:140:99:0,255,255	0/0:59,0:59:99:0,177,255	0/0:35,0:35:99:0,105,255	./.:115,0:115:99:0,255,255	0/0:23,0:23:99:0,69,255	0/0:24,0:24:99:0,72,255	./.:139,0:139:99:0,255,255	0/0:58,0:58:99:0,174,255	0/1:16,13:29:99:255,0,255	0/1:39,34:73:99:255,0,255	./.:170,0:170:99:0,255,255	./.:0,0:0:.:.	0/0:86,0:86:99:0,255,255	0/0:27,0:27:99:0,81,255	0/0:14,0:14:99:0,42,255	0/0:69,0:69:99:0,207,255	0/0:49,0:49:99:0,147,255
NC_029516.1	10154822	SNC_029516.1_10154822	C	A	.	PASS	QualityScore=0.0;DP=2773	GT:AD:DP:GQ:PL	1/0:29,33:62:99:255,0,255	./.:107,0:107:99:0,255,255	0/0:28,0:28:99:0,84,255	./.:111,0:111:99:0,255,255	0/0:53,0:53:99:0,159,255	0/1:14,6:20:99:156,0,255	./.:107,0:107:99:0,255,255	0/0:38,0:38:99:0,114,255	0/1:43,27:70:99:255,0,255	0/0:54,0:54:99:0,162,255	0/0:61,0:61:99:0,183,255	./.:117,0:117:99:0,255,255	1/1:0,34:34:99:255,102,0	0/0:15,0:15:99:0,45,255	0/0:17,0:17:99:0,51,255	0/0:61,0:61:99:0,183,255	1/0:5,10:15:99:255,0,135	0/1:20,7:27:99:171,0,255	0/0:99,0:99:99:0,255,255	0/1:59,16:75:99:255,0,255	0/0:69,0:69:99:0,207,255	0/0:41,0:41:99:0,123,255	0/1:25,15:40:99:255,0,255	0/0:81,0:81:99:0,244,255	0/0:27,0:27:99:0,81,255	0/0:49,0:49:99:0,147,255	0/0:90,0:90:99:0,255,255	0/0:95,0:95:99:0,255,255	./.:140,0:140:99:0,255,255	0/0:59,0:59:99:0,177,255	0/0:35,0:35:99:0,105,255	./.:115,0:115:99:0,255,255	0/0:23,0:23:99:0,69,255	0/0:24,0:24:99:0,72,255	./.:139,0:139:99:0,255,255	0/0:58,0:58:99:0,174,255	0/0:29,0:29:99:0,87,255	0/0:73,0:73:99:0,219,255	./.:85,85:170:99:255,0,255	./.:0,0:0:.:.	0/0:86,0:86:99:0,255,255	0/0:27,0:27:99:0,81,255	0/0:14,0:14:99:0,42,255	0/0:69,0:69:99:0,207,255	0/0:49,0:49:99:0,147,255
NC_029516.1	10154829	SNC_029516.1_10154829	T	C	.	PASS	QualityScore=0.0;DP=2773	GT:AD:DP:GQ:PL	0/0:62,0:62:99:0,186,255	./.:107,0:107:99:0,255,255	0/0:28,0:28:99:0,84,255	./.:111,0:111:99:0,255,255	0/0:53,0:53:99:0,159,255	0/0:20,0:20:99:0,60,255	./.:107,0:107:99:0,255,255	0/0:38,0:38:99:0,114,255	0/0:70,0:70:99:0,210,255	1/0:15,39:54:99:255,0,255	0/0:61,0:61:99:0,183,255	./.:117,0:117:99:0,255,255	0/0:34,0:34:99:0,102,255	0/0:15,0:15:99:0,45,255	0/0:17,0:17:99:0,51,255	0/1:35,26:61:99:255,0,255	1/0:5,10:15:99:255,0,135	0/0:27,0:27:99:0,81,255	0/0:99,0:99:99:0,255,255	0/0:75,0:75:99:0,225,255	0/0:69,0:69:99:0,207,255	0/0:41,0:41:99:0,123,255	0/1:25,15:40:99:255,0,255	0/1:51,30:81:99:255,0,255	1/1:0,27:27:99:255,81,0	0/0:49,0:49:99:0,147,255	0/0:90,0:90:99:0,255,255	0/0:95,0:95:99:0,255,255	./.:140,0:140:99:0,255,255	0/0:59,0:59:99:0,177,255	1/0:16,19:35:99:255,0,255	./.:115,0:115:99:0,255,255	0/0:23,0:23:99:0,69,255	0/0:24,0:24:99:0,72,255	./.:139,0:139:99:0,255,255	0/0:58,0:58:99:0,174,255	0/0:29,0:29:99:0,87,255	0/0:73,0:73:99:0,219,255	./.:170,0:170:99:0,255,255	./.:0,0:0:.:.	0/0:86,0:86:99:0,255,255	0/0:27,0:27:99:0,81,255	1/1:0,14:14:99:255,42,0	0/0:69,0:69:99:0,207,255	0/0:49,0:49:99:0,147,255
NC_029516.1	10154848	SNC_029516.1_10154848	C	T	.	PASS	QualityScore=0.0;DP=2773	GT:AD:DP:GQ:PL	0/0:62,0:62:99:0,186,255	./.:107,0:107:99:0,255,255	0/0:28,0:28:99:0,84,255	./.:111,0:111:99:0,255,255	0/0:53,0:53:99:0,159,255	0/0:20,0:20:99:0,60,255	./.:107,0:107:99:0,255,255	0/0:38,0:38:99:0,114,255	0/0:70,0:70:99:0,210,255	1/0:15,39:54:99:255,0,255	0/0:61,0:61:99:0,183,255	./.:117,0:117:99:0,255,255	0/0:34,0:34:99:0,102,255	0/0:15,0:15:99:0,45,255	0/0:17,0:17:99:0,51,255	0/1:35,26:61:99:255,0,255	0/0:15,0:15:99:0,45,255	0/0:27,0:27:99:0,81,255	0/0:99,0:99:99:0,255,255	0/0:75,0:75:99:0,225,255	0/0:69,0:69:99:0,207,255	0/0:41,0:41:99:0,123,255	0/0:40,0:40:99:0,120,255	0/1:51,30:81:99:255,0,255	0/0:27,0:27:99:0,81,255	0/0:49,0:49:99:0,147,255	0/0:90,0:90:99:0,255,255	0/0:95,0:95:99:0,255,255	./.:140,0:140:99:0,255,255	0/0:59,0:59:99:0,177,255	0/0:35,0:35:99:0,105,255	./.:115,0:115:99:0,255,255	0/0:23,0:23:99:0,69,255	0/0:24,0:24:99:0,72,255	./.:139,0:139:99:0,255,255	0/0:58,0:58:99:0,174,255	0/0:29,0:29:99:0,87,255	0/0:73,0:73:99:0,219,255	./.:170,0:170:99:0,255,255	./.:0,0:0:.:.	0/0:86,0:86:99:0,255,255	0/0:27,0:27:99:0,81,255	0/0:14,0:14:99:0,42,255	0/0:69,0:69:99:0,207,255	0/0:49,0:49:99:0,147,255
NC_029516.1	10154855	SNC_029516.1_10154855	G	A	.	PASS	QualityScore=0.0;DP=2773	GT:AD:DP:GQ:PL	1/0:29,33:62:99:255,0,255	./.:107,0:107:99:0,255,255	0/0:27,1:28:99:0,48,255	./.:111,0:111:99:0,255,255	0/0:53,0:53:99:0,159,255	0/1:14,6:20:99:156,0,255	./.:68,39:107:99:255,0,255	1/0:12,26:38:99:255,0,255	0/1:43,27:70:99:255,0,255	0/0:54,0:54:99:0,162,255	0/0:61,0:61:99:0,183,255	./.:117,0:117:99:0,255,255	1/1:0,34:34:99:255,102,0	0/0:15,0:15:99:0,45,255	0/1:11,6:17:99:165,0,255	0/0:61,0:61:99:0,183,255	1/0:5,10:15:99:255,0,135	0/1:20,7:27:99:171,0,255	0/0:99,0:99:99:0,255,255	0/1:59,16:75:99:255,0,255	0/0:69,0:69:99:0,207,255	0/0:41,0:41:99:0,123,255	0/1:25,15:40:99:255,0,255	0/0:81,0:81:99:0,244,255	1/1:0,27:27:99:255,81,0	0/0:49,0:49:99:0,147,255	0/0:90,0:90:99:0,255,255	0/0:95,0:95:99:0,255,255	./.:140,0:140:99:0,255,255	0/1:32,27:59:99:255,0,255	1/1:0,35:35:99:255,105,0	./.:115,0:115:99:0,255,255	0/0:23,0:23:99:0,69,255	0/0:24,0:24:99:0,72,255	./.:138,1:139:99:0,255,255	0/0:58,0:58:99:0,174,255	0/0:29,0:29:99:0,87,255	0/0:73,0:73:99:0,219,255	./.:85,85:170:99:255,0,255	./.:0,0:0:.:.	0/0:86,0:86:99:0,255,255	0/0:27,0:27:99:0,81,255	1/1:0,14:14:99:255,42,0	0/0:69,0:69:99:0,207,255	0/0:49,0:49:99:0,147,255
NC_029516.1	10159552	SNC_029516.1_10159552	G	T	.	PASS	QualityScore=0.0;DP=1497	GT:AD:DP:GQ:PL	./.:152,0:152:99:0,255,255	0/0:70,0:70:99:0,210,255	0/0:56,1:57:99:0,136,255	./.:1,0:1:66:0,3,36	0/0:35,0:35:99:0,105,255	./.:0,0:0:.:.	0/0:58,0:58:99:0,174,255	0/0:36,0:36:99:0,108,255	0/0:14,0:14:99:0,42,255	0/0:34,0:34:99:0,102,255	0/0:13,0:13:99:0,39,255	./.:108,0:108:99:0,255,255	0/0:16,0:16:99:0,48,255	0/0:37,0:37:99:0,111,255	0/0:25,0:25:99:0,75,255	0/0:54,0:54:99:0,162,255	0/0:23,0:23:99:0,69,255	0/0:62,0:62:99:0,186,255	0/0:8,0:8:99:0,24,255	0/0:32,0:32:99:0,96,255	0/0:39,0:39:99:0,117,255	0/0:10,0:10:99:0,30,255	0/0:24,0:24:99:0,72,255	0/0:34,0:34:99:0,102,255	0/0:38,0:38:99:0,114,255	0/0:40,0:40:99:0,120,255	0/0:27,0:27:99:0,81,255	./.:0,0:0:.:.	0/0:94,0:94:99:0,255,255	./.:0,0:0:.:.	0/0:20,0:20:99:0,60,255	0/0:44,0:44:99:0,132,255	0/0:15,0:15:99:0,45,255	0/0:43,0:43:99:0,129,255	1/1:0,32:32:99:255,96,0	0/0:40,0:40:99:0,120,255	0/0:33,0:33:99:0,99,255	0/0:46,0:46:99:0,138,255	1/1:0,10:10:99:255,30,0	./.:0,0:0:.:.	0/0:8,0:8:99:0,24,255	0/0:27,0:27:99:0,81,255	0/0:13,0:13:99:0,39,255	0/0:8,0:8:99:0,24,255	0/0:17,0:17:99:0,51,255
NC_029516.1	10276648	SNC_029516.1_10276648	A	G	.	PASS	QualityScore=0.0;DP=2506	GT:AD:DP:GQ:PL	0/0:98,0:98:99:0,255,255	1/1:0,72:72:99:255,216,0	0/0:78,0:78:99:0,234,255	0/1:31,11:42:99:255,0,255	0/0:24,0:24:99:0,72,255	./.:0,0:0:.:.	0/0:61,0:61:99:0,183,255	0/0:48,0:48:99:0,144,255	./.:129,1:130:99:0,255,255	0/0:28,0:28:99:0,84,255	./.:124,0:124:99:0,255,255	0/0:79,0:79:99:0,237,255	0/0:38,0:38:99:0,114,255	./.:0,0:0:.:.	0/0:74,0:74:99:0,222,255	1/1:0,94:94:99:255,255,0	0/1:15,13:28:99:255,0,255	1/1:0,20:20:99:255,60,0	1/0:8,20:28:99:255,0,204	1/0:26,47:73:99:255,0,255	0/1:71,28:99:99:255,0,255	1/1:0,29:29:99:255,87,0	0/0:6,0:6:98:0,18,216	0/0:72,0:72:99:0,216,255	./.:0,0:0:.:.	0/0:51,0:51:99:0,153,255	0/0:36,0:36:99:0,108,255	0/0:64,0:64:99:0,192,255	1/0:8,35:43:99:255,0,159	0/0:61,0:61:99:0,183,255	0/0:50,0:50:99:0,150,255	1/0:21,76:97:99:255,0,255	./.:166,0:166:99:0,255,255	0/0:68,0:68:99:0,204,255	./.:165,0:165:99:0,255,255	1/0:9,35:44:99:255,0,191	0/0:14,0:14:99:0,42,255	0/0:46,0:46:99:0,138,255	0/0:55,0:55:99:0,165,255	./.:0,0:0:.:.	0/0:50,0:50:99:0,150,255	0/0:25,0:25:99:0,75,255	1/1:0,11:11:99:255,33,0	1/0:24,37:61:99:255,0,255	0/0:54,0:54:99:0,162,255
NC_029516.1	10276649	SNC_029516.1_10276649	T	C	.	PASS	QualityScore=0.0;DP=2506	GT:AD:DP:GQ:PL	0/0:98,0:98:99:0,255,255	0/0:72,0:72:99:0,216,255	0/0:78,0:78:99:0,234,255	0/0:42,0:42:99:0,126,255	0/1:20,4:24:99:71,0,255	./.:0,0:0:.:.	0/1:33,28:61:99:255,0,255	0/0:48,0:48:99:0,144,255	./.:130,0:130:99:0,255,255	0/0:28,0:28:99:0,84,255	./.:52,72:124:99:255,0,255	1/1:0,79:79:99:255,237,0	1/1:0,38:38:99:255,114,0	./.:0,0:0:.:.	0/1:41,33:74:99:255,0,255	0/0:94,0:94:99:0,255,255	0/0:28,0:28:99:0,84,255	0/0:20,0:20:99:0,60,255	0/0:28,0:28:99:0,84,255	0/1:47,26:73:99:255,0,255	0/0:99,0:99:99:0,255,255	0/0:29,0:29:99:0,87,255	1/1:0,6:6:98:216,18,0	0/0:72,0:72:99:0,216,255	./.:0,0:0:.:.	1/1:0,51:51:99:255,153,0	1/1:0,36:36:99:255,108,0	1/0:20,44:64:99:255,0,255	0/0:43,0:43:99:0,129,255	0/0:61,0:61:99:0,183,255	0/0:50,0:50:99:0,150,255	0/0:97,0:97:99:0,255,255	./.:23,143:166:99:255,0,255	1/0:31,37:68:99:255,0,255	./.:94,71:165:99:255,0,255	0/0:44,0:44:99:0,132,255	1/1:0,14:14:99:255,42,0	0/0:46,0:46:99:0,138,255	1/0:15,40:55:99:255,0,255	./.:0,0:0:.:.	1/1:0,50:50:99:255,150,0	0/1:16,9:25:99:249,0,255	0/0:11,0:11:99:0,33,255	0/0:61,0:61:99:0,183,255	1/1:0,54:54:99:255,162,0
NC_029516.1	10276671	SNC_029516.1_10276671	A	G	.	PASS	QualityScore=0.0;DP=2506	GT:AD:DP:GQ:PL	0/0:98,0:98:99:0,255,255	1/1:0,72:72:99:255,216,0	0/0:78,0:78:99:0,234,255	0/1:31,11:42:99:255,0,255	1/0:4,20:24:99:255,0,71	./.:0,0:0:.:.	1/0:28,33:61:99:255,0,255	0/0:47,1:48:99:0,108,255	./.:0,130:130:99:255,255,0	1/1:0,28:28:99:255,84,0	./.:124,0:124:99:0,255,255	1/0:27,52:79:99:255,0,255	1/1:0,38:38:99:255,114,0	./.:0,0:0:.:.	0/0:74,0:74:99:0,222,255	1/1:0,94:94:99:255,255,0	0/1:15,13:28:99:255,0,255	1/1:0,20:20:99:255,60,0	1/0:7,21:28:99:255,0,168	1/0:26,47:73:99:255,0,255	1/1:0,99:99:99:255,255,0	1/1:0,29:29:99:255,87,0	1/1:0,6:6:98:216,18,0	0/1:51,21:72:99:255,0,255	./.:0,0:0:.:.	0/1:32,19:51:99:255,0,255	1/1:0,36:36:99:255,108,0	1/0:20,44:64:99:255,0,255	1/0:8,35:43:99:255,0,159	0/0:61,0:61:99:0,183,255	0/0:50,0:50:99:0,150,255	1/0:21,76:97:99:255,0,255	./.:141,25:166:99:255,0,255	1/0:31,37:68:99:255,0,255	./.:71,94:165:99:255,0,255	1/0:9,35:44:99:255,0,191	1/1:0,14:14:99:255,42,0	0/0:46,0:46:99:0,138,255	1/0:15,40:55:99:255,0,255	./.:0,0:0:.:.	1/1:0,50:50:99:255,150,0	0/1:16,9:25:99:249,0,255	1/1:0,11:11:99:255,33,0	1/1:0,61:61:99:255,183,0	1/1:0,54:54:99:255,162,0
NC_029516.1	10372701	SNC_029516.1_10372701	A	G	.	PASS	QualityScore=0.0;DP=1415	GT:AD:DP:GQ:PL	./.:110,0:110:99:0,255,255	0/0:28,0:28:99:0,84,255	0/0:84,0:84:99:0,253,255	0/0:38,0:38:99:0,114,255	0/0:51,0:51:99:0,153,255	0/0:6,0:6:98:0,18,216	0/0:40,0:40:99:0,120,255	0/0:36,0:36:99:0,108,255	0/0:51,0:51:99:0,153,255	0/0:14,0:14:99:0,42,255	0/0:27,0:27:99:0,81,255	0/0:98,1:99:99:0,255,255	0/0:21,0:21:99:0,63,255	0/0:42,0:42:99:0,126,255	0/0:17,0:17:99:0,51,255	0/0:72,0:72:99:0,216,255	0/0:22,0:22:99:0,66,255	0/0:29,0:29:99:0,87,255	0/0:26,0:26:99:0,78,255	0/0:24,0:24:99:0,72,255	0/0:20,0:20:99:0,60,255	./.:0,3:3:88:108,9,0	0/0:48,0:48:99:0,144,255	0/0:16,0:16:99:0,48,255	./.:0,0:0:.:.	0/0:16,0:16:99:0,48,255	0/1:24,24:48:99:255,0,255	1/1:0,6:6:98:216,18,0	1/0:2,8:10:99:255,0,42	0/0:37,0:37:99:0,111,255	./.:4,0:4:94:0,12,144	0/0:67,0:67:99:0,201,255	0/0:18,0:18:99:0,54,255	0/0:26,2:28:94:0,12,255	0/0:42,0:42:99:0,126,255	./.:4,0:4:94:0,12,144	0/0:11,0:11:99:0,33,255	0/0:34,0:34:99:0,102,255	0/0:34,0:34:99:0,102,255	./.:0,0:0:.:.	0/0:17,0:17:99:0,51,255	0/0:39,0:39:99:0,117,255	./.:0,0:0:.:.	0/0:19,0:19:99:0,57,255	1/0:25,32:57:99:255,0,255
NC_029516.1	10372742	SNC_029516.1_10372742	T	C	.	PASS	QualityScore=0.0;DP=1415	GT:AD:DP:GQ:PL	./.:66,44:110:99:255,0,255	0/1:22,6:28:99:132,0,255	0/1:52,32:84:99:255,0,255	0/1:30,8:38:99:174,0,255	1/0:13,38:51:99:255,0,255	1/1:0,6:6:98:216,18,0	0/1:27,13:40:99:255,0,255	1/0:15,21:36:99:255,0,255	1/1:0,51:51:99:255,153,0	0/0:14,0:14:99:0,42,255	1/0:4,23:27:99:255,0,63	1/1:0,99:99:99:255,255,0	1/1:0,21:21:99:255,63,0	1/1:0,42:42:99:255,126,0	1/0:6,11:17:99:255,0,165	1/1:0,72:72:99:255,216,0	1/0:5,17:22:99:255,0,113	1/1:0,29:29:99:255,87,0	1/1:0,26:26:99:255,78,0	0/0:24,0:24:99:0,72,255	0/1:11,9:20:99:255,0,255	./.:0,3:3:88:108,9,0	1/0:8,40:48:99:255,0,144	1/1:0,16:16:99:255,48,0	./.:0,0:0:.:.	1/1:0,16:16:99:255,48,0	1/0:24,24:48:99:255,0,255	1/1:0,6:6:98:216,18,0	1/0:2,8:10:99:255,0,42	1/1:0,37:37:99:255,111,0	./.:0,4:4:94:144,12,0	0/0:67,0:67:99:0,201,255	1/1:0,18:18:99:255,54,0	0/1:18,10:28:99:255,0,255	1/1:0,42:42:99:255,126,0	./.:0,4:4:94:144,12,0	0/1:6,5:11:99:147,0,183	1/1:0,34:34:99:255,102,0	0/0:30,4:34:99:42,0,255	./.:0,0:0:.:.	1/1:0,17:17:99:255,51,0	1/1:0,39:39:99:255,117,0	./.:0,0:0:.:.	0/1:12,7:19:99:195,0,255	1/1:0,57:57:99:255,171,0
[truncated: 29,149,575 more chars]
