# Supplementary material for: Chromosomal Inversion Associated With Diet Differences in Common Quails Sharing Wintering Grounds
Source: Ecol Evol. 2025 Aug 20;15(8):e71792. doi: 10.1002/ece3.71792 (PMC12365396; doi:10.1002/ece3.71792)
Supplement: Supplementary file 1 — Data S1: [file ECE3-15-e71792-s001.zip › Data-Analyses-Plots_Vinagre-Izquierdo et al_2025_MolEcol/2_StableIsotopes_script.R]

#________________________________________________________________________________________________
#
# Analysis of quail STABLE ISOTOPIC data from
#
# Vinagre-Izquierdo et al. (2025) Chromosomal inversion associated with dietary 
# niche differences in common quails sharing wintering grounds. Molecular Ecology.
#
# by Ines Sanchez-Donoso (Feb 2025)
#
# R version 4.4.2 (2024-10-31 ucrt) -- "Pile of Leaves"
# RStudio 2024.12.0+467 "Kousa Dogwood" Release (cf37a3e5488c937207f992226d255be71f5e3f41, 2024-12-11) for windows
# Mozilla/5.0 (Windows NT 10.0; Win64; x64) AppleWebKit/537.36 (KHTML, like Gecko) RStudio/2024.12.0+467 Chrome/126.0.6478.234 Electron/31.7.6 Safari/537.36, Quarto 1.5.57
#________________________________________________________________________________________________


#PACKAGES ----

  library(readxl)
  
  library(ggplot2)
  
  library(nlme) 
  
  library(car)
  
  library(emmeans)


#DATA ----

  #charge the Isotopic signature per feather database
  project.path <- getwd()
  
  data = read_excel(file.path(project.path, "DATA_Isotopes-Morfo_Vinagre-Izquierdo_2025_MolEcol.xlsx"), 
                      sheet=1, col_names= TRUE, col_types=NULL, na= "NA", skip= 0)
  
  #look at the structure of the data
  str(data)
  
  #assign the variables that need it as factors
  data$individual <- as.factor(data$individual)
  data$sex <- as.factor(data$sex)
  data$karyotype <- as.factor(data$karyotype)
  data$age <- as.factor(data$age)
  data$season <- as.factor(data$season)
  
  #set custom colors for karyotypes
  custom_colors <- c('AA' = '#c2a545', 'BB' = '#677e39', 'AB' = '#b27a91')


# GENERAL EXPLORATION OF THE DATASET ----

  nrow(subset(data, data$karyotype == "AA")) #n of AA quails
  nrow(subset(data, data$karyotype == "AB")) #n of AB quails
  nrow(subset(data, data$karyotype == "BB")) #n of AA quails
  nrow(data) #n of quails


#ANALYSES & PLOTS ----

  ## H ----
  
    ### plot Figure 2A ----
    ggplot(data,
           aes(x = interaction(season, karyotype), y = H, fill = karyotype)) +
      geom_boxplot(outlier.colour = NA) +
      geom_point(aes(group = interaction(season, karyotype)), position = position_jitterdodge(dodge.width = 0.75, jitter.width = 0.2), size=2) +
      ylab(bquote(δ^2*H)) +
      scale_fill_manual(values = custom_colors) + 
      theme(panel.grid.minor = element_blank(), panel.grid.major = element_blank(), panel.grid = element_blank(),
            panel.background = element_rect(fill = "white", colour = "black"), 
            panel.border = element_rect(fill = NA, colour = "white"), panel.spacing = unit(2, "lines"),
            axis.title.y = element_text(size=14), axis.title.x = element_blank(), axis.line = element_line(), 
            axis.text.x = element_text(angle = 45, hjust = 1, size = 15), axis.ticks.x = element_blank(),
            strip.background = element_blank(), strip.placement = "outside", strip.text = element_text(size = 16), 
            plot.title = element_text(hjust = 0.5), legend.position="none")
    
    
    ### H model 1 ----
    m<-lme(H ~ season, random = ~ 1|individual, na.action=na.omit, data=subset(data, data$karyotype=="AA"))  
    qqnorm(residuals(m)); qqline(residuals(m))
    summary(m)
    Anova(m)
    
    ### H model 2 ----
    m<-lme(H ~ season, random = ~ 1|individual, na.action=na.omit, data=subset(data, data$karyotype=="AB"))  
    qqnorm(residuals(m)); qqline(residuals(m))
    summary(m)
    Anova(m)
    
    ### H model 3 ----
    m<-lme(H ~ season, random = ~ 1|individual, na.action=na.omit, data=subset(data, data$karyotype=="BB"))  
    qqnorm(residuals(m)); qqline(residuals(m))
    summary(m)
    Anova(m)
    
    ### H model 4 ----
    m<-lme(H ~ karyotype, random = ~ 1|individual, na.action=na.omit, data=subset(data, data$season=="breeding"))  
    qqnorm(residuals(m)); qqline(residuals(m))
    summary(m)
    Anova(m)
    emmeans(m, pairwise~karyotype, adjust= "tukey")
    
    ### H model 5 ----  
    m<-lme(H ~ karyotype, random = ~ 1|individual, na.action=na.omit, data=subset(data, data$season=="wintering")) 
    qqnorm(residuals(m)); qqline(residuals(m))
    summary(m)
    Anova(m)


  ## C ----
  
    ### plot Figure 2B ----
    ggplot(data,
           aes(x = interaction(season, karyotype), y = C, fill = karyotype)) +
      geom_boxplot(outlier.colour = NA) +
      geom_point(aes(group = interaction(season, karyotype)), position = position_jitterdodge(dodge.width = 0.75, jitter.width = 0.2), size=2) +
      ylab(bquote(δ^13*C)) +
      scale_fill_manual(values = custom_colors) + 
      theme(panel.grid.minor = element_blank(), panel.grid.major = element_blank(), panel.grid = element_blank(),
            panel.background = element_rect(fill = "white", colour = "black"), 
            panel.border = element_rect(fill = NA, colour = "white"), panel.spacing = unit(2, "lines"),
            axis.title.y = element_text(size=14), axis.title.x = element_blank(), axis.line = element_line(), 
            axis.text.x = element_text(angle = 45, hjust = 1, size = 15), axis.ticks.x = element_blank(),
            strip.background = element_blank(), strip.placement = "outside", strip.text = element_text(size = 16), 
            plot.title = element_text(hjust = 0.5), legend.position="none")
    
    
    ### C model 1 ----
    m<-lme(C ~ season, random = ~ 1|individual, na.action=na.omit, data=subset(data, data$karyotype=="AA")) 
    qqnorm(residuals(m)); qqline(residuals(m)) 
    summary(m)
    Anova(m)
    
    ### C model 2 ----
    m<-lme(C ~ season, random = ~ 1|individual, na.action=na.omit,data=subset(data, data$karyotype=="AB")) 
    qqnorm(residuals(m)); qqline(residuals(m))
    summary(m)
    Anova(m)
    
    ### C model 3 ----
    m<-lme(C ~ season, random = ~ 1|individual, na.action=na.omit,data=subset(data, data$karyotype=="BB")) 
    qqnorm(residuals(m)); qqline(residuals(m))  
    summary(m)
    Anova(m)
    
    ### C model 4 ----
    m<-lme(C ~ karyotype, random = ~ 1|individual, na.action=na.omit,data=subset(data, data$season=="breeding"))  
    qqnorm(residuals(m)); qqline(residuals(m))  
    summary(m)
    Anova(m)
    
    ### C model 5 ----
    m<-lme(C ~ karyotype, random = ~ 1|individual, na.action=na.omit,data=subset(data, data$season=="wintering")) 
    qqnorm(residuals(m)); qqline(residuals(m))  
    summary(m)
    Anova(m)
    emmeans(m, pairwise~karyotype, adjust= "tukey")


  ## N ----
  
    ### plot Figure 2C ----
    ggplot(data,
           aes(x = interaction(season, karyotype), y = N, fill = karyotype)) +
      geom_boxplot(outlier.colour = NA) +
      geom_point(aes(group = interaction(season, karyotype)), position = position_jitterdodge(dodge.width = 0.75, jitter.width = 0.2), size=2) +
      ylab(bquote(δ^15*N)) +
      scale_fill_manual(values = custom_colors) + 
      theme(panel.grid.minor = element_blank(), panel.grid.major = element_blank(), panel.grid = element_blank(),
            panel.background = element_rect(fill = "white", colour = "black"), 
            panel.border = element_rect(fill = NA, colour = "white"), panel.spacing = unit(2, "lines"),
            axis.title.y = element_text(size=14), axis.title.x = element_blank(), axis.line = element_line(), 
            axis.text.x = element_text(angle = 45, hjust = 1, size = 15), axis.ticks.x = element_blank(),
            strip.background = element_blank(), strip.placement = "outside", strip.text = element_text(size = 16), 
            plot.title = element_text(hjust = 0.5), legend.position="none")
    
    
    ### N model 1 ----
    m<-lme(N ~ season, random = ~ 1|individual, na.action=na.omit,data=subset(data, data$karyotype=="AA"))  
    qqnorm(residuals(m)); qqline(residuals(m)) 
    summary(m)
    Anova(m)
    
    ### N model 2 ----
    m<-lme(N ~ season, random = ~ 1|individual, na.action=na.omit,data=subset(data, data$karyotype=="AB"))  
    qqnorm(residuals(m)); qqline(residuals(m)) 
    summary(m)
    Anova(m)
    
    ### N model 3 ----
    m<-lme(N ~ season, random = ~ 1|individual, na.action=na.omit,data=subset(data, data$karyotype=="BB")) 
    qqnorm(residuals(m)); qqline(residuals(m)) 
    summary(m)
    Anova(m)
    
    ### N model 4 ----
    m<-lme(N ~ karyotype, random = ~ 1|individual, na.action=na.omit,data=subset(data, data$season=="breeding"))  
    qqnorm(residuals(m)); qqline(residuals(m))  
    summary(m)
    Anova(m)
    
    ### N model 5 ----
    m<-lme(N ~ karyotype, random = ~ 1|individual, na.action=na.omit,data=subset(data, data$season=="wintering"))  
    qqnorm(residuals(m)); qqline(residuals(m))  
    summary(m)
    Anova(m)


  ## H vs. C ----
  
    ### plot Figure S1 ----
    ggplot(data, aes(y = H, x = C, fill = karyotype, group = individual, shape = season)) +
      geom_point(size = 4, color = "black")+
      geom_line(aes(group = individual), linetype = "solid", linewidth = 0.5, color = "black") +
      labs(y = bquote(δ^2*H), x = bquote(δ^13*C)) +
      scale_shape_manual(values = c(21, 22)) +
      scale_fill_manual(values = custom_colors) +
      theme(panel.grid.minor = element_blank(), panel.grid.major = element_blank(), panel.grid = element_blank(),
          panel.background = element_rect(fill = "white", colour = "black"), 
          panel.border = element_rect(fill = NA, colour = "white"), panel.spacing = unit(2, "lines"),
          axis.title.y = element_text(size=15), axis.title.x = element_text(size=15), axis.line = element_line(), 
          axis.text.x = element_text(angle = 0, hjust = 0.5), axis.ticks.x = element_blank(),
          strip.background = element_blank(), strip.placement = "outside", strip.text = element_text(size = 16), 
          plot.title = element_text(hjust = 0.5), legend.position="bottom") + 
      guides(fill = guide_legend(override.aes = list(shape = 21)))
