# Supplementary material for: Chromosomal Inversion Associated With Diet Differences in Common Quails Sharing Wintering Grounds
Source: Ecol Evol. 2025 Aug 20;15(8):e71792. doi: 10.1002/ece3.71792 (PMC12365396; doi:10.1002/ece3.71792)
Supplement: Supplementary file 1 — Data S1: [file ECE3-15-e71792-s001.zip › Data-Analyses-Plots_Vinagre-Izquierdo et al_2025_MolEcol/3_Morfometry_script.R]

#________________________________________________________________________________________________
#
# Analysis of quail MORFOMETRY data from
#
# Vinagre-Izquierdo et al. (2025) Chromosomal inversion associated with dietary 
# niche differences in common quails sharing wintering grounds. Molecular Ecology.
#
# by Ines Sanchez-Donoso (Feb 2025)
#
# R version 4.4.2 (2024-10-31 ucrt) -- "Pile of Leaves"
# RStudio 2024.12.0+467 "Kousa Dogwood" Release (cf37a3e5488c937207f992226d255be71f5e3f41, 2024-12-11) for windows
# Mozilla/5.0 (Windows NT 10.0; Win64; x64) AppleWebKit/537.36 (KHTML, like Gecko) RStudio/2024.12.0+467 Chrome/126.0.6478.234 Electron/31.7.6 Safari/537.36, Quarto 1.5.57
#________________________________________________________________________________________________


#PACKAGES ----

  library(readxl)

  library(ggplot2)

  library(dplyr)

  library(car)
  
  library(emmeans)
  


#DATA ----

  #charge the Morphometry database
  project.path <- getwd()

  d = read_excel(file.path(project.path, "DATA_Isotopes-Morfo_Vinagre-Izquierdo_2025_MolEcol.xlsx"), 
                  sheet=2, col_names= TRUE, col_types=NULL, na= "NA", skip= 0)
  
  #look at the structure of the data
  str(d)
  
  #assign the variables that need it as factors
  d$karyotype <- as.factor(d$karyotype)
  d$sex <- as.factor(d$sex)
  d$age <- as.factor(d$age)
  d$cheek_pigmentation <- as.factor(d$cheek_pigmentation)
  d$beak_pigmentation <- as.factor(d$beak_pigmentation)
  
  #set custom colors for karyotypes
    custom_colors <- c('AA' = '#c2a545', 'BB' = '#677e39', 'AB' = '#b27a91')


# GENERAL EXPLORATION OF THE DATASET ----

  nrow(subset(d, d$sex == "F")) #number of females
  nrow(subset(d, d$sex == "M")) #number of males
  
  nrow(subset(d, d$age == "yearling")) #number of yearlings
  nrow(subset(d, d$age == "adult")) #number of adults
  
  nrow(subset(d, d$sex == "F" & d$age == "yearling")) #n of yearling females
  nrow(subset(d, d$sex == "M" & d$age == "yearling")) #n of yearling males
  
  nrow(subset(d, d$sex == "F" & d$age == "adult")) #n of adult females
  nrow(subset(d, d$sex == "M" & d$age == "adult")) #n of adult males
  
  nrow(subset(d, d$sex == "F" & d$karyotype == "AA")) #n of AA females
  nrow(subset(d, d$sex == "F" & d$karyotype == "AB")) #n of AB females
  nrow(subset(d, d$sex == "F" & d$karyotype == "BB")) #n of BB females
  
  nrow(subset(d, d$sex == "M" & d$karyotype == "AA")) #n of AA males
  nrow(subset(d, d$sex == "M" & d$karyotype == "AB")) #n of AB males
  nrow(subset(d, d$sex == "M" & d$karyotype == "BB")) #n of BB males
  
  nrow(subset(d, d$age == "yearling" & d$karyotype == "AA")) #n of AA yearlings
  nrow(subset(d, d$age == "yearling" & d$karyotype == "AB")) #n of AB yearlings
  nrow(subset(d, d$age == "yearling" & d$karyotype == "BB")) #n of BB yearlings
  
  nrow(subset(d, d$age == "adult" & d$karyotype == "AA")) #n of AA adults
  nrow(subset(d, d$age == "adult" & d$karyotype == "AB")) #n of AB adults
  nrow(subset(d, d$age == "adult" & d$karyotype == "BB")) #n of BB adults
  
  
  #piechart by karyotype
  data <- d  %>% 
    group_by(karyotype) %>% 
    count() %>% 
    ungroup() %>% 
    mutate(per=`n`/sum(`n`)) %>% 
    arrange(desc(karyotype))
    
  data$label <- scales::percent(data$per)
    
  ggplot(data)+
    geom_bar(aes(x="", y=per, fill=karyotype), stat="identity", width = 1)+
    coord_polar("y", start=0)+
    theme_void()+
    geom_text(aes(x=1, y = cumsum(per) - per/2, label=label)) +
    labs(title = "karyotypes", subtitle = sum(data$n)) +
    scale_fill_manual(values = custom_colors)
    
    
  #piechart by sex
  data <- d  %>% 
    group_by(sex) %>% 
    count() %>% 
    ungroup() %>% 
    mutate(per=`n`/sum(`n`)) %>% 
    arrange(desc(sex))
    
  data$label <- scales::percent(data$per)
    
  ggplot(data)+
    geom_bar(aes(x="", y=per, fill=sex), stat="identity", width = 1)+
    coord_polar("y", start=0)+
    theme_void()+
    geom_text(aes(x=1, y = cumsum(per) - per/2, label=label)) +
    labs(title = "sex", subtitle = sum(data$n)) +
    scale_fill_manual(values=c("#800080ff", "darkgreen"))
    
    
  #piechart by age
  data <- d  %>% 
      group_by(age) %>% 
      count() %>% 
      ungroup() %>% 
      mutate(per=`n`/sum(`n`)) %>% 
      arrange(desc(age))
    
  data$label <- scales::percent(data$per)
    
  ggplot(data)+
    geom_bar(aes(x="", y=per, fill=age), stat="identity", width = 1)+
    coord_polar("y", start=0)+
    theme_void()+
    geom_text(aes(x=1, y = cumsum(per) - per/2, label=label)) +
    labs(title = "age", subtitle = sum(data$n))
    
    
  #Number of quails by karyotype and sex
  ggplot(d, aes(x=karyotype,fill=sex))+
    geom_bar()+
    xlab("karyotype")+ ylab("count")+ labs(fill="sex")+
    scale_fill_manual("legend", values = c("F" = "#800080ff", "M" = "darkgreen")) +
    theme_bw() + theme(panel.grid.minor = element_blank(),
                       panel.background = element_blank(), axis.line = element_blank())
  
    #confirming that data is evenly distributed regarding karyotype and sex
    tab_sexkar <- table(d$sex, d$karyotype)
    fisher.test(tab_sexkar) 
  
  
  #Number of quails by karyotype and age
  ggplot(d, aes(x=karyotype,fill=age))+
    geom_bar()+
    xlab("karyotype")+ ylab("conteo")+ labs(fill="age")+
    theme_bw() + theme(panel.grid.minor = element_blank(),
                       panel.background = element_blank(), axis.line = element_blank())
  
    #confirming that data is evenly distributed regarding karyotype and sex
    tab_agekar <- table(d$age, d$karyotype)
    fisher.test(tab_agekar)
  
  
  #Number of quails by age and sex
  ggplot(d, aes(x=age,fill=sex))+
    geom_bar()+
    xlab("age")+ ylab("conteo")+ labs(fill="sex")+
    scale_fill_manual("legend", values = c("F" = "#800080ff", "M" = "darkgreen")) +
    theme_bw() + theme(panel.grid.minor = element_blank(),
                       panel.background = element_blank(), axis.line = element_blank())
  
    #confirming that data is evenly distributed regarding age and sex
    tab_sexage <- table(d$sex, d$age)
    fisher.test(tab_sexage)
  
    
  #Number of quails by age, karyotype and sex
  ggplot(subset(d, !is.na(d$sex)), aes(x=interaction(age, karyotype),fill=sex))+
      geom_bar()+
      xlab("age")+ ylab("count")+ labs(fill="sex")+
      scale_fill_manual("legend", values = c("F" = "#800080ff", "M" = "darkgreen")) +
      theme_bw() + theme(panel.grid.minor = element_blank(),
                         panel.background = element_blank(), axis.line = element_blank())

 

  
#ANALYSES (Table S4) & PLOTS (Figure 3) ----
  
  ## Weight ----
  
    ### plot ----
    ggplot(d,   
           aes(x = interaction(karyotype, sex), y = weight, fill = karyotype)) +
      geom_boxplot(outlier.colour = NA) +
      geom_point(aes(group = interaction(karyotype, sex)), position = position_jitterdodge(dodge.width = 0.75), size=2) +
      labs(title = "Weight (g)") +
      scale_fill_manual(values = custom_colors) + 
      theme(panel.grid.minor = element_blank(), panel.grid.major = element_blank(), panel.grid = element_blank(),
            panel.background = element_rect(fill = "white", colour = "black"), 
            panel.border = element_rect(fill = NA, colour = "white"), panel.spacing = unit(2, "lines"),
            axis.title.y = element_blank(), axis.title.x = element_blank(), axis.line = element_line(), 
            axis.text.x = element_text(angle = 0, hjust = 0.5, size = 15), axis.ticks.x = element_blank(),
            strip.background = element_blank(), strip.placement = "outside", strip.text = element_text(size = 16), 
            plot.title = element_text(hjust = 0.5), legend.position="none")
    
    
    m<-lm(weight ~ karyotype + sex + age, data=d) 
    plot(m) 
    summary(m)
    Anova(m)
    
    m<-lm(weight ~ karyotype * sex, data=d) 
    plot(m) 
    summary(m)
    Anova(m)
    
    ### final model ----
    m<-lm(weight ~ karyotype + sex, data=d) 
    plot(m) 
    summary(m)
    Anova(m)
    emmeans(m, pairwise~karyotype, adjust= "tukey")
  
  
  ## Tarsus length ----
  
    ### plot ----
    ggplot(d, aes(x = karyotype, y = tarsus_length, fill = karyotype)) +
      geom_boxplot() +
      geom_point(aes(group = karyotype, y = tarsus_length), position = position_jitterdodge(dodge.width = 0.75), size=2) +
      labs(title = "Tarsus length (mm)") +
      scale_fill_manual(values = custom_colors) + 
      theme(panel.grid.minor = element_blank(), panel.grid.major = element_blank(), panel.grid = element_blank(),
            panel.background = element_rect(fill = "white", colour = "black"), 
            panel.border = element_rect(fill = NA, colour = "white"), panel.spacing = unit(2, "lines"),
            axis.title.y = element_blank(), axis.title.x = element_blank(), axis.line = element_line(), 
            axis.text.x = element_text(angle = 0, hjust = 0.5, size = 15), axis.ticks.x = element_blank(),
            strip.background = element_blank(), strip.placement = "outside", strip.text = element_text(size = 16), 
            plot.title = element_text(hjust = 0.5), legend.position="none")
    
    
    m<-lm(tarsus_length ~ karyotype + sex + age, data=d)
    plot(m) 
    summary(m)
    Anova(m)
    
    m<-lm(tarsus_length ~ karyotype * sex, data=d)
    plot(m) 
    summary(m)
    Anova(m)
    
    ### final model ----
    m<-lm(tarsus_length ~ karyotype + sex, data=d)
    plot(m) 
    summary(m)
    Anova(m)
    emmeans(m, pairwise~karyotype, adjust= "tukey")
  
  
  
  ## Lipid band width ----
  
    ### plot ----
    ggplot(d, aes(x = karyotype, y = lipid_band_width, fill = karyotype)) +
      geom_boxplot(outlier.colour = NA) +
      geom_point(aes(group = karyotype, y = lipid_band_width), position = position_jitterdodge(dodge.width = 0.75), size=2) +
      labs(title = "Lipid band width (mm)") +
      scale_fill_manual(values = custom_colors) + 
      theme(panel.grid.minor = element_blank(), panel.grid.major = element_blank(), panel.grid = element_blank(),
            panel.background = element_rect(fill = "white", colour = "black"), 
            panel.border = element_rect(fill = NA, colour = "white"), panel.spacing = unit(2, "lines"),
            axis.title.y = element_blank(), axis.title.x = element_blank(), axis.line = element_line(), 
            axis.text.x = element_text(angle = 0, hjust = 0.5, size = 15), axis.ticks.x = element_blank(),
            strip.background = element_blank(), strip.placement = "outside", strip.text = element_text(size = 16), 
            plot.title = element_text(hjust = 0.5), legend.position="none")
    
    
    m<-lm(lipid_band_width ~ karyotype + sex + age, data=d)
    plot(m) 
    summary(m)
    Anova(m)
    
    m<-lm(lipid_band_width ~ karyotype * sex, data=d)
    plot(m) 
    summary(m)
    Anova(m)
    
    ### final model ----
    m<-lm(lipid_band_width ~ karyotype + sex, data=d) 
    plot(m) 
    summary(m)
    Anova(m)
    emmeans(m, pairwise~karyotype, adjust= "tukey")
  
    
  
  ## Modified Holynski Index ----
  
    ### plot ----
    ggplot(d, aes(x = karyotype, y = modified_holynski_index, fill = karyotype)) +
      geom_boxplot(outlier.colour = NA) +
      geom_point(aes(group = karyotype, y = modified_holynski_index), position = position_jitterdodge(dodge.width = 0.75), size=2) +
      labs(title = "Modified Holynski Index") +
      scale_fill_manual(values = custom_colors) + 
      theme(panel.grid.minor = element_blank(), panel.grid.major = element_blank(), panel.grid = element_blank(),
            panel.background = element_rect(fill = "white", colour = "black"), 
            panel.border = element_rect(fill = NA, colour = "white"), panel.spacing = unit(2, "lines"),
            axis.title.y = element_blank(), axis.title.x = element_blank(), axis.line = element_line(), 
            axis.text.x = element_text(angle = 0, hjust = 0.5, size = 15), axis.ticks.x = element_blank(),
            strip.background = element_blank(), strip.placement = "outside", strip.text = element_text(size = 16), 
            plot.title = element_text(hjust = 0.5), legend.position="none")
    
    
    m<-lm(modified_holynski_index ~ karyotype + sex + age, data=d)
    plot(m) 
    summary(m)
    Anova(m)
    
    m<-lm(modified_holynski_index ~ karyotype * sex, data=d)
    plot(m) 
    summary(m)
    Anova(m)
    
    ### final model ----
    m<-lm(modified_holynski_index ~ karyotype + sex, data=d)
    plot(m) 
    summary(m)
    Anova(m)
    emmeans(m, pairwise~karyotype, adjust= "tukey")
  
  
  
  ## Cloacal aperture width ----
  
    ### plot ----
    ggplot(d,   
           aes(x = interaction(karyotype, sex), y = cloacal_aperture_width, fill = karyotype)) +
      geom_boxplot(outlier.colour = NA) +
      geom_point(aes(group = interaction(karyotype, sex)), position = position_jitterdodge(dodge.width = 0.75), size=2) +
      labs(title = "Cloacal aperture width (mm)") +
      scale_fill_manual(values = custom_colors) + 
      theme(panel.grid.minor = element_blank(), panel.grid.major = element_blank(), panel.grid = element_blank(),
            panel.background = element_rect(fill = "white", colour = "black"), 
            panel.border = element_rect(fill = NA, colour = "white"), panel.spacing = unit(2, "lines"),
            axis.title.y = element_blank(), axis.title.x = element_blank(), axis.line = element_line(), 
            axis.text.x = element_text(angle = 0, hjust = 0.5, size = 15), axis.ticks.x = element_blank(),
            strip.background = element_blank(), strip.placement = "outside", strip.text = element_text(size = 16), 
            plot.title = element_text(hjust = 0.5), legend.position="none")
    
    
    m<-lm(cloacal_aperture_width ~ karyotype + sex + age, data=d) 
    plot(m) 
    summary(m)
    Anova(m)
    
    m<-lm(cloacal_aperture_width ~ karyotype * sex, data=d) 
    plot(m) 
    summary(m)
    Anova(m)
    
    ### final model ----
    m<-lm(cloacal_aperture_width ~ karyotype + sex, data=d)
    plot(m) 
    summary(m)
    Anova(m)
    emmeans(m, pairwise~karyotype, adjust= "tukey")
  
  
  
  ## Cheek pigmentation ----
  
    ### differences among karyotypes ----
    karyotype_cheek <- table(d$karyotype, d$cheek_pigmentation)
    fisher.test(karyotype_cheek)
    nrow(d)
    
    ### differences between sexes ----
    sex_cheek <- table(d$sex, d$cheek_pigmentation)
    fisher.test(sex_cheek) 
    nrow(d)
    
      #### female cheek_pigmentation ----
      females <- subset(d, d$sex=="F")
      karyotype_cheek_females <- table(females$karyotype, females$cheek_pigmentation)
      fisher.test(karyotype_cheek_females) 
      nrow(females)
      
        ##### plot ----
        ggplot(females, aes(x=karyotype, fill=factor(cheek_pigmentation)))+
          geom_bar()+
          xlab("karyotype")+ ylab("count")+ labs(fill="cheek_pigmentation")+
          ggtitle("Female cheek pigmentation") +
          scale_fill_manual("legend", values = c("1_light" = "#dbceb7", "2_medium" = "#87734c", "3_dark" = "#2b210d")) +
          scale_y_continuous(limits = c(0, 10.5), breaks = seq(0, 10.5, by = 1)) +
          theme_bw() + theme(panel.grid.minor = element_blank(),
                             panel.background = element_blank(), axis.line = element_blank())
    
      #### male cheek_pigmentation ----
      males <- subset(d, d$sex=="M")
      karyotype_cheek_males <- table(males$karyotype, males$cheek_pigmentation)
      fisher.test(karyotype_cheek_males) 
      nrow(males)
      
        ##### plot ----
        ggplot(males, aes(x=karyotype, fill=factor(cheek_pigmentation)))+
        geom_bar()+
          xlab("karyotype")+ ylab("count")+ labs(fill="cheek_pigmentation")+
          ggtitle("Male cheek pigmentation") +
          scale_fill_manual("legend", values = c("1_light" = "#dbceb7", "2_medium" = "#87734c", "3_dark" = "#2b210d")) +
          scale_y_continuous(limits = c(0, 10.5), breaks = seq(0, 10.5, by = 1)) +
          theme_bw() + theme(panel.grid.minor = element_blank(),
                             panel.background = element_blank(), axis.line = element_blank())
    
    
    ### differences between ages ----
    age_cheek_pigmentation <- table(d$age, d$cheek_pigmentation)
    fisher.test(age_cheek_pigmentation)
    
    ggplot(d, aes(x=age, fill=cheek_pigmentation))+
      geom_bar()+
      xlab("karyotype")+ ylab("count")+ labs(fill="cheek_pigmentation")+
      ggtitle("Cheek pigmentation") +
      scale_fill_manual("legend", values = c("1_light" = "#dbceb7", "2_medium" = "#87734c", "3_dark" = "#2b210d")) +
      theme_bw() + theme(panel.grid.minor = element_blank(),
                         panel.background = element_blank(), axis.line = element_blank())
  
  
  
  ## Beak pigmentation ----
  
    ### differences among karyotypes ----
    karyotype_beakpigmentation <- table(d$karyotype, d$beak_pigmentation)
    fisher.test(karyotype_beakpigmentation)
    nrow(d)
    
      #### plot ----
      ggplot(d, aes(x=karyotype, fill=beak_pigmentation))+
        geom_bar()+
        xlab("karyotype")+ ylab("count")+ labs(fill="beak_pigmentation")+
        ggtitle("Beak pigmentation") +
        scale_fill_manual("legend", values = c("1_light" = "#dbceb7", "2_medium" = "#87734c", "3_dark" = "#2b210d")) +
        theme_bw() + theme(panel.grid.minor = element_blank(),
                           panel.background = element_blank(), axis.line = element_blank())
    
    
    ### differences between sexes ----
    sex_beakpigmentation <- table(d$sex, d$beak_pigmentation)
    fisher.test(sex_beakpigmentation) 
    nrow(d)
    
    ggplot(d, aes(x=sex, fill=beak_pigmentation))+
      geom_bar()+
      xlab("sex")+ ylab("count")+ labs(fill="beak_pigmentation")+
      ggtitle("Beak pigmentation") +
      scale_fill_manual("legend", values = c("1_light" = "#dbceb7", "2_medium" = "#87734c", "3_dark" = "#2b210d")) +
      theme_bw() + theme(panel.grid.minor = element_blank(),
                         panel.background = element_blank(), axis.line = element_blank())
    
    
    ### differences between ages ----
    age_beakpigmentation <- table(d$age, d$beak_pigmentation)
    fisher.test(age_beakpigmentation)
    
    ggplot(d, aes(x=age, fill=beak_pigmentation))+
      geom_bar()+
      xlab("karyotype")+ ylab("count")+ labs(fill="beak_pigmentation")+
      ggtitle("Beak pigmentation") +
      scale_fill_manual("legend", values = c("1_light" = "#dbceb7", "2_medium" = "#87734c", "3_dark" = "#2b210d")) +
      theme_bw() + theme(panel.grid.minor = element_blank(),
                         panel.background = element_blank(), axis.line = element_blank())
  
  
  
  ## Beak height ----
  
    ###plot ----
    ggplot(d, aes(x = karyotype, y = beak_height, fill = karyotype)) +
      geom_boxplot() +
      geom_point(aes(group = karyotype, y = beak_height), position = position_jitterdodge(dodge.width = 0.75), size=2) +
      labs(title = "Beak height (mm)") +
      scale_fill_manual(values = custom_colors) + 
      theme(panel.grid.minor = element_blank(), panel.grid.major = element_blank(), panel.grid = element_blank(),
            panel.background = element_rect(fill = "white", colour = "black"), 
            panel.border = element_rect(fill = NA, colour = "white"), panel.spacing = unit(2, "lines"),
            axis.title.y = element_blank(), axis.title.x = element_blank(), axis.line = element_line(), 
            axis.text.x = element_text(angle = 0, hjust = 0.5, size = 15), axis.ticks.x = element_blank(),
            strip.background = element_blank(), strip.placement = "outside", strip.text = element_text(size = 16), 
            plot.title = element_text(hjust = 0.5), legend.position="none")
    
    
    m<-lm(beak_height ~ karyotype + sex + age, data=d) 
    plot(m) 
    summary(m)
    Anova(m)
    
    m<-lm(beak_height ~ karyotype * sex, data=d) 
    plot(m) 
    summary(m)
    Anova(m)
    
    ### final model ----
    m<-lm(beak_height ~ karyotype + sex, data=d)
    plot(m) 
    summary(m)
    Anova(m)
  
  
  
  ## Beak width ----
  
    ### plot ----
    ggplot(d, aes(x = karyotype, y = beak_width, fill = karyotype)) +
      geom_boxplot() +
      geom_point(aes(group = karyotype, y = beak_width), position = position_jitterdodge(dodge.width = 0.75), size=2) +
      labs(title = "Beak width (mm)") +
      scale_fill_manual(values = custom_colors) + 
      theme(panel.grid.minor = element_blank(), panel.grid.major = element_blank(), panel.grid = element_blank(),
            panel.background = element_rect(fill = "white", colour = "black"), 
            panel.border = element_rect(fill = NA, colour = "white"), panel.spacing = unit(2, "lines"),
            axis.title.y = element_blank(), axis.title.x = element_blank(), axis.line = element_line(), 
            axis.text.x = element_text(angle = 0, hjust = 0.5, size = 15), axis.ticks.x = element_blank(),
            strip.background = element_blank(), strip.placement = "outside", strip.text = element_text(size = 16), 
            plot.title = element_text(hjust = 0.5), legend.position="none")
    
    
    m<-lm(beak_width ~ karyotype + sex + age, data=d) 
    plot(m) 
    summary(m)
    Anova(m)
    
    m<-lm(beak_width ~ karyotype * sex, data=d) 
    plot(m) 
    summary(m)
    Anova(m)
    
    ### final model ----
    m<-lm(beak_width ~ karyotype + sex, data=d)
    plot(m) 
    summary(m)
    Anova(m)
  
  
  
  ## Beak length ----
  
    ### plot ----
    ggplot(d, aes(x = karyotype, y = beak_length, fill = karyotype)) +
      geom_boxplot() +
      geom_point(aes(group = karyotype, y = beak_length), position = position_jitterdodge(dodge.width = 0.75), size=2) +
      labs(title = "Beak length (mm)") +
      scale_fill_manual(values = custom_colors) + 
      theme(panel.grid.minor = element_blank(), panel.grid.major = element_blank(), panel.grid = element_blank(),
            panel.background = element_rect(fill = "white", colour = "black"), 
            panel.border = element_rect(fill = NA, colour = "white"), panel.spacing = unit(2, "lines"),
            axis.title.y = element_blank(), axis.title.x = element_blank(), axis.line = element_line(), 
            axis.text.x = element_text(angle = 0, hjust = 0.5, size = 15), axis.ticks.x = element_blank(),
            strip.background = element_blank(), strip.placement = "outside", strip.text = element_text(size = 16), 
            plot.title = element_text(hjust = 0.5), legend.position="none")
    
    
    m<-lm(beak_length ~ karyotype + sex + age, data=d) 
    plot(m) 
    summary(m)
    Anova(m)
    
    m<-lm(beak_length ~ karyotype * sex, data=d) 
    plot(m) 
    summary(m)
    Anova(m)
    
    ### final model ----
    m<-lm(beak_length ~ karyotype + sex, data=d)
    plot(m) 
    summary(m)
    Anova(m)
    emmeans(m, pairwise~karyotype, adjust= "tukey")
