# Supplementary material for: Chromosomal Inversion Associated With Diet Differences in Common Quails Sharing Wintering Grounds
Source: Ecol Evol. 2025 Aug 20;15(8):e71792. doi: 10.1002/ece3.71792 (PMC12365396; doi:10.1002/ece3.71792)
Supplement: Supplementary file 1 — Data S1: [file ECE3-15-e71792-s001.zip › Data-Analyses-Plots_Vinagre-Izquierdo et al_2025_MolEcol/DATA_Isotopes-Morfo_Vinagre-Izquierdo_2025_MolEcol.xlsx]

## Sheet: Isotopes
individual	samplig_location	sex	age	karyotype	primary_feather	season	H	C	N
BC06401	FincaCaracoles_DoñanaNationalPark_Spain	M	yearling	AB	P1	breeding	-18.13	-23.16	10.12
BC06401	FincaCaracoles_DoñanaNationalPark_Spain	M	yearling	AB	P6	wintering	-7.64	-21.91	11.02
BC06403	FincaCaracoles_DoñanaNationalPark_Spain	F	yearling	AB	P1	breeding	-28.06	-23.73	8.79
BC06403	FincaCaracoles_DoñanaNationalPark_Spain	F	yearling	AB	P6	wintering	-33.85	-25.51	9.51
BC06404	FincaCaracoles_DoñanaNationalPark_Spain	M	yearling	AB	P1	breeding	-20.7	-22	9.41
BC06404	FincaCaracoles_DoñanaNationalPark_Spain	M	yearling	AB	P6	wintering	-17.78	-21.14	9.3
BC06405	FincaCaracoles_DoñanaNationalPark_Spain	M	yearling	BB	P1	breeding	-8.41	-22.66	10.89
BC06405	FincaCaracoles_DoñanaNationalPark_Spain	M	yearling	BB	P6	wintering	-0.98	-22.45	10.7
BC06406	FincaCaracoles_DoñanaNationalPark_Spain	F	yearling	AB	P1	breeding	-28.76	-23.21	9.9
BC06406	FincaCaracoles_DoñanaNationalPark_Spain	F	yearling	AB	P6	wintering	-28.12	-22.48	6.36
BC06407	FincaCaracoles_DoñanaNationalPark_Spain	M	yearling	BB	P1	breeding	-37.28	-24.75	8.6
BC06407	FincaCaracoles_DoñanaNationalPark_Spain	M	yearling	BB	P6	wintering	-15.95	-23.5	9.62
BC06408	FincaCaracoles_DoñanaNationalPark_Spain	M	yearling	AB	P1	breeding	-51.4	-25.05	7.65
BC06408	FincaCaracoles_DoñanaNationalPark_Spain	M	yearling	AB	P6	wintering	-40.94	-22.6	9.12
BC06409	FincaCaracoles_DoñanaNationalPark_Spain	F	yearling	AA	P1	breeding	-48.43	-24.6	7.76
BC06409	FincaCaracoles_DoñanaNationalPark_Spain	F	yearling	AA	P6	wintering	-44.47	-15.02	6.56
BC06410	FincaCaracoles_DoñanaNationalPark_Spain	F	yearling	AB	P1	breeding	-47.98	-24.32	9.8
BC06410	FincaCaracoles_DoñanaNationalPark_Spain	F	yearling	AB	P8	wintering	-55.73	-23.17	8.38
BC06411	FincaCaracoles_DoñanaNationalPark_Spain	M	yearling	AB	P1	breeding	-40.64	-22.7	8.42
BC06411	FincaCaracoles_DoñanaNationalPark_Spain	M	yearling	AB	P7	wintering	-37.04	-21.25	11.76
BC06412	FincaCaracoles_DoñanaNationalPark_Spain	F	yearling	AB	P1	breeding	-51.34	-23.54	5.83
BC06412	FincaCaracoles_DoñanaNationalPark_Spain	F	yearling	AB	P7	wintering	-15.91	-21.83	6.82
BC06413	FincaCaracoles_DoñanaNationalPark_Spain	F	yearling	AA	P1	breeding	-50.26	-21.34	6.47
BC06413	FincaCaracoles_DoñanaNationalPark_Spain	F	yearling	AA	P7	wintering	-43.84	-13.54	6.42
BC06415	FincaCaracoles_DoñanaNationalPark_Spain	M	yearling	AA	P1	breeding	-43.05	-21.56	9.37
BC06415	FincaCaracoles_DoñanaNationalPark_Spain	M	yearling	AA	P7	wintering	-42.41	-12.19	6.76
BC06416	FincaCaracoles_DoñanaNationalPark_Spain	F	yearling	BB	P1	breeding	-44.81	-25.14	7.28
BC06416	FincaCaracoles_DoñanaNationalPark_Spain	F	yearling	BB	P7	wintering	-35.78	-24.75	7.58
BC06417	FincaCaracoles_DoñanaNationalPark_Spain	M	yearling	AB	P1	breeding	-39.38	-24.01	9.12
BC06417	FincaCaracoles_DoñanaNationalPark_Spain	M	yearling	AB	P7	wintering	-50.99	-25.25	8.43
BC06418	FincaCaracoles_DoñanaNationalPark_Spain	M	yearling	AB	P1	breeding	-32.81	-22.66	9.67
BC06418	FincaCaracoles_DoñanaNationalPark_Spain	M	yearling	AB	P7	wintering	-26.86	-23.61	10.47
BC06419	FincaCaracoles_DoñanaNationalPark_Spain	M	yearling	AB	P1	breeding	-34.33	-22.83	6.33
BC06419	FincaCaracoles_DoñanaNationalPark_Spain	M	yearling	AB	P7	wintering	-38.26	-22.11	8.86
BC06420	FincaCaracoles_DoñanaNationalPark_Spain	M	adult	BB	P1	breeding	-1.78	-23.22	10.69
BC06420	FincaCaracoles_DoñanaNationalPark_Spain	M	adult	BB	P8	wintering	-20.79	-23.72	9.73
BC06421	FincaCaracoles_DoñanaNationalPark_Spain	F	yearling	AB	P1	breeding	-65.88	-22.92	9.45
BC06421	FincaCaracoles_DoñanaNationalPark_Spain	F	yearling	AB	P7	wintering	-41.95	-23.02	12.08
BC06422	FincaCaracoles_DoñanaNationalPark_Spain	F	adult	AA	P1	breeding	-85.49	-25.25	13.2
BC06422	FincaCaracoles_DoñanaNationalPark_Spain	F	adult	AA	P7	wintering	-101.21	-26.25	14.51
BC06423	FincaCaracoles_DoñanaNationalPark_Spain	M	yearling	AB	P1	breeding	-50.6	-23.53	11.52
BC06423	FincaCaracoles_DoñanaNationalPark_Spain	M	yearling	AB	P7	wintering	-57.17	-23.12	8.52
BC06424	FincaCaracoles_DoñanaNationalPark_Spain	F	adult	BB	P1	breeding	-43.98	-23.44	10.71
BC06424	FincaCaracoles_DoñanaNationalPark_Spain	F	adult	BB	P9	wintering	-28.45	-22.97	10.42
BC06425	FincaCaracoles_DoñanaNationalPark_Spain	M	adult	AA	P1	breeding	-41.24	-22.04	7.33
BC06425	FincaCaracoles_DoñanaNationalPark_Spain	M	adult	AA	P9	wintering	-4.51	-11.3	10.83
BC06426	FincaCaracoles_DoñanaNationalPark_Spain	F	adult	AB	P1	breeding	-21.98	-23.81	18.53
BC06426	FincaCaracoles_DoñanaNationalPark_Spain	F	adult	AB	P9	wintering	-32.54	-14.06	12.48
BC06427	FincaCaracoles_DoñanaNationalPark_Spain	F	adult	AB	P1	breeding	-23.01	-22.24	8.31
BC06427	FincaCaracoles_DoñanaNationalPark_Spain	F	adult	AB	P9	wintering	-37.21	-24.24	5.74
BC06428	FincaCaracoles_DoñanaNationalPark_Spain	M	yearling	AA	P1	breeding	-62.77	-23.92	7.49
BC06428	FincaCaracoles_DoñanaNationalPark_Spain	M	yearling	AA	P7	wintering	-40.03	-18.92	8.05
BC06429	FincaCaracoles_DoñanaNationalPark_Spain	F	yearling	AA	P1	breeding	-50.2	-23.53	6.9
BC06429	FincaCaracoles_DoñanaNationalPark_Spain	F	yearling	AA	P7	wintering	-38.84	-14.3	7.1
BC06430	FincaCaracoles_DoñanaNationalPark_Spain	M	yearling	AA	P1	breeding	-38.54	-21.4	10.05
BC06430	FincaCaracoles_DoñanaNationalPark_Spain	M	yearling	AA	P7	wintering	-20.94	-16.28	5.44
BC06431	FincaCaracoles_DoñanaNationalPark_Spain	M	yearling	AA	P1	breeding	-56.29	-24.4	8.89
BC06431	FincaCaracoles_DoñanaNationalPark_Spain	M	yearling	AA	P7	wintering	-48.77	-21.27	5.5
BC06432	FincaCaracoles_DoñanaNationalPark_Spain	M	yearling	AB	P1	breeding	-86.74	-23.58	7.5
BC06432	FincaCaracoles_DoñanaNationalPark_Spain	M	yearling	AB	P7	wintering	-43.32	-20.31	5.16
BC06434	FincaCaracoles_DoñanaNationalPark_Spain	F	yearling	AA	P1	breeding	-49.41	-24.86	6.75
BC06434	FincaCaracoles_DoñanaNationalPark_Spain	F	yearling	AA	P8	wintering	-23.77	-10.43	8.45
BC06435	FincaCaracoles_DoñanaNationalPark_Spain	M	yearling	AA	P1	breeding	-71.77	-24.48	5.36
BC06435	FincaCaracoles_DoñanaNationalPark_Spain	M	yearling	AA	P7	wintering	-44.24	-20.68	4.99

## Sheet: Morfometry
individual	samplig_location	sampling_date	sex	age	karyotype	weight	wing_lenght	tarsus_length	lipid_band_width	modified_holynski_index	cloacal_aperture_width	cheek_pigmentation	beak_pigmentation	beak_height	beak_width	beak_length	p10	p9	p8	p7	p6	p5	p4	p3	p2	p1	s2	measuring_ringer
BC06401	FincaCaracoles_DoñanaNationalPark_Spain	2021-11-09	M	yearling	AB	89	10.9	33.3633	4.5	150.92	5.82	2_medium	1_light	4.2	4.22	5.56	76	76	73	68.5	65	59	56.5	54.5	50	49	44	InesSanchezDonoso
BC06403	FincaCaracoles_DoñanaNationalPark_Spain	2021-11-09	F	yearling	AB	96	10.9	34.2733	0	143.58	6.6	1_light	1_light	5.9	5.09	6.09	76	76.5	77	68.5	65	61	58	54	53	49.5	49	InesSanchezDonoso
BC06404	FincaCaracoles_DoñanaNationalPark_Spain	2021-11-09	M	yearling	AB	88	10.7	32.4967	1.69	137.85	5.53	2_medium	1_light	5.21	4.29	6	74	74.5	73.5	68.5	63.5	59	56	54.5	49.5	49	49	InesSanchezDonoso
BC06405	FincaCaracoles_DoñanaNationalPark_Spain	2021-11-09	M	yearling	BB	102	11	34.1567	2.32	125.91	5.34	3_dark	1_light	5.5	4.59	6.45	76.5	77	78	74	68.5	64.5	60	58	55	52	51	InesSanchezDonoso
BC06406	FincaCaracoles_DoñanaNationalPark_Spain	2021-11-09	F	yearling	AB	99	11.4	33.1133	1.58	137.28	5.55	2_medium	1_light	5.18	4.51	6.52	79.5	81.5	80	76.5	71	66.5	62	58.5	56	51.5	53	InesSanchezDonoso
BC06407	FincaCaracoles_DoñanaNationalPark_Spain	2021-11-09	M	yearling	BB	95	10.6	33.3067	0.91	116.51	5.34	2_medium	1_light	5.18	4.67	7.15	72.5	74	73.5	69	66	62.5	60	56.5	55	51	47.5	InesSanchezDonoso
BC06408	FincaCaracoles_DoñanaNationalPark_Spain	2021-11-09	M	yearling	AB	88	10.5	33.8933	2.4	135.24	5.89	3_dark	1_light	4.79	4.49	5.88	73	74	73.5	69	65	61.5	57	54.5	50	45.5	47	InesSanchezDonoso
BC06409	FincaCaracoles_DoñanaNationalPark_Spain	2021-11-26	F	yearling	AA	92	11.6	32.6367	4.03	158.19	5.54	2_medium	1_light	5.18	4.29	5.75	79.5	81	80.5	72.5	67.5	62	57	55	51	48.5	50	InesSanchezDonoso
BC06410	FincaCaracoles_DoñanaNationalPark_Spain	2021-12-03	F	yearling	AB	108	10.8	33.9633	9.43	136.39	6.81	2_medium	1_light	5.03	4.3	5.62	75	75	76.5	71	67.5	62	57.5	53.5	53	51.2	46	InesSanchezDonoso
BC06411	FincaCaracoles_DoñanaNationalPark_Spain	2021-12-03	M	yearling	AB	89	10.85	34.7933	1.31	133.64	5.24	2_medium	1_light	5.54	4.15	5.93	75	76.5	76	71	65	61	60	57.5	54.5	50	47	InesSanchezDonoso
BC06412	FincaCaracoles_DoñanaNationalPark_Spain	2021-12-03	F	yearling	AB	97	11.2	32.7133	1.52	120.98	6.41	2_medium	1_light	5.12	3.71	6.07	76	76	76.5	72	67	63	60	58	53.5	52	50	InesSanchezDonoso
BC06413	FincaCaracoles_DoñanaNationalPark_Spain	2021-12-03	F	yearling	AA	98	11.4	33.3867	10.22	166.23	5.38	2_medium	1_light	4.81	3.99	5.35	80	79.5	78	70	66	61	57.5	53.5	50.5	46.5	48	InesSanchezDonoso
BC06415	FincaCaracoles_DoñanaNationalPark_Spain	2021-12-16	M	yearling	AA	84	10.9	31.71	4.85	186.24	4.88	1_light	3_dark	5.59	4.28	5.86	77	78	75	70	64	57.5	53	50	46	42.5	40	InesSanchezDonoso
BC06421	FincaCaracoles_DoñanaNationalPark_Spain	2021-12-17	F	yearling	AB	88	10.9	33.1267	2.04	133.94	5.91	2_medium	1_light	4.68	4.08	6.09	76.5	76.5	76.5	71	64.5	61.5	59	55	54	51	50	InesSanchezDonoso
BC06416	FincaCaracoles_DoñanaNationalPark_Spain	2021-12-16	F	yearling	BB	102	10.65	33.8233	1.58	107.98	6.56	2_medium	1_light	5.59	4.63	7	72	75.5	75	72	67.5	64.5	61.5	58.5	57	51	54	InesSanchezDonoso
BC06419	FincaCaracoles_DoñanaNationalPark_Spain	2021-12-17	M	yearling	AB	96	11	32.6267	1.16	147.73	5.01	2_medium	2_medium	4.76	3.92	6.54	74	77	75.5	72.5	67.5	63	55.5	52.5	50	47	44	InesSanchezDonoso
BC06417	FincaCaracoles_DoñanaNationalPark_Spain	2021-12-16	M	yearling	AB	91	10.7	32.3633	1.65	151.4	4.34	1_light	1_light	5.2	4.43	6.33	75.5	76	75	71	65	61.5	56	55	49	46	43	InesSanchezDonoso
BC06420	FincaCaracoles_DoñanaNationalPark_Spain	2021-12-17	M	adult	BB	108	11.2	34.3	2.11	125.89	4.99	3_dark	1_light	4.78	4.28	5.82	78	78	76.5	72	67.5	65	62	59.5	55.5	52	51	InesSanchezDonoso
BC06418	FincaCaracoles_DoñanaNationalPark_Spain	2021-12-17	M	yearling	AB	109	11.1	34.39	4.97	145.05	4.84	2_medium	2_medium	4.71	3.74	5.1	77	76.5	75	72	66.5	60.5	57	53	50.5	48	50	InesSanchezDonoso
BC06422	FincaCaracoles_DoñanaNationalPark_Spain	2022-01-13	F	adult	AA	98	10.9	32.17	7.23	120.64	5.34	1_light	1_light	4.65	4.96	5.44	76	76.5	74	72	68	65	62	58	56	52.5	49	InesSanchezDonoso
BC06423	FincaCaracoles_DoñanaNationalPark_Spain	2022-01-13	M	yearling	AB	95	11.1	34.3033	1.6	124.77	4.87	1_light	1_light	4.87	4.38	6.15	75.5	77	76.5	70	67.5	62.5	59	58.5	56	52	51	InesSanchezDonoso
BC06424	FincaCaracoles_DoñanaNationalPark_Spain	2022-01-20	F	adult	BB	104	10.7	34.6133	2.16	115.42	4.26	2_medium	1_light	5.3	4.48	5.85	74	72.5	73.5	69	66	62	59.5	57	54	51	52	InesSanchezDonoso
BC06425	FincaCaracoles_DoñanaNationalPark_Spain	2022-01-20	M	adult	AA	83	11.2	33.85	1.41	136.16	5.42	1_light	1_light	4.39	4.39	5.71	77.5	80	78	73	70	65	62	59	56	52.5	49.5	InesSanchezDonoso
BC06426	FincaCaracoles_DoñanaNationalPark_Spain	2022-01-21	F	adult	AB	107	11	33.5933	3.46	115	5.85	2_medium	1_light	4.89	4.72	6.65	77.5	77.5	76.5	73	70	66	62.5	60	57.5	54.5	51	InesSanchezDonoso
BC06427	FincaCaracoles_DoñanaNationalPark_Spain	2022-02-10	F	adult	AB	97	11.65	33.3367	1.33	139.06	5.87	1_light	2_medium	5.85	4.51	6.98	79	82	80	75	71	67	63	60	56.5	52.5	48	InesSanchezDonoso
BC06428	FincaCaracoles_DoñanaNationalPark_Spain	2022-02-10	M	yearling	AA	84	11	32.7867	2.29	160.91	4.44	1_light	3_dark	5.02	4.39	6.05	79.5	79	77	70	67	61	58	56	53	50	47	InesSanchezDonoso
BC06429	FincaCaracoles_DoñanaNationalPark_Spain	2022-02-10	F	yearling	AA	96	11	32.32	8.64	135	5	2_medium	2_medium	4.96	3.96	5.58	78	78.5	78.5	73	68.5	64.5	60	57	54	51.5	50.5	InesSanchezDonoso
BC06430	FincaCaracoles_DoñanaNationalPark_Spain	2022-02-11	M	yearling	AA	68	10.8	30.52	3.84	147.22	3.63	1_light	3_dark	4.77	4.03	5.62	76	77.5	77	69	65.5	61	57	55.5	53	51	48	InesSanchezDonoso
BC06431	FincaCaracoles_DoñanaNationalPark_Spain	2022-02-18	M	yearling	AA	83	10.7	30.7433	6.43	149.07	4.66	1_light	3_dark	5.26	4.02	5.75	77	76.5	76	70	65	61.5	58.5	55.5	52	48.5	47	InesSanchezDonoso
BC06432	FincaCaracoles_DoñanaNationalPark_Spain	2022-02-24	M	yearling	AB	81	10.9	32.64	3.16	136.7	4.42	1_light	1_light	4.44	4.28	5.69	75.5	75.5	75.5	74.5	64.5	60	56.5	54	51.5	48	46	InesSanchezDonoso
BC06434	FincaCaracoles_DoñanaNationalPark_Spain	2022-02-25	F	yearling	AA	74	11.05	31.4433	3.87	145.7	4.28	1_light	1_light	5.04	3.97	5.82	77	78	76	72	66.5	61.5	57	54.5	52.5	51	49	InesSanchezDonoso
BC06435	FincaCaracoles_DoñanaNationalPark_Spain	2022-02-25	M	yearling	AA	83	11.3	32.8	1.94	136.28	4.21	2_medium	3_dark	4.78	4.43	5.94	78	79	78	71.5	68	65	60	57	55.5	50.5	50.5	InesSanchezDonoso

## Sheet: README
individual	Each code corresponds to the ring of the quail
sex	F: female, M: male
karyotype	AA: homokaryotype without the chromosomal inversion (zero copies of the inversion); AB: heterokaryotype (one copy of the inversion); BB: homokaryotype with the inversion (two copies of the inversion)
primary_feather	P1: primary feather 1; P6: primary feather 6; P7: primary feather 7; P8: primary feather 8; P9: primary feather 9
season	season when the primary feather was formed (wintering season / breeding season)
H	isotopic value of δ2H reported as delta (δ) per mil notation (‰)
C	isotopic value of δ13C reported as delta (δ) per mil notation (‰)
N	isotopic value of δ15N reported as delta (δ) per mil notation (‰)
p10	p9	p8	p7	p6	p5	p4	p3	p2	p1	s2
